# Supplementary material for: A curative combination cancer therapy achieves high fractional cell killing through low cross-resistance and drug additivity
Source: eLife. 2019 Nov 19;8:e50036. doi: 10.7554/eLife.50036 (PMC6897534; doi:10.7554/eLife.50036)
Supplement: Figure 4—source data 1. [file elife-50036-fig4-data1.txt]

Barcode	R16A	R16B	H50B	P20C	C4B	H50C	DMSOB	V8A	V8B	H50A	V6B	DMSOC	R16C	P20A	V8C	V6A	DMSOA	P20B	t0	C4A	V6C	C4C
ACACACACACACACACACACACTGTGACAG	0	0	0	0	0	0	0	0	0	0	0	0	0	0	0	0	0	0	15	0	0	0
ACACACACACACACACACACTCTGTCTCTG	0	0	0	0	0	0	0	0	0	0	0	0	0	0	0	0	0	0	41	0	0	0
ACACACACACACACACACTCAGTCAGAGTG	0	0	0	0	0	0	0	0	0	0	0	11	0	0	0	0	0	0	39	0	0	0
ACACACACACACACACACTGACTCTCTCAC	0	0	0	0	0	0	0	0	0	0	0	0	0	0	0	0	0	0	135	0	0	0
ACACACACACACACACAGACTGACACTCTG	0	0	0	0	0	0	0	0	0	0	0	0	0	0	0	0	0	0	52	0	0	0
ACACACACACACACACTCTGAGAGTGACTC	0	0	0	0	0	0	0	0	0	0	0	0	0	0	0	0	0	0	48	0	0	0
ACACACACACACACACTCTGAGTGTCTGTG	0	0	0	0	0	0	0	0	0	0	0	0	0	0	0	0	0	0	43	0	0	0
ACACACACACACACACTGACACAGACACAC	0	0	0	0	0	0	0	0	0	0	0	0	0	0	0	0	0	0	36	0	0	0
ACACACACACACACACTGACTGTGACTCTG	0	0	0	11	0	0	0	0	0	0	0	0	0	0	0	0	0	0	0	0	0	0
ACACACACACACACAGACAGACAGTGAGTC	0	0	0	99	0	0	11	0	0	0	23	0	0	2	0	0	0	4	287	0	48	0
ACACACACACACACAGACAGTGAGTGTCAG	22	0	0	0	0	0	0	0	0	0	0	0	0	0	0	0	0	0	0	0	0	0
ACACACACACACACAGAGTGAGTGTGACAC	0	0	0	0	0	0	5	0	0	0	0	3	0	0	0	9	0	0	115	5	0	44
ACACACACACACACAGAGTGTCACAGACAC	0	0	0	0	0	0	3	0	0	0	0	0	0	0	0	0	0	0	112	0	0	0
ACACACACACACACAGTCACACACTCAGAC	0	0	0	0	0	0	0	0	0	0	0	0	0	0	0	0	0	0	41	0	0	0
ACACACACACACACAGTCACTGAGTGAGTC	0	0	145	5	5	0	0	0	0	8	0	19	6	5	0	0	15	67	457	0	18	0
ACACACACACACACAGTGAGTGTCTCTGTG	0	0	0	0	0	0	0	0	0	0	0	3	0	0	0	0	6	8	90	0	0	49
ACACACACACACACAGTGTCACTCTCTGTG	4	8	0	14	0	0	46	0	0	0	0	40	0	0	0	0	33	8	57	0	95	0
ACACACACACACACAGTGTGAGTCACACTG	0	0	0	0	0	0	0	0	0	0	0	0	0	0	0	0	0	0	86	0	0	0
ACACACACACACACAGTGTGTCAGTGAGTG	0	0	0	0	0	0	0	0	0	0	0	0	0	0	0	0	4	0	0	0	0	0
ACACACACACACACAGTGTGTGTCTGTGAC	0	0	0	0	0	0	0	0	0	0	0	17	0	0	0	0	0	0	0	0	33	0
ACACACACACACACTCTCACACTCTCTGTG	0	0	0	0	0	0	11	0	0	10	0	0	0	0	0	40	0	0	0	0	0	0
ACACACACACACACTCTCACTGACTGACAG	0	0	0	0	0	0	0	0	0	0	0	0	0	0	0	0	0	0	58	0	0	0
ACACACACACACACTCTCTGAGAGACTCTG	0	0	4	4	0	0	36	0	0	99	139	22	0	16	0	161	43	32	15	0	4	0
ACACACACACACACTCTGAGTCTCAGTCTG	0	344	41	9	0	210	99	0	0	0	122	55	225	49	0	24	25	13	392	0	528	0
ACACACACACACACTGAGAGTCACAGACTC	0	0	0	5	0	0	104	6	0	0	4537	82	0	3	0	21	66	0	695	0	4535	0
ACACACACACACACTGAGTCTCAGTGACTG	0	0	0	0	0	0	0	0	0	0	0	0	0	0	0	0	0	0	3	0	0	0
ACACACACACACACTGTCTCAGAGTCTCAG	0	47	0	0	0	0	0	0	0	0	0	0	16	0	0	0	0	0	175	0	0	0
ACACACACACACACTGTGAGACTCACACAG	0	0	0	117	0	0	51	0	0	0	0	54	0	150	0	138	71	76	99	9	0	0
ACACACACACACAGACACACAGTGTCTGAG	0	0	0	0	0	0	0	0	0	0	0	0	0	0	0	0	0	0	39	0	0	0
ACACACACACACAGACACACTCTGTGTCTC	0	0	0	0	0	72	32	0	0	0	3	22	0	0	0	0	24	0	293	0	570	0
ACACACACACACAGACACAGTGAGACAGTG	0	0	18	2	0	493	105	0	0	91	22	79	0	4	0	0	17	0	882	0	0	0
ACACACACACACAGACACAGTGTGACTCTC	0	0	0	0	0	0	0	0	0	0	0	0	0	0	0	0	0	0	79	0	0	0
ACACACACACACAGACTGAGTGAGTGTGAG	0	0	0	0	0	0	0	0	0	0	0	0	0	11	0	0	0	11	0	0	0	0
ACACACACACACAGACTGTGTGAGAGTCTG	0	0	0	0	0	0	0	0	0	0	0	23	0	0	0	0	0	0	0	0	0	0
ACACACACACACAGAGAGACAGTGTCAGAG	0	0	0	0	0	0	0	0	0	0	0	0	2	0	0	0	0	0	0	0	0	0
ACACACACACACAGAGAGAGACTGTCAGAG	0	0	0	0	0	0	0	0	0	0	0	0	0	0	0	0	0	0	61	0	0	0
ACACACACACACAGAGAGAGAGAGTGAGAG	0	0	0	0	0	0	0	0	0	0	0	0	0	0	0	0	0	0	319	0	0	0
ACACACACACACAGAGAGAGTCTCAGTGTG	0	0	0	0	0	0	0	0	0	0	0	0	145	0	0	431	0	0	81	0	0	0
ACACACACACACAGAGAGTGAGAGACAGTC	8	0	0	0	0	0	0	0	0	0	0	0	0	0	0	0	0	0	0	0	0	0
ACACACACACACAGAGAGTGAGAGTCACAG	5	23	0	0	0	0	0	0	0	0	0	0	43	0	0	0	0	0	40	0	0	0
ACACACACACACAGAGTGACAGTGTCAGAG	0	68	0	0	0	0	0	0	0	0	0	0	0	0	0	0	0	0	0	0	0	0
ACACACACACACAGAGTGAGAGACTCTGTC	0	0	0	0	0	0	0	0	0	0	0	0	0	0	0	0	0	0	174	0	0	0
ACACACACACACAGAGTGAGTGTCTGTGAC	0	0	0	6	0	0	0	0	0	0	0	0	0	0	0	0	0	0	116	0	0	0
ACACACACACACAGTCAGTCTGTGTCTGTC	0	0	0	0	0	5	0	0	0	0	0	10	0	0	0	0	0	0	0	0	0	0
ACACACACACACAGTCTCAGAGTCACTGAC	26	0	0	31	0	0	6	0	0	0	0	11	50	0	0	0	0	16	96	0	0	0
ACACACACACACAGTCTCTGTGTGACTGAC	24	19	0	0	0	0	0	0	0	0	153	0	55	0	0	92	0	0	407	0	337	0
ACACACACACACAGTCTGACTCACTGTGTC	0	27	0	0	0	0	3	0	0	0	273	4	58	0	0	898	0	0	98	0	840	5
ACACACACACACAGTCTGAGAGTGTGTCAG	11	0	0	0	0	0	0	0	0	0	0	0	0	0	0	0	0	0	0	0	0	0
ACACACACACACAGTCTGTCACAGAGTGTG	0	0	0	0	0	0	0	0	0	0	0	0	0	0	0	0	0	0	43	0	0	0
ACACACACACACAGTCTGTGTGACAGTGAC	0	0	0	0	0	0	9	0	0	0	0	12	0	0	0	0	0	0	38	0	0	0
ACACACACACACAGTGAGAGTCACACAGTG	0	0	0	0	0	5	0	0	0	0	0	0	0	0	0	0	21	0	360	0	0	0
ACACACACACACAGTGAGTCAGTCTGTGTG	0	0	0	0	0	0	3	0	0	0	12	0	0	0	0	0	11	0	308	0	0	0
ACACACACACACAGTGAGTGTCAGTGAGAG	0	0	0	0	0	0	0	0	0	0	0	0	0	0	0	0	0	0	7	0	0	0
ACACACACACACAGTGAGTGTGTGACTGAC	0	0	0	0	0	0	3	0	0	0	0	7	0	0	0	0	24	10	69	0	0	0
ACACACACACACAGTGTGACAGTGTGTCTC	0	0	0	0	0	0	0	0	0	0	0	0	0	0	0	0	0	0	79	0	0	0
ACACACACACACAGTGTGAGAGTCAGTGAC	5	0	0	0	0	0	42	0	0	0	0	9	0	0	0	0	5	0	454	1118	0	73
ACACACACACACAGTGTGAGTGTCAGTGTG	0	0	0	0	0	0	21	0	0	0	243	16	0	0	0	0	9	0	243	0	0	0
ACACACACACACAGTGTGAGTGTGAGTGAC	0	0	0	0	0	0	0	0	0	0	0	9	0	0	0	0	0	0	0	0	0	0
ACACACACACACTCACTCACAGACTGTGTG	0	0	0	0	0	0	0	0	0	0	0	4	0	0	0	0	0	0	229	0	0	8
ACACACACACACTCACTCTCAGTCTCACTG	0	0	0	0	0	0	0	0	0	0	0	18	0	0	0	0	0	0	0	0	0	0
ACACACACACACTCACTCTGACAGTCTGTG	0	0	0	0	0	0	0	0	0	0	0	0	0	0	0	0	0	0	53	0	0	0
ACACACACACACTCACTGACAGTGTCTCTG	13	0	0	0	0	0	0	0	0	0	0	0	0	0	0	0	0	0	0	0	0	96
ACACACACACACTCAGACTGTGTCAGACTC	0	0	0	0	0	0	0	0	0	0	0	0	0	0	0	0	11	0	0	0	0	0
ACACACACACACTCAGTCACAGACACTGTG	0	0	0	0	0	0	0	0	0	0	0	0	0	0	0	0	0	0	80	0	0	0
ACACACACACACTCAGTCACAGACAGACTC	0	0	0	0	16	0	0	0	0	0	0	3	0	0	0	0	18	0	163	171	0	0
ACACACACACACTCAGTGTCTGTCTGTCAC	0	0	0	0	0	0	0	0	0	0	0	0	0	0	0	0	0	0	138	0	0	0
ACACACACACACTCTCACTCTGTGTCACTG	0	0	0	0	0	0	0	0	0	0	0	0	0	0	0	0	0	0	47	0	0	0
ACACACACACACTCTCAGTCAGTCAGTCAC	0	0	0	0	0	0	0	0	0	0	492	10	0	0	0	0	0	0	267	0	0	0
ACACACACACACTCTCAGTCTCTGAGTGAC	0	0	0	0	0	0	0	0	0	0	0	0	0	0	0	0	0	0	123	0	0	0
ACACACACACACTCTCTCAGTGTCACAGAG	0	0	0	0	0	0	0	0	0	0	0	0	0	0	0	0	0	0	115	0	0	0
ACACACACACACTCTCTCTCTGTGTCAGAC	4	0	0	0	0	0	0	0	0	0	0	0	0	0	0	0	0	0	0	0	0	0
ACACACACACACTCTGACTGTGTGACACTG	0	0	0	0	0	0	0	0	0	0	0	0	0	0	0	0	0	0	59	0	0	0
ACACACACACACTCTGAGACTCTGACTGAC	0	0	0	0	0	0	0	0	0	0	0	0	0	0	0	0	0	0	66	0	0	0
ACACACACACACTCTGAGAGAGTCTGTGAG	0	0	0	0	0	0	0	0	0	0	0	0	0	0	0	0	0	0	38	0	0	0
ACACACACACACTCTGAGAGAGTGAGTGTG	0	0	0	26	0	0	11	0	0	0	848	14	0	0	0	124	15	0	254	0	470	0
ACACACACACACTCTGAGAGTCACACAGTG	0	10	0	0	0	0	0	0	0	0	0	0	0	0	0	0	0	0	0	0	0	0
ACACACACACACTCTGAGAGTGTGACTGTG	0	0	0	2	0	0	4	0	0	0	0	19	0	148	0	0	0	149	0	0	0	0
ACACACACACACTCTGAGTGACAGTGAGTC	0	0	0	0	0	0	3	0	0	0	0	0	0	0	0	0	6	0	164	0	0	0
ACACACACACACTCTGTCACAGTCTGACTC	0	0	0	0	0	0	0	0	0	0	0	0	2	0	0	0	2	0	58	0	0	0
ACACACACACACTCTGTCACTCAGTGTCTG	137	34	0	0	0	0	18	0	0	0	0	16	86	10	0	0	3	5	552	0	0	0
ACACACACACACTCTGTCAGTCACTGAGTC	0	0	0	0	0	0	3	0	0	0	0	0	0	9	0	0	7	0	94	0	0	0
ACACACACACACTCTGTGACACTGTCACAC	11	0	0	0	0	0	0	0	0	0	0	0	0	0	0	0	0	0	0	0	0	0
ACACACACACACTGACACAGTGTGACAGTG	0	0	0	0	0	0	0	0	0	0	0	0	0	0	0	0	7	0	0	0	84	0
ACACACACACACTGACAGAGACTGTCAGTG	0	0	0	0	0	0	0	0	0	0	0	0	0	0	0	0	0	0	85	0	0	0
ACACACACACACTGACTCACTCAGACACAC	0	0	0	0	0	0	0	0	0	0	0	0	0	0	0	0	16	0	65	0	0	0
ACACACACACACTGACTCTGTCACTGTCAG	0	0	0	0	0	0	0	0	0	0	0	0	0	0	0	0	0	0	23	0	0	0
ACACACACACACTGACTGACTCTGTGTGAG	0	0	0	0	0	0	0	0	0	0	0	16	0	0	0	0	0	0	64	0	0	107
ACACACACACACTGAGAGACAGTGTGTGAG	0	0	0	0	0	0	0	0	0	0	0	0	0	0	0	0	0	0	84	0	0	0
ACACACACACACTGAGAGAGAGACTCAGAG	0	0	0	27	0	0	63	0	0	0	0	13	0	18	0	0	8	0	218	0	0	0
ACACACACACACTGAGAGAGTGTCTGACTG	0	0	0	0	0	0	12	0	0	0	0	15	0	0	0	0	30	0	267	0	0	0
ACACACACACACTGAGTGAGTGACAGTGTG	0	0	0	0	0	0	0	0	0	0	0	0	0	0	0	457	0	0	0	0	0	0
ACACACACACACTGAGTGTCTCTGACAGTC	0	0	0	0	0	0	0	0	0	0	0	7	0	0	0	0	0	0	0	0	0	0
ACACACACACACTGAGTGTGAGTGTGTCAG	0	10	0	0	0	0	0	0	0	0	0	4	6	0	0	0	0	0	69	0	0	0
ACACACACACACTGTCACTGACTGAGTGTG	0	0	0	0	0	0	0	0	0	0	0	5	0	0	0	12	0	0	111	0	49	0
ACACACACACACTGTCAGAGAGACTGTCAG	16	0	0	0	0	0	0	0	0	0	0	0	0	0	0	0	0	0	0	0	0	0
ACACACACACACTGTCTCACTGACTCTCAG	14	7	0	0	45	0	9	0	0	0	0	0	0	9	0	0	34	0	452	64	0	0
ACACACACACACTGTCTGACAGTGAGAGAG	0	0	0	0	0	0	0	0	0	0	0	0	0	0	0	6	0	0	35	0	0	0
ACACACACACACTGTCTGAGAGTCAGTGTG	0	0	89	0	0	0	0	0	0	0	18	0	0	0	0	0	4	0	360	0	0	0
ACACACACACACTGTCTGAGAGTGTGAGTG	4	3	0	0	0	0	0	0	0	0	0	0	3	0	0	0	0	0	102	0	0	0
ACACACACACACTGTCTGTGTCTGTGTCAC	0	0	0	0	0	0	0	0	0	0	0	0	0	0	0	0	4	0	0	0	0	0
ACACACACACACTGTCTGTGTGTCTCAGAC	0	0	0	0	0	0	0	0	0	0	0	0	0	0	0	0	0	0	28	0	0	0
ACACACACACACTGTGACACTGTGTCTGAC	0	0	0	0	0	0	0	0	0	0	0	0	0	0	0	0	0	0	184	0	0	0
ACACACACACACTGTGACAGTGTGTGAGTG	0	0	0	0	0	0	0	0	0	0	0	4	0	0	0	0	8	0	251	0	0	0
ACACACACACACTGTGACTGTGTCACAGTG	17	3	0	0	0	0	11	0	0	0	25	7	25	0	0	0	0	0	374	0	0	0
ACACACACACACTGTGAGACTGAGTGACAG	0	0	0	131	0	0	0	0	0	0	855	0	0	0	0	218	14	72	167	0	0	0
ACACACACACACTGTGAGTGAGAGTGAGAC	0	0	0	0	0	0	0	0	0	0	0	0	0	0	0	0	0	0	225	0	0	0
ACACACACACACTGTGTGACAGACTCACAG	0	0	0	0	396	2	0	0	0	0	0	13	0	0	0	0	6	0	186	1419	0	26
ACACACACACACTGTGTGACTGTGTGTGAG	0	0	0	0	0	0	0	0	0	0	0	0	0	0	0	0	0	0	71	0	0	0
ACACACACACACTGTGTGAGTGTGTGACTC	0	0	0	0	0	0	24	0	0	0	0	4	0	0	0	0	11	0	29	0	0	0
ACACACACACACTGTGTGTCACAGACTGTG	0	0	0	0	0	0	0	0	0	0	0	0	0	0	0	0	0	0	59	0	0	0
ACACACACACACTGTGTGTGTCACTGACAG	0	0	0	0	0	23	0	12	0	0	0	12	0	0	15	12	0	0	51	0	0	0
ACACACACACAGACACACTGACACTGTGAC	0	0	0	0	0	0	0	0	0	0	0	0	0	0	0	0	2	0	154	0	0	0
ACACACACACAGACACAGTGTGAGTGTCAG	0	0	0	10	0	0	0	0	0	0	0	0	0	0	0	0	10	0	186	0	0	0
ACACACACACAGACACTCACACAGTCTCTG	0	0	0	0	0	0	0	0	0	0	0	0	0	0	0	0	0	0	41	0	0	0
ACACACACACAGACACTCACTGTCACAGAG	0	0	0	0	0	0	0	0	0	0	0	0	0	0	0	0	16	0	143	0	0	0
ACACACACACAGACACTCTGAGAGTCAGTG	0	0	0	0	0	0	0	0	0	0	0	0	0	0	0	0	0	0	3	0	0	0
ACACACACACAGACACTGAGAGTGTCTCTG	0	0	0	0	0	0	0	0	0	0	0	0	0	0	0	0	0	0	57	0	0	0
ACACACACACAGACACTGTCTCTGTGACTG	0	16	0	0	0	0	0	0	0	0	0	0	0	0	0	0	0	0	0	0	0	0
ACACACACACAGACAGACTGACTCACAGAC	0	0	0	0	0	0	0	0	0	0	0	0	0	0	0	0	2	0	0	0	0	0
ACACACACACAGACAGACTGACTCAGTGAC	0	0	0	0	0	0	0	0	0	0	0	2	0	38	0	0	6	0	230	0	0	0
ACACACACACAGACAGAGACTGACACAGTC	0	0	0	0	0	0	0	0	0	0	0	0	0	0	0	0	0	0	105	0	0	0
ACACACACACAGACAGAGAGTGAGAGACAG	0	10	0	0	0	0	0	0	0	0	0	0	0	0	0	0	0	0	158	0	0	0
ACACACACACAGACAGTCAGTCTGAGACAC	0	0	0	23	0	0	21	0	0	0	0	0	0	39	0	0	10	0	40	0	0	0
ACACACACACAGACAGTGAGACTGACAGTG	25	0	0	0	0	0	44	0	0	0	0	13	0	0	0	0	27	0	0	0	0	0
ACACACACACAGACAGTGTGAGAGAGAGAC	0	0	0	0	0	0	0	0	0	0	0	2	0	0	0	0	0	0	0	0	0	0
ACACACACACAGACAGTGTGAGTGAGACAC	0	0	0	0	0	0	30	0	0	0	41	17	34	0	0	305	42	0	324	0	294	0
ACACACACACAGACTCACACACACACTCAG	0	0	0	0	0	0	0	0	0	0	0	0	0	0	0	0	0	0	32	0	0	0
ACACACACACAGACTCAGTCTCTGTCAGAC	0	0	0	0	0	0	0	0	0	0	0	0	0	0	0	0	0	0	2	0	0	0
ACACACACACAGACTCTCTCACACAGACAG	0	0	0	0	0	0	0	0	0	0	0	19	0	0	0	0	0	0	420	0	0	0
ACACACACACAGACTCTGACAGACTGTCAG	0	0	0	0	0	0	0	0	0	0	0	0	0	0	0	0	0	0	143	0	0	0
ACACACACACAGACTGAGACAGACACAGAG	37	15	0	0	0	0	0	0	0	0	138	10	19	0	0	0	0	0	279	0	0	0
ACACACACACAGACTGAGAGTGTGTGACTC	0	0	0	0	0	0	4	0	0	0	0	0	0	0	0	0	3	0	0	0	0	0
ACACACACACAGACTGAGTGACTGTGTGAC	0	0	0	0	0	0	0	0	0	0	0	0	0	0	0	0	0	0	41	0	0	0
ACACACACACAGACTGTCTCTGACACACAG	0	0	0	126	4	0	56	0	0	0	162	25	0	68	0	398	35	173	81	0	132	0
ACACACACACAGACTGTCTGACTGAGTGAG	0	0	0	0	0	7	9	0	0	0	1192	26	0	0	0	592	20	0	229	0	857	0
ACACACACACAGACTGTCTGAGTGTGTGTC	0	0	0	0	0	0	12	0	0	0	0	30	0	0	0	0	2	0	144	22	0	0
ACACACACACAGACTGTGACACACAGACTG	0	0	0	0	0	0	0	0	0	0	0	0	0	0	0	28	0	0	0	0	0	0
ACACACACACAGACTGTGACTGACTGAGAG	0	0	0	0	0	0	0	0	0	0	0	0	0	5	0	0	0	0	91	0	0	0
ACACACACACAGAGACAGACAGTGACAGTG	0	0	0	0	0	0	0	0	0	0	0	0	0	0	0	0	0	0	92	0	0	0
ACACACACACAGAGACAGAGAGAGAGACTG	0	0	0	0	0	0	0	0	0	0	0	0	0	0	0	0	0	0	110	0	0	0
ACACACACACAGAGACTCAGTCTGTCAGAG	0	0	0	0	0	0	0	0	0	0	0	0	0	0	0	183	0	0	132	0	0	0
ACACACACACAGAGACTCTGAGAGAGAGTC	0	0	0	0	0	0	0	0	0	0	0	0	0	0	0	0	0	0	44	0	0	0
ACACACACACAGAGACTGACAGTGAGACTG	0	0	0	0	0	0	0	0	0	0	76	0	0	0	0	0	5	0	260	0	0	0
ACACACACACAGAGACTGACTGTGACTCTG	0	0	0	0	0	0	0	0	0	0	0	4	0	20	0	0	30	19	563	0	0	0
ACACACACACAGAGACTGTGAGACTGTGTG	0	0	0	0	6	0	0	0	0	0	0	0	0	0	0	0	0	0	37	0	0	0
ACACACACACAGAGAGACACTGAGAGTGAC	0	0	0	0	0	0	0	0	0	0	0	0	0	0	0	0	0	0	81	0	0	0
ACACACACACAGAGAGACTGTCAGACTCTC	0	0	0	0	43	0	111	0	0	0	25	80	0	0	0	0	35	0	762	9	0	245
ACACACACACAGAGAGACTGTGAGTGTCTG	0	0	0	0	5	0	0	0	0	0	0	0	0	0	0	0	0	0	0	0	0	0
ACACACACACAGAGAGAGAGAGAGAGTGAC	0	0	0	8	0	0	0	0	0	0	1815	0	0	5	0	192	0	156	177	0	5	0
ACACACACACAGAGAGAGAGTGAGACTCAG	0	0	0	0	0	0	0	0	0	0	0	0	0	0	0	0	0	0	42	0	0	0
ACACACACACAGAGAGAGAGTGTGAGTGTG	0	0	0	0	0	0	18	0	0	0	0	17	0	0	0	0	2	0	0	0	0	0
ACACACACACAGAGAGAGTGTCAGTGTGTC	0	0	0	0	0	0	0	0	0	0	0	0	0	0	0	0	0	0	90	0	0	0
ACACACACACAGAGAGAGTGTCTGTCTGTC	0	0	0	0	0	0	0	0	0	0	0	0	0	0	0	0	5	0	0	0	0	0
ACACACACACAGAGAGTCTGAGACTCAGAG	0	19	0	0	0	0	0	0	0	0	0	0	0	0	0	0	4	0	102	0	0	0
ACACACACACAGAGAGTCTGTGTCAGTGAC	0	0	0	0	0	0	0	0	0	0	0	0	0	0	0	0	0	0	115	0	0	0
ACACACACACAGAGAGTGACTGAGACACTC	0	0	0	0	0	0	0	0	0	0	0	12	0	0	0	0	0	0	90	0	0	0
ACACACACACAGAGTCACTCAGAGAGACTG	0	0	0	18	0	0	34	0	0	0	0	21	0	0	0	0	52	0	447	0	0	0
ACACACACACAGAGTCAGAGACTCACACTC	0	0	0	0	0	0	0	0	0	0	0	0	0	0	0	0	0	0	109	0	0	0
ACACACACACAGAGTCAGAGTGTGACACTG	12	9	0	0	0	0	0	0	0	0	65	0	0	0	0	0	0	0	23	0	0	0
ACACACACACAGAGTCAGTCAGAGTCAGTC	0	0	0	0	0	0	0	0	0	0	0	0	0	0	0	0	0	0	272	0	0	0
ACACACACACAGAGTCAGTGAGTGTCTCTG	0	0	0	0	0	0	0	0	0	0	137	0	0	0	0	0	0	0	94	0	0	0
ACACACACACAGAGTCAGTGTCAGAGACAC	0	0	0	0	0	0	0	0	0	0	0	0	0	0	0	0	0	0	41	0	0	0
ACACACACACAGAGTCTCACAGAGACAGTG	0	0	0	0	0	0	0	0	0	0	0	0	0	0	0	0	0	0	48	0	0	0
ACACACACACAGAGTCTCACTGAGTCAGAG	0	0	0	0	0	0	0	0	0	0	0	0	0	0	0	0	0	0	84	0	0	0
ACACACACACAGAGTGACAGACTGTGAGTG	73	551	102	347	0	146	58	0	0	0	151	86	58	65	0	92	67	373	488	0	159	10
ACACACACACAGAGTGACAGTCAGAGACTG	0	0	0	9	0	0	5	0	0	0	31	18	0	86	0	0	4	0	301	0	0	0
ACACACACACAGAGTGACTCTGTCTGTGTG	0	0	0	0	0	0	7	0	0	0	0	0	0	0	0	0	0	0	234	0	0	0
ACACACACACAGAGTGAGAGTCAGTCTGAG	0	0	0	0	0	0	0	0	0	0	0	11	0	0	0	0	0	0	0	0	0	8
ACACACACACAGAGTGAGAGTCTGTGTGTC	0	0	0	0	0	0	0	0	0	0	0	0	0	0	0	0	0	0	79	0	0	0
ACACACACACAGAGTGAGTCAGTGACAGAG	0	0	0	2	0	382	0	0	0	0	0	0	0	0	0	0	0	15	193	0	0	0
ACACACACACAGAGTGTCTGAGAGTGACAC	189	29	0	0	0	0	54	0	0	0	0	0	50	90	0	0	35	0	1389	0	0	0
ACACACACACAGAGTGTGTCTGTGTCTCAG	0	0	0	0	0	0	0	0	0	0	0	0	0	0	0	0	0	0	20	0	0	0
ACACACACACAGAGTGTGTGAGAGAGAGTG	0	0	0	0	0	0	0	0	0	0	0	0	0	0	0	0	0	0	160	0	0	0
ACACACACACAGTCACACAGAGACAGTGTG	0	0	0	0	0	0	0	0	0	0	0	0	0	0	0	13	0	0	0	0	0	0
ACACACACACAGTCACAGACAGACAGACAG	0	0	0	75	0	0	0	0	0	0	0	6	0	3	0	0	0	56	0	0	0	0
ACACACACACAGTCACAGAGAGTCTGTCAC	0	0	0	0	0	0	0	0	0	0	0	0	0	0	0	0	0	0	63	0	0	0
ACACACACACAGTCACAGTGTCTCTCAGAG	0	0	0	0	0	0	0	0	0	0	0	0	0	0	0	0	0	0	189	0	0	0
ACACACACACAGTCACTCTGAGTCACAGTC	0	0	0	0	0	0	0	0	0	0	731	14	0	0	0	0	0	0	151	0	49	0
ACACACACACAGTCAGACAGAGTGAGAGAG	0	0	0	0	0	0	0	0	0	0	0	10	0	0	0	0	0	0	29	0	0	0
ACACACACACAGTCAGAGAGACACAGAGAG	0	0	0	0	0	0	0	0	0	0	0	0	0	0	0	0	0	0	54	0	0	0
ACACACACACAGTCAGAGTCACTCTCAGTC	0	0	0	0	0	0	7	0	0	0	0	5	0	0	0	34	3	0	635	0	0	0
ACACACACACAGTCAGTCTCTCTGTGTGAG	0	4	0	0	0	0	0	0	0	0	2771	2	16	27	0	4	0	0	158	0	899	0
ACACACACACAGTCAGTCTCTGAGACAGTC	0	0	0	0	0	0	5	0	0	0	0	7	0	0	0	0	0	0	21	0	0	0
ACACACACACAGTCAGTCTGACTCTCACTG	0	0	0	0	0	0	0	0	0	0	102	0	0	0	0	0	0	0	149	0	0	0
ACACACACACAGTCAGTCTGTGACAGACTG	0	0	0	0	0	2	0	0	0	0	265	14	0	2	0	1086	8	0	210	260	2	0
ACACACACACAGTCAGTGTGTCTGACAGAG	0	0	0	0	0	0	0	0	0	0	0	5	0	0	0	0	12	0	49	0	0	0
ACACACACACAGTCTCAGACTGTCTGTGAC	0	0	0	0	0	0	7	0	0	0	0	0	0	15	0	0	19	0	277	0	0	0
ACACACACACAGTCTCAGAGTCTGAGAGAC	0	0	0	72	0	0	16	0	0	0	0	47	0	179	0	0	30	78	707	188	0	0
ACACACACACAGTCTCTCTCTGACTGACTC	0	0	0	0	0	0	76	0	0	0	0	3	0	0	0	0	3	0	231	0	0	0
ACACACACACAGTCTCTGTGACTGAGTCTG	0	0	0	0	0	2	0	0	0	0	0	0	0	0	0	0	0	0	110	0	0	0
ACACACACACAGTCTGACAGTGTCACACAG	0	0	0	0	0	0	0	0	0	0	0	0	0	0	0	0	0	0	43	0	0	0
ACACACACACAGTCTGACTCACTGTGTCAC	0	0	0	0	0	0	0	0	0	0	0	0	0	0	0	0	0	0	188	0	0	0
ACACACACACAGTCTGACTCTGTGACTCAC	0	0	0	0	0	0	0	0	0	0	0	0	0	0	0	0	0	0	38	0	0	0
ACACACACACAGTCTGTCAGAGACAGTGAG	9	44	0	0	0	931	0	0	0	0	0	0	0	0	0	136	0	0	0	0	370	0
ACACACACACAGTCTGTGAGACTCACTGTG	0	0	0	0	0	0	0	0	0	0	0	0	0	0	0	0	0	0	7	0	0	0
ACACACACACAGTCTGTGAGAGACTGAGAG	0	5	0	0	0	0	0	0	0	0	0	0	14	0	0	0	0	0	0	0	0	0
ACACACACACAGTGACACACTGTGTGTCAG	0	0	0	0	0	0	16	0	0	0	0	29	0	0	0	120	27	0	469	58	0	78
ACACACACACAGTGACACTGTGAGAGTCAC	0	0	0	0	0	0	0	0	0	0	0	0	0	0	0	0	0	0	49	0	0	0
ACACACACACAGTGACAGACTCACTCACAG	0	0	0	0	0	0	0	0	0	0	0	2	0	0	0	0	0	0	0	0	0	0
ACACACACACAGTGACAGAGTCACTCAGTC	0	0	0	0	0	0	15	0	0	0	0	0	0	0	0	0	0	0	0	0	0	0
ACACACACACAGTGACAGTCAGTGAGACAC	0	0	0	0	0	0	0	0	0	0	0	0	0	0	0	0	0	0	35	0	0	0
ACACACACACAGTGACAGTCTGACTCTGAC	0	0	0	0	0	0	0	0	0	0	0	0	0	0	0	0	0	0	57	0	0	0
ACACACACACAGTGACAGTGACACACTGAG	0	0	0	0	0	0	0	0	0	0	0	0	0	0	0	0	0	0	95	0	0	0
ACACACACACAGTGACTCTCTGTCAGTCTC	0	6	0	2	0	4	0	0	0	0	0	2	0	0	0	0	0	0	85	0	0	0
ACACACACACAGTGACTGACTCTCACAGTG	0	0	0	0	0	0	0	0	0	0	351	11	0	11	0	12	17	0	278	0	32	0
ACACACACACAGTGACTGTGACAGAGTGTG	110	330	748	28	0	17	31	0	0	0	0	12	0	91	0	0	27	16	306	0	0	0
ACACACACACAGTGACTGTGTCAGACACTG	0	0	0	0	0	0	20	0	0	0	0	18	0	9	0	0	0	0	84	0	0	0
ACACACACACAGTGAGACACACTCTCTCAG	0	0	0	0	0	0	15	0	0	0	0	24	0	0	0	0	5	0	141	0	29	0
ACACACACACAGTGAGACAGAGTGTCTCAC	0	0	0	0	0	0	0	0	0	0	0	2	0	0	0	18	0	0	36	0	65	0
ACACACACACAGTGAGAGACTCACAGAGTG	0	0	0	0	0	0	0	0	0	0	0	0	0	0	0	0	0	0	32	0	0	0
ACACACACACAGTGAGAGAGTGAGAGTGAC	0	0	0	0	0	0	0	0	0	0	0	0	0	19	0	0	0	0	0	0	0	0
ACACACACACAGTGAGAGAGTGAGTGACAC	0	14	0	0	0	0	51	0	0	0	0	5	78	0	0	0	4	0	499	0	0	0
ACACACACACAGTGAGAGAGTGTGAGTCTC	0	0	0	0	0	0	0	0	0	0	0	0	7	0	0	0	0	0	38	0	0	0
ACACACACACAGTGAGAGTCTGTCAGTGAG	0	0	0	0	0	0	8	0	0	0	0	0	0	0	0	0	6	0	154	0	0	0
ACACACACACAGTGAGAGTGTCTGTGTCAC	0	0	0	0	0	0	5	0	0	0	0	0	0	0	0	0	0	0	0	0	0	0
ACACACACACAGTGAGTCAGACTGACAGAG	0	0	0	0	0	0	0	0	0	0	0	0	0	0	0	0	0	0	179	0	0	0
ACACACACACAGTGAGTCTGACAGAGAGTC	0	0	0	0	0	0	0	0	0	0	0	0	0	0	0	0	0	0	37	0	0	0
ACACACACACAGTGAGTCTGAGAGAGTGTG	0	0	0	6	0	0	0	0	0	0	0	8	0	0	0	0	11	0	0	0	0	0
ACACACACACAGTGAGTCTGAGTGAGAGTG	0	0	0	0	0	0	17	0	0	0	0	21	0	0	0	0	5	0	0	0	0	0
ACACACACACAGTGAGTCTGTGAGAGAGTC	0	0	9	0	0	0	0	0	0	0	0	0	0	0	0	0	0	0	23	0	0	0
ACACACACACAGTGAGTGACACACAGTGAG	0	0	0	0	0	0	0	0	0	0	0	0	0	0	0	0	0	16	51	0	0	0
ACACACACACAGTGAGTGTCAGAGAGAGTG	32	13	8	0	0	0	5	0	0	16	0	0	29	0	0	0	4	0	0	0	0	0
ACACACACACAGTGAGTGTGTCAGAGTCAG	0	0	0	0	0	0	0	0	0	0	0	0	0	0	0	0	0	0	88	157	0	0
ACACACACACAGTGAGTGTGTGTGACACAG	0	0	0	0	0	0	0	0	0	0	0	22	0	0	0	0	10	0	57	0	120	0
ACACACACACAGTGTCACAGACAGACTCTG	0	0	0	0	0	0	22	0	0	0	729	5	0	0	0	75	35	12	241	0	50	0
ACACACACACAGTGTCACTCTCAGACAGAG	194	232	1122	1977	32	2	93	0	0	322	2520	162	339	2478	0	583	166	1140	531	2	6456	1540
ACACACACACAGTGTCACTGTGAGTGTGAC	0	0	0	0	0	0	0	0	0	0	0	0	0	0	0	0	0	0	80	0	0	0
ACACACACACAGTGTCAGACTGTCACTGAG	0	0	0	0	0	0	0	0	0	0	0	0	0	0	0	0	0	0	57	0	0	0
ACACACACACAGTGTCAGACTGTGTGAGAC	11	0	0	0	0	0	0	0	0	0	0	0	0	0	0	0	0	0	0	0	0	0
ACACACACACAGTGTCAGTGACTGACAGAG	0	0	0	0	0	0	2	0	0	0	0	11	0	0	0	0	0	0	181	0	0	0
ACACACACACAGTGTCAGTGAGTCAGAGTG	11	73	0	38	0	0	0	0	0	0	0	9	49	0	0	0	0	0	211	0	0	0
ACACACACACAGTGTCTCACACACAGTGTG	0	0	0	60	0	0	0	0	0	0	0	29	0	18	0	0	14	19	450	0	0	0
ACACACACACAGTGTCTCAGTCACAGACTG	0	0	0	0	0	0	0	0	0	0	0	0	0	0	0	0	0	0	44	0	0	0
ACACACACACAGTGTCTCAGTGTGTGACAG	0	0	0	0	0	0	36	0	0	0	0	49	0	0	0	0	56	0	538	0	0	0
ACACACACACAGTGTCTCTGTGTGTCAGTC	0	0	0	0	0	0	0	0	0	0	0	0	11	0	0	0	0	0	0	0	0	0
ACACACACACAGTGTCTGAGTCAGTCACTC	0	0	0	0	0	10	0	0	0	0	0	0	0	0	0	0	0	0	289	0	0	0
ACACACACACAGTGTGACACACTGTGTGTC	0	0	7	0	0	0	2	0	0	0	0	0	0	0	0	0	0	0	0	0	0	0
ACACACACACAGTGTGACACAGAGACACTG	0	0	0	0	0	0	123	0	0	0	0	58	0	0	0	237	119	0	882	0	127	0
ACACACACACAGTGTGACTGTGAGACTGTG	0	0	0	0	0	0	0	0	0	0	0	0	0	0	0	0	0	0	88	0	0	0
ACACACACACAGTGTGAGACACACACTCAC	0	0	0	0	0	0	3	0	0	0	0	5	0	0	0	0	0	0	563	0	0	0
ACACACACACAGTGTGAGACTCACAGTGTC	25	17	0	0	14	0	0	0	0	0	0	20	2	0	0	0	5	0	100	0	0	0
ACACACACACAGTGTGAGTCTGAGAGACTG	0	0	0	0	0	0	0	0	0	0	0	5	0	0	0	0	0	0	331	0	0	0
ACACACACACAGTGTGTCACTGTGACACTC	0	0	0	0	0	0	0	0	0	0	0	0	0	0	0	0	0	0	64	0	0	0
ACACACACACAGTGTGTCAGTGAGACTCTC	0	0	0	0	0	0	18	0	0	0	0	4	0	0	0	0	0	0	34	0	0	0
ACACACACACAGTGTGTCAGTGAGTCAGAC	0	0	0	0	0	0	49	0	0	0	0	53	0	0	0	0	12	0	62	0	0	0
ACACACACACAGTGTGTCTCTGACAGACAG	0	0	0	0	0	0	18	0	0	0	0	0	0	0	0	0	0	0	64	0	0	0
ACACACACACAGTGTGTCTCTGTCTCTCAC	0	0	0	0	0	0	0	0	0	0	0	0	0	0	0	597	0	0	68	0	0	0
ACACACACACAGTGTGTGACAGTGAGACTC	0	0	0	0	0	0	15	7	0	0	523	17	0	0	0	783	20	0	693	0	28	0
ACACACACACAGTGTGTGACTGTGACACTG	0	0	0	0	0	0	5	0	0	0	0	4	0	0	0	0	0	0	0	0	0	0
ACACACACACAGTGTGTGAGAGTCTGAGAG	0	0	0	0	0	0	0	0	0	0	0	0	0	0	0	0	0	0	6	0	0	0
ACACACACACAGTGTGTGTGACACTGACTG	0	0	0	0	0	0	0	0	0	4	0	0	0	0	0	26	0	0	0	0	18	0
ACACACACACTCACACACTCTCTCACTCTG	0	0	0	0	0	0	0	0	0	0	0	5	0	0	0	899	0	0	45	0	0	0
ACACACACACTCACACAGACTCTGAGTGAG	0	0	0	0	0	0	0	0	0	0	0	16	0	0	0	0	0	0	78	0	52	0
ACACACACACTCACACAGTCAGTGACAGAG	2	0	0	4	0	0	16	0	0	0	0	8	0	8	0	0	0	7	0	0	0	0
ACACACACACTCACACAGTGAGACTCTGTG	0	0	0	0	0	0	0	0	0	0	0	0	0	0	0	0	0	0	46	0	0	0
ACACACACACTCACACAGTGTCTGTCTCAC	0	0	0	0	0	0	0	0	0	0	0	0	0	0	0	0	0	0	48	0	0	0
ACACACACACTCACACTCACAGAGACACTG	4	17	0	0	3	0	8	0	0	0	0	8	0	0	0	0	0	0	226	0	0	0
ACACACACACTCACACTCAGAGAGTCAGAG	0	0	0	0	0	0	0	0	0	0	0	3	0	0	0	0	0	0	45	0	0	0
ACACACACACTCACACTCTCAGAGTGTCTG	0	0	0	0	0	0	0	0	0	0	0	0	0	0	0	0	0	0	55	0	0	0
ACACACACACTCACACTGTCTGAGTGACAG	0	9	0	0	0	0	0	0	0	0	0	0	0	0	0	0	0	0	0	0	0	0
ACACACACACTCACAGACAGAGAGTGAGAG	0	0	0	0	0	0	13	0	0	0	0	0	0	0	0	0	0	0	23	0	15	0
ACACACACACTCACAGAGACTGTCTGTCTC	0	0	0	73	0	8	34	0	0	0	369	37	0	96	0	1177	22	132	623	25	435	16
ACACACACACTCACAGAGAGTCAGAGAGTG	0	0	724	14	0	0	20	0	0	0	0	0	0	59	0	0	31	10	204	0	0	0
ACACACACACTCACAGTCTGACTGTGTGAG	0	0	0	0	0	870	13	0	0	0	462	0	0	4	0	76	0	0	94	0	0	0
ACACACACACTCACAGTCTGTGAGTCTGAC	0	0	92	0	0	0	5	0	0	0	0	0	0	7	0	0	2	0	47	0	0	0
ACACACACACTCACAGTGACAGTGTCAGTG	0	0	0	0	0	0	3	0	0	0	0	2	0	0	0	0	0	0	0	0	0	0
ACACACACACTCACAGTGACTCTGAGTGTC	0	0	0	0	0	0	0	0	0	0	0	0	0	0	0	0	0	0	57	0	0	0
ACACACACACTCACAGTGACTGACACTGAG	0	0	0	0	0	0	0	0	0	0	0	0	0	0	0	0	0	0	102	0	0	0
ACACACACACTCACTCAGACTGAGTCTCTG	0	0	0	0	0	0	0	0	0	0	0	0	0	0	0	0	0	0	24	0	0	0
ACACACACACTCACTCAGAGACAGAGTCAC	5	0	0	0	0	0	0	0	0	0	20	5	0	0	0	0	0	3	43	0	0	0
ACACACACACTCACTCAGAGACTCTGACAG	13	0	0	0	0	0	48	0	0	0	0	39	0	0	0	0	19	0	0	0	0	0
ACACACACACTCACTCAGTGTGACACTCAG	0	0	0	0	0	0	0	0	0	0	0	0	0	0	0	0	0	0	164	0	0	0
ACACACACACTCACTCTCTCAGAGACACAC	0	0	0	0	0	0	0	0	0	0	0	0	0	0	0	0	0	0	60	0	0	0
ACACACACACTCACTCTGACACAGAGTGAG	0	0	0	0	0	0	0	0	0	0	0	0	0	0	0	0	0	0	97	0	0	0
ACACACACACTCACTCTGACACTCTCACAG	0	0	0	0	0	0	0	0	0	0	0	0	0	0	0	0	0	0	0	0	331	0
ACACACACACTCACTGAGACTGTCTCAGTC	0	0	0	0	0	28	0	0	0	0	0	0	0	0	0	0	0	0	0	0	0	0
ACACACACACTCACTGAGAGTCACTGTGAG	0	0	0	0	0	0	0	0	0	0	0	0	0	0	0	0	0	0	49	0	0	0
ACACACACACTCACTGTCACACACTCAGTG	0	0	0	0	0	51	0	0	0	0	0	0	0	0	0	0	0	0	41	0	0	0
ACACACACACTCACTGTCTCTCAGACACTC	0	0	0	0	0	0	13	0	0	0	0	6	0	0	0	0	0	0	0	0	0	0
ACACACACACTCACTGTCTGAGACTCACAC	0	0	0	0	0	0	0	0	0	0	0	0	0	0	0	0	0	0	87	0	0	0
ACACACACACTCACTGTCTGTGTCACAGTC	0	0	0	0	0	0	0	0	0	0	0	0	0	0	0	0	0	0	95	0	0	0
ACACACACACTCACTGTGTGTCACTGTGTC	0	0	0	0	0	0	0	0	0	0	0	0	0	0	0	0	0	0	106	0	0	0
ACACACACACTCACTGTGTGTCAGAGTGAG	0	0	0	0	0	0	0	0	0	0	0	0	0	0	0	0	4	0	0	0	0	0
ACACACACACTCAGACACAGAGTGTGTCAC	0	0	0	0	0	0	0	0	0	0	0	0	0	0	0	0	0	0	73	0	0	0
ACACACACACTCAGACAGAGAGACTGAGAG	0	0	0	6	0	0	49	0	0	0	0	25	45	0	0	0	14	0	268	0	30	0
ACACACACACTCAGACAGAGTCTCTGACAG	0	0	0	0	0	0	0	0	0	0	0	0	0	0	0	0	12	0	0	0	0	0
ACACACACACTCAGACTCTGAGAGAGAGAG	0	0	0	0	0	0	7	0	0	102	0	6	0	0	0	0	0	0	0	0	0	0
ACACACACACTCAGAGACACACAGTGAGTG	0	0	0	0	0	0	0	0	0	0	0	0	0	0	0	0	0	0	52	0	0	0
ACACACACACTCAGAGAGTGAGAGACTGTG	0	0	0	0	0	0	0	0	0	0	0	0	0	0	0	0	0	0	0	0	23	0
ACACACACACTCAGAGTCAGAGAGAGAGTG	0	0	0	0	0	0	0	0	0	0	0	33	0	0	0	0	8	0	194	0	0	0
ACACACACACTCAGAGTCTGACTCTGACTG	0	0	0	0	13	0	51	0	0	0	0	22	0	0	0	0	9	0	351	0	19	0
ACACACACACTCAGAGTGTGAGTGAGTCTC	0	0	0	0	0	0	0	0	0	0	0	3	5	0	0	0	2	14	241	0	0	0
ACACACACACTCAGTCACTCACACTCAGTC	0	0	0	0	0	0	4	0	0	0	0	0	0	0	0	0	0	0	25	0	0	0
ACACACACACTCAGTCAGAGAGTCTGACAG	0	0	0	0	0	0	0	0	0	0	0	18	0	0	0	0	0	0	202	0	0	0
ACACACACACTCAGTCAGTGTGTCTGTGAG	0	0	0	0	0	0	0	0	0	0	0	0	0	0	0	0	0	0	59	0	0	0
ACACACACACTCAGTCTCACTGACACTCAC	8	0	0	0	0	0	39	0	0	0	0	0	0	0	0	0	0	0	0	0	0	0
ACACACACACTCAGTCTCACTGAGACTCAC	0	0	0	0	0	0	0	0	0	0	0	14	0	0	0	0	27	0	435	0	0	0
ACACACACACTCAGTCTGACAGTCTGAGAG	0	0	0	0	0	0	10	0	0	0	0	0	0	0	0	0	7	0	168	0	0	0
ACACACACACTCAGTCTGAGAGTGTGTGAG	0	0	0	0	0	0	10	0	0	0	0	2	0	0	0	0	0	0	0	0	0	0
ACACACACACTCAGTCTGTCTCAGACTGAG	0	0	0	0	0	0	0	0	0	0	0	0	0	0	0	0	3	0	40	0	0	0
ACACACACACTCAGTGACTCAGACTCTGAG	0	0	8	0	0	0	0	0	0	0	0	0	0	0	0	0	0	0	0	0	36	0
ACACACACACTCAGTGACTGTGTCAGACAG	0	0	0	0	0	0	17	0	0	0	764	5	0	0	0	127	9	0	1145	0	28	0
ACACACACACTCAGTGAGAGTCTGAGTCAG	0	0	0	0	0	0	0	0	0	0	0	0	0	0	0	0	0	0	110	0	0	0
ACACACACACTCAGTGAGTCAGAGAGAGAG	0	0	0	0	0	0	0	0	0	0	0	0	0	0	0	0	0	0	46	0	0	0
ACACACACACTCAGTGAGTGAGTGTGAGTC	0	0	0	0	0	0	0	0	0	0	0	0	0	0	0	0	0	0	85	0	0	0
ACACACACACTCAGTGTCAGAGACACTGTC	0	0	0	0	0	0	0	0	0	0	0	6	0	0	0	0	6	0	220	0	68	6
ACACACACACTCAGTGTCTGTGAGAGACAG	9	7	0	0	0	0	39	0	0	0	41	80	7	0	0	0	76	0	1015	0	0	12
ACACACACACTCAGTGTGTCACACAGTCTG	0	0	0	0	0	0	0	0	0	0	0	0	0	0	0	0	0	0	47	0	0	0
ACACACACACTCAGTGTGTGACTCTGTCTG	0	0	0	0	0	0	0	0	0	0	0	0	0	0	0	0	0	41	103	0	0	0
ACACACACACTCAGTGTGTGAGACTCTGTG	0	0	0	0	0	0	0	0	0	10	0	0	0	0	0	0	0	0	32	0	0	0
ACACACACACTCAGTGTGTGTGAGACAGAG	0	0	0	30	0	101	15	0	0	0	0	18	0	55	0	0	12	55	474	4	0	0
ACACACACACTCTCACACTCAGTCTCTCAC	0	0	0	0	0	0	0	0	0	0	0	0	0	0	0	0	0	0	48	0	0	0
ACACACACACTCTCACACTCTGTGAGACTC	0	0	0	0	0	0	20	0	0	0	953	17	0	0	0	0	15	0	278	0	116	0
ACACACACACTCTCACACTGTCTCTGAGAG	0	0	0	0	0	0	0	0	0	0	0	0	0	0	0	0	0	0	156	0	0	0
ACACACACACTCTCACAGTGTCAGTCACTG	0	0	0	0	0	0	8	0	0	0	0	0	0	0	0	0	0	0	0	0	0	0
ACACACACACTCTCACTCACACTGAGTGAG	0	0	0	0	0	0	26	0	0	0	0	8	0	0	0	14	16	0	562	100	0	0
ACACACACACTCTCACTCAGAGTGAGTCAC	0	0	0	0	0	0	0	0	0	0	0	0	0	0	0	0	0	0	36	0	0	0
ACACACACACTCTCACTCAGTGACAGTGTC	0	0	0	0	0	0	18	0	0	0	0	67	0	0	0	0	41	0	1109	0	0	0
ACACACACACTCTCAGAGACAGTCACTGAG	0	0	0	0	0	7	0	0	0	5	7	8	0	0	0	0	8	16	111	0	0	0
ACACACACACTCTCAGAGTCTCTGACACAG	0	0	0	0	0	0	12	0	0	0	0	16	0	0	0	0	25	0	203	0	0	0
ACACACACACTCTCAGAGTGAGTGTGACAC	0	0	0	0	0	0	0	0	0	0	17	0	0	0	0	0	0	0	0	0	113	0
ACACACACACTCTCAGTCACACACACACAC	0	0	0	0	0	0	0	0	0	0	0	0	0	0	0	0	0	0	41	0	0	0
ACACACACACTCTCAGTCTCTCTCTGACAG	0	0	0	32	0	0	0	0	0	0	0	5	6	0	0	0	0	0	40	0	0	0
ACACACACACTCTCTCAGTCTGTCAGTGTG	0	0	0	0	0	0	2	0	0	0	0	0	0	0	0	0	0	0	20	0	0	0
ACACACACACTCTCTCTCTGTGAGTCTCAG	0	0	0	0	0	0	0	0	0	0	0	0	0	0	0	0	0	0	40	0	0	0
ACACACACACTCTCTCTGACTCTCACTCTC	0	0	26	0	0	0	0	0	0	0	0	0	0	0	0	0	0	0	0	0	0	0
ACACACACACTCTCTCTGTGACACTGAGTG	0	0	0	0	0	0	0	0	0	0	0	0	0	0	0	12	0	0	58	0	0	0
ACACACACACTCTCTGACAGTCTGTGAGTC	0	0	0	0	0	0	0	0	0	0	0	9	0	0	0	0	0	0	0	0	0	0
ACACACACACTCTCTGAGAGTGAGTGTGTC	0	0	0	0	0	0	0	0	0	0	4	0	0	0	0	7	0	0	26	0	0	0
ACACACACACTCTCTGAGTGAGACAGTCTG	0	0	0	0	0	0	0	0	0	0	0	0	0	0	0	0	0	0	8	0	0	0
ACACACACACTCTCTGAGTGTCACAGAGTG	0	0	0	31	0	0	26	0	0	0	0	42	0	29	0	0	9	6	74	0	0	0
ACACACACACTCTCTGAGTGTGAGAGTGAG	0	0	0	0	0	0	0	0	0	0	0	0	0	0	0	0	0	0	188	3	0	0
ACACACACACTCTCTGTCTGTCAGAGACAG	0	5	0	0	0	0	0	0	0	0	0	0	0	0	0	0	0	13	285	0	0	0
ACACACACACTCTCTGTGTCTCAGTGTGAG	0	0	0	0	0	0	0	0	0	0	0	0	0	0	0	0	0	0	114	0	0	0
ACACACACACTCTGACACAGTGTGACAGAC	0	0	0	0	0	0	0	0	0	0	0	6	0	0	0	0	0	0	0	0	0	0
ACACACACACTCTGACAGTCACACTGAGAC	0	0	0	0	0	0	0	0	0	0	0	3	0	0	0	0	0	0	38	0	0	0
ACACACACACTCTGACAGTCTCTGTGTGAG	0	0	15	0	0	0	3	0	0	11	0	0	0	0	0	0	8	11	126	0	0	0
ACACACACACTCTGACTCACAGAGTCAGTG	0	0	0	0	0	0	0	0	0	0	0	0	0	0	0	0	0	0	28	0	0	0
ACACACACACTCTGACTGACAGACTGTGAC	0	0	0	0	0	0	0	0	0	0	0	3	0	0	0	0	6	0	224	0	36	0
ACACACACACTCTGACTGAGTCAGTGAGTC	0	0	0	0	0	0	0	0	0	0	0	0	0	0	0	57	0	0	0	0	0	0
ACACACACACTCTGAGACAGTCTGTGAGTC	0	0	0	0	0	0	0	0	0	0	0	0	0	0	0	0	0	0	169	0	0	0
ACACACACACTCTGAGACTCAGTCAGTGAG	0	0	0	0	0	0	13	0	0	7	0	0	0	0	0	0	0	0	149	0	0	0
ACACACACACTCTGAGAGAGACTGTGAGAC	0	0	0	0	16	0	3	0	0	0	0	8	0	0	0	0	10	0	30	1251	0	109
ACACACACACTCTGAGTCAGTGTGTGAGTG	0	0	0	0	0	0	0	0	0	0	24	3	0	0	0	0	0	0	0	0	0	0
ACACACACACTCTGAGTGACAGTGAGTGAG	0	0	0	109	0	0	23	0	0	40	0	10	0	0	0	0	33	0	419	0	0	0
ACACACACACTCTGAGTGACTCAGAGACAC	0	4	0	0	0	0	0	0	0	0	77	0	0	0	0	0	0	0	0	0	0	0
ACACACACACTCTGAGTGACTGAGACACTG	0	0	0	0	0	4	0	0	0	0	0	0	0	0	0	44	0	0	0	0	0	0
ACACACACACTCTGAGTGAGTGTGACAGAG	6	0	0	0	0	0	0	0	0	0	0	0	3	0	0	0	0	0	45	0	0	0
ACACACACACTCTGAGTGTCTCAGAGACTG	0	0	0	0	0	0	0	0	0	0	0	0	0	0	0	0	0	0	392	0	0	0
ACACACACACTCTGAGTGTGACACAGTGTC	0	0	0	2	0	0	0	0	0	0	0	0	0	0	0	0	0	0	206	0	0	0
ACACACACACTCTGTCACAGTCTGTGACAG	0	0	0	0	0	0	0	0	0	0	0	13	0	0	0	0	0	0	45	0	0	0
ACACACACACTCTGTCACTCTCTCACTCAC	0	0	0	0	0	0	0	0	0	0	0	0	0	0	0	0	0	0	9	0	0	0
ACACACACACTCTGTCAGTCACTGTGAGAG	4	31	62	0	0	0	12	0	0	31	0	17	0	0	0	14	0	0	125	3	0	0
ACACACACACTCTGTCAGTGACACTGACTC	17	0	0	0	0	0	0	0	0	0	0	0	0	0	0	0	0	0	330	0	0	8
ACACACACACTCTGTCTGACAGTGACTGTG	15	0	0	0	0	0	0	0	0	0	0	0	0	0	0	0	4	0	50	0	0	0
ACACACACACTCTGTCTGTCTCAGTGTCTG	7	0	30	14	0	0	10	0	0	0	0	9	0	26	0	0	0	26	16	0	0	0
ACACACACACTCTGTGACACTCAGTGAGTC	0	0	0	0	0	0	0	0	0	0	0	0	0	0	0	0	0	0	49	0	0	0
ACACACACACTCTGTGACAGAGACTGAGAC	0	0	0	0	0	0	0	0	0	0	0	6	0	0	0	0	0	0	60	0	0	0
ACACACACACTCTGTGAGTCTCTGACTGAG	0	0	0	0	0	0	0	0	0	0	0	0	0	0	0	0	4	0	90	0	0	0
ACACACACACTCTGTGAGTCTGTCTGAGAG	0	4	0	0	0	0	0	0	0	0	0	0	0	0	0	0	0	0	0	0	0	0
ACACACACACTCTGTGAGTCTGTGAGTGTG	0	0	0	0	0	0	0	0	0	0	26	0	0	0	0	0	0	0	67	0	0	0
ACACACACACTCTGTGAGTGTCAGTCTCTG	0	0	0	0	0	0	0	0	0	0	0	0	0	0	0	0	0	0	92	0	0	0
ACACACACACTCTGTGAGTGTGACAGACAG	0	0	0	0	0	0	0	0	0	0	0	0	0	0	0	0	0	0	38	0	0	0
ACACACACACTCTGTGTCAGTGACTGACTG	0	0	0	0	0	0	0	0	0	0	0	0	0	0	0	0	0	0	261	0	0	0
ACACACACACTCTGTGTCTGAGTGTGAGTG	0	0	0	0	0	0	0	0	0	0	0	0	0	0	0	0	0	0	56	0	0	0
ACACACACACTCTGTGTGAGTGTCAGTGAG	0	0	0	0	0	0	0	0	0	0	0	4	0	0	0	0	0	0	85	0	0	0
ACACACACACTCTGTGTGTCACAGTCTGAC	1449	958	2	2199	4	460	150	0	0	0	0	386	1120	3302	0	0	266	3387	852	313	0	0
ACACACACACTCTGTGTGTCAGTCTGAGAC	0	0	0	0	0	0	0	0	0	0	55	0	0	0	0	0	7	0	88	0	0	0
ACACACACACTCTGTGTGTGACTGTGTGAG	0	0	0	0	0	0	0	0	0	0	0	0	0	0	0	0	0	0	32	0	0	0
ACACACACACTCTGTGTGTGTGTCACTGAC	0	0	0	0	0	0	0	0	0	0	0	0	12	0	0	0	0	0	0	0	0	0
ACACACACACTGACACACACAGTGTCTGAG	0	0	0	0	0	0	0	0	0	0	0	9	0	0	0	0	0	0	31	0	0	0
ACACACACACTGACACACACTGAGTGTGTC	0	0	0	0	0	0	11	0	0	20	328	25	0	0	0	43	3	0	341	0	0	0
ACACACACACTGACACACAGTGTCAGTGAG	0	0	0	0	0	0	0	0	0	0	0	0	0	0	0	0	0	0	43	0	0	0
ACACACACACTGACACTCAGACTCTGTCTC	0	7	0	0	0	0	0	0	0	0	0	0	0	0	0	0	0	0	0	0	0	0
ACACACACACTGACACTCAGACTGTCAGTC	0	0	0	3	0	0	0	0	0	0	0	0	0	0	0	0	0	0	38	0	0	0
ACACACACACTGACACTCTGTGAGTCAGAG	0	0	0	0	0	0	0	0	0	0	0	0	0	0	0	0	0	0	48	0	0	0
ACACACACACTGACACTGAGTCACTGTCAC	0	0	0	0	0	0	7	0	0	0	0	14	0	0	0	0	0	0	39	0	0	0
ACACACACACTGACAGACAGTCTGTGACAC	0	0	0	0	0	0	0	0	0	0	0	0	0	0	0	0	0	0	102	0	0	0
ACACACACACTGACAGACTCACTCACTGAC	0	0	0	0	0	0	0	0	0	8	0	0	0	0	0	0	0	0	40	0	0	0
ACACACACACTGACAGACTGTGAGTGACAC	8	0	0	0	0	0	0	0	0	0	0	0	12	0	0	0	0	0	0	0	0	0
ACACACACACTGACAGAGTCTGTCTCAGAC	0	0	0	0	0	0	0	0	0	0	0	0	0	0	0	0	0	0	55	0	0	0
ACACACACACTGACAGTGACAGTGACAGAG	0	0	0	0	106	0	0	2	0	0	0	0	0	0	0	267	0	0	241	0	0	0
ACACACACACTGACAGTGTCTGAGTGTGAG	0	0	0	0	0	0	0	0	0	0	0	0	0	0	0	0	0	0	166	0	0	0
ACACACACACTGACAGTGTGACTGTCAGTC	0	0	0	0	0	0	0	0	0	0	1416	0	4	0	0	0	0	0	94	0	2	0
ACACACACACTGACAGTGTGAGAGTGAGAG	0	0	0	0	0	0	0	0	0	0	0	0	0	0	0	0	21	0	0	0	0	0
ACACACACACTGACTCACAGACTCACACTG	0	0	0	0	0	0	0	0	0	0	0	0	0	0	0	0	0	0	33	0	0	0
ACACACACACTGACTCAGAGACTGAGACAG	29	29	0	0	0	0	0	0	0	0	0	0	0	0	0	35	38	0	135	0	0	0
ACACACACACTGACTCAGAGTGTCAGTCTG	18	36	2	32	8	31	131	0	0	0	4698	208	136	0	0	3945	165	33	1614	5	5492	0
ACACACACACTGACTCTCTGTCACTGTCAG	0	0	0	0	0	0	0	0	0	0	0	0	0	0	0	0	0	0	5	0	0	0
ACACACACACTGACTCTGAGTGTGTGACAG	0	0	0	0	0	0	6	0	0	0	105	0	0	5	0	0	0	0	38	0	279	0
ACACACACACTGACTCTGTCTGTCAGTGTC	240	68	0	0	0	0	16	0	0	0	0	5	90	4	0	0	12	0	188	16	0	0
ACACACACACTGACTGACACAGTGTGTCAG	0	0	0	0	0	0	141	0	0	0	0	45	0	0	0	0	68	0	925	325	0	0
ACACACACACTGACTGACTCAGACAGTCTG	55	70	0	0	0	0	0	0	0	0	0	0	0	0	0	0	0	0	69	0	0	0
ACACACACACTGACTGACTGACACTCTGAG	102	21	121	269	522	594	267	0	0	37	0	250	0	204	0	0	135	211	1898	0	0	170
ACACACACACTGACTGAGTCTGACAGACAG	0	0	0	0	0	0	0	0	0	0	0	14	0	0	0	0	21	0	276	18	0	0
ACACACACACTGACTGTCACAGTGAGAGAC	0	0	0	0	0	0	0	0	0	0	0	9	0	0	0	191	0	0	100	0	0	0
ACACACACACTGACTGTGAGACTCAGAGAC	0	0	0	0	0	0	10	0	0	0	0	20	0	0	0	0	37	0	138	0	0	0
ACACACACACTGACTGTGAGAGTGACTGTG	0	0	0	0	0	0	0	0	0	0	0	0	0	0	0	0	0	0	56	0	0	0
ACACACACACTGACTGTGAGTGTCAGTGAG	0	0	0	17	0	0	0	0	0	0	0	15	0	4	0	0	0	0	531	0	0	0
ACACACACACTGAGACACAGTCAGTGTGTC	0	0	0	0	0	0	0	0	0	0	0	5	0	0	0	0	0	0	83	0	0	0
ACACACACACTGAGACACTCTGACTCTGAC	0	0	0	0	0	0	0	0	0	0	0	0	0	0	0	17	0	0	43	0	0	0
ACACACACACTGAGACACTCTGTGAGTGAG	0	76	0	0	0	0	0	0	0	0	0	0	14	0	0	0	0	0	0	0	0	0
ACACACACACTGAGACACTGAGACTCACAC	0	0	0	0	0	0	5	0	0	0	0	0	0	0	0	0	0	0	111	0	0	0
ACACACACACTGAGACAGACACACTGTCTG	0	0	0	0	0	0	0	0	0	0	0	0	0	0	0	0	0	0	458	0	0	0
ACACACACACTGAGACAGAGTCTGTGAGTG	0	0	0	0	0	0	0	0	0	0	0	0	0	0	0	0	0	0	49	0	0	0
ACACACACACTGAGACAGAGTGAGAGTCAC	0	0	0	0	12	0	0	0	0	0	0	0	0	0	0	0	0	0	0	0	0	0
ACACACACACTGAGACAGTCTCTGAGAGAC	0	0	0	0	0	39	0	0	0	0	0	0	0	0	0	0	0	0	48	0	0	0
ACACACACACTGAGACAGTCTGTGACAGAG	0	0	0	0	0	0	0	0	0	0	0	0	0	0	0	0	0	0	47	0	0	0
ACACACACACTGAGACAGTGTCAGAGTGAG	0	0	0	0	0	0	0	0	0	0	0	0	0	0	0	0	0	0	0	0	448	0
ACACACACACTGAGACTGACACAGACAGTC	0	0	0	0	0	0	0	0	0	0	0	0	0	0	0	0	0	0	50	0	0	0
ACACACACACTGAGAGACACAGTCAGTGTC	0	0	0	0	0	0	0	0	0	0	0	0	0	0	0	0	10	0	0	0	0	0
ACACACACACTGAGAGACAGACACACAGAC	0	0	0	0	0	0	0	0	0	0	0	0	0	0	0	0	0	0	73	0	0	0
ACACACACACTGAGAGAGACTGTCTCTGTG	0	0	0	0	0	0	0	0	0	0	0	29	0	0	0	0	0	0	0	0	0	0
ACACACACACTGAGAGAGAGACTGTCTCAG	0	0	0	0	0	0	0	0	0	0	0	55	0	0	0	0	0	0	78	0	27	0
ACACACACACTGAGAGAGAGAGAGACAGAG	0	0	0	3	0	0	15	0	0	0	0	0	0	4	0	0	0	0	176	0	0	3
ACACACACACTGAGAGAGAGTGTGAGTGTG	0	0	0	0	0	0	0	0	0	0	0	0	0	0	0	0	0	0	352	0	0	2
ACACACACACTGAGAGAGTCACAGTGTGAC	0	0	0	0	0	0	0	0	0	0	0	0	0	0	0	0	0	0	94	0	0	0
ACACACACACTGAGAGAGTCAGTCTGACAC	0	7	0	0	0	0	0	0	0	0	0	0	6	0	0	0	0	0	81	0	0	0
ACACACACACTGAGAGAGTCAGTGTGTCAG	0	0	0	3	0	0	0	0	0	0	0	9	0	0	0	0	0	8	33	0	0	0
ACACACACACTGAGAGTGAGTCTCTGTGAG	0	0	0	0	0	0	0	0	0	0	0	0	0	0	0	0	0	0	126	0	0	0
ACACACACACTGAGAGTGAGTGACTGTGTG	0	0	0	0	0	0	0	0	0	0	0	0	0	0	0	0	0	0	25	0	0	0
ACACACACACTGAGTCACACACACAGTCTG	0	0	0	0	0	0	0	0	0	0	0	0	0	0	0	0	0	0	227	0	0	0
ACACACACACTGAGTCACAGTGAGTGTCTG	0	0	0	0	0	0	0	0	0	0	0	3	0	0	0	0	0	0	0	0	0	0
ACACACACACTGAGTCACTCTCAGAGAGTG	0	0	0	0	0	4	0	0	0	0	0	0	0	0	0	0	0	0	48	0	0	0
ACACACACACTGAGTCACTGAGAGTGAGTC	0	0	6	0	0	0	0	0	0	0	0	0	0	0	0	0	2	0	77	0	0	0
ACACACACACTGAGTCAGAGTGACAGTGAC	0	0	0	0	0	0	0	0	0	0	0	0	0	0	0	0	0	0	71	0	0	0
ACACACACACTGAGTCTCAGACTGTCTCAG	0	0	0	0	0	0	0	0	0	0	0	8	0	0	0	0	0	0	0	0	0	0
ACACACACACTGAGTCTCAGTGTGTCACTC	0	0	0	0	0	0	0	0	0	0	0	0	0	0	0	0	0	0	102	0	0	0
ACACACACACTGAGTCTCTGTGACTCTCTC	0	0	0	0	0	0	0	0	0	0	0	0	0	0	0	0	0	0	33	0	0	0
ACACACACACTGAGTCTGTGACAGACTGAG	4	0	2	0	0	0	0	0	0	0	0	0	0	0	0	0	0	0	0	10	0	0
ACACACACACTGAGTCTGTGAGAGAGTGTG	0	0	0	0	0	0	0	0	0	0	0	0	26	0	0	0	0	0	31	0	0	0
ACACACACACTGAGTCTGTGTCTCACAGTG	0	0	0	0	0	0	0	0	0	0	347	0	0	0	0	0	0	0	144	0	0	0
ACACACACACTGAGTCTGTGTGTCTGTCTG	0	0	0	0	0	0	0	0	0	0	0	0	0	0	0	0	0	0	132	0	0	0
ACACACACACTGAGTGAGACTGACAGACTG	0	42	0	0	0	0	0	0	0	0	0	6	0	0	0	0	0	0	174	0	0	0
ACACACACACTGAGTGAGACTGAGTGTGTG	0	0	0	0	0	0	0	0	0	0	0	0	0	0	0	0	0	0	70	0	0	0
ACACACACACTGAGTGAGAGAGACTCAGTG	0	0	0	0	0	0	10	0	0	0	0	11	0	31	0	0	0	0	465	0	0	0
ACACACACACTGAGTGAGTGACTGAGTCTC	41	0	35	0	0	0	0	0	0	0	0	4	0	0	0	262	4	0	0	0	0	0
ACACACACACTGAGTGAGTGAGAGAGTGAC	0	0	0	0	0	0	0	0	0	0	0	0	0	0	0	0	0	0	30	0	0	0
ACACACACACTGAGTGAGTGTCAGAGACTG	0	0	0	0	0	0	5	0	0	0	0	26	0	31	0	0	3	0	32	0	0	0
ACACACACACTGAGTGAGTGTGAGAGTGAG	2	0	0	0	0	0	0	0	0	0	0	6	2	0	0	0	0	0	0	0	0	0
ACACACACACTGAGTGTGACTGACTCACTG	26	0	0	0	0	0	0	0	0	0	0	3	58	0	0	0	0	0	0	0	0	0
ACACACACACTGAGTGTGACTGTGAGACAG	0	0	0	0	0	0	0	0	0	0	0	0	0	0	0	0	0	0	16	0	0	0
ACACACACACTGAGTGTGAGACACTCACTC	0	0	0	0	0	0	0	0	0	0	0	0	0	0	0	0	0	0	47	0	0	0
ACACACACACTGAGTGTGAGTCAGTGTGTG	0	0	0	0	0	0	0	0	0	0	0	0	0	0	0	0	10	0	152	0	0	0
ACACACACACTGAGTGTGTCAGTCACTGTG	0	0	0	0	0	0	22	0	0	0	0	5	0	0	0	0	8	0	194	0	0	8
ACACACACACTGAGTGTGTCAGTCTCAGTG	0	0	0	0	0	0	0	0	0	0	0	18	0	0	0	0	0	0	0	0	0	0
ACACACACACTGAGTGTGTGAGTGAGTGTG	0	0	0	0	0	0	0	0	0	0	0	0	0	0	0	0	0	0	15	0	0	0
ACACACACACTGTCACACTGACAGTGACTG	0	0	0	0	0	0	0	0	0	0	0	0	0	6	0	0	0	0	0	0	0	0
ACACACACACTGTCACAGAGAGTCTCTGTC	0	0	0	0	0	0	0	0	0	0	0	0	0	0	0	0	37	0	293	0	0	0
ACACACACACTGTCACAGAGTCAGAGTGAG	0	0	0	0	0	0	0	0	0	0	0	0	0	0	0	0	0	0	162	0	0	0
ACACACACACTGTCACAGTGACACAGACAC	0	0	0	0	0	0	0	0	0	0	0	0	0	0	0	60	0	0	107	0	567	0
ACACACACACTGTCACAGTGAGAGAGTGAG	0	0	0	0	0	0	0	0	0	0	0	0	0	0	0	19	0	0	0	0	0	0
ACACACACACTGTCACTCAGAGTCTCACTC	0	0	0	0	0	0	0	0	0	0	0	0	0	0	0	0	0	0	44	0	0	0
ACACACACACTGTCACTCTGTCAGAGAGTC	0	0	0	0	0	0	10	0	0	0	0	23	0	0	0	0	20	0	318	0	0	0
ACACACACACTGTCACTGTCACTGACAGAC	0	0	0	0	0	0	0	0	0	0	0	13	0	0	0	0	23	0	70	0	0	0
ACACACACACTGTCACTGTGTCTCACAGAG	0	0	0	0	53	0	23	0	0	0	0	144	0	0	0	0	37	0	351	2793	0	0
ACACACACACTGTCACTGTGTCTGAGAGAG	0	92	0	0	0	0	0	0	0	0	0	0	6	0	0	0	0	0	0	0	0	298
ACACACACACTGTCAGACAGTCTGTGTCTG	0	0	0	0	0	0	0	0	0	0	0	0	0	0	0	0	11	0	0	0	0	0
ACACACACACTGTCAGACTGTGACACAGAC	0	0	0	0	0	0	0	0	0	0	0	0	0	0	0	0	0	0	155	0	0	0
ACACACACACTGTCAGAGAGAGTGAGTGAG	0	0	0	0	0	0	4	0	0	0	0	0	0	0	0	0	0	0	290	0	0	0
ACACACACACTGTCAGTCTCACAGTCACTG	0	0	0	0	0	0	0	0	0	0	0	0	0	0	0	0	0	0	45	0	0	0
ACACACACACTGTCAGTGAGAGTGACTGTC	0	0	0	0	0	0	0	0	0	0	0	0	0	0	0	0	0	0	129	17	0	0
ACACACACACTGTCAGTGAGTCTGACTCAG	0	0	0	0	0	0	0	0	0	0	0	0	0	0	0	0	0	0	104	0	0	0
ACACACACACTGTCAGTGTGACTGACTGTG	0	0	0	0	0	0	0	0	0	0	0	6	0	0	0	0	0	0	0	0	0	0
ACACACACACTGTCTCAGTCAGTGAGAGAG	0	0	0	0	0	0	0	0	0	0	0	0	0	0	0	0	0	0	40	0	0	0
ACACACACACTGTCTCTCACAGTGACTGAC	0	0	0	0	0	0	0	0	0	0	0	0	0	0	0	0	0	0	52	0	0	0
ACACACACACTGTCTCTGACTGTCTGAGAG	0	0	0	0	0	0	0	0	0	0	0	0	0	0	0	0	0	0	47	0	0	0
ACACACACACTGTCTCTGTCACTGTCTGAG	0	0	0	0	0	0	0	0	0	0	0	0	0	0	0	0	0	0	57	0	0	0
ACACACACACTGTCTCTGTCTGAGAGAGTG	0	0	0	0	0	0	0	0	0	2	0	15	0	0	0	0	0	0	530	0	0	0
ACACACACACTGTCTCTGTGACTCAGTGTC	0	0	0	0	0	0	3	0	0	0	0	23	0	0	0	0	0	0	234	0	0	0
ACACACACACTGTCTGACACTCTCTGTCAG	91	12	0	0	0	51	0	0	0	0	50	0	0	0	0	0	0	0	208	0	0	0
ACACACACACTGTCTGACTCACAGACAGTG	0	0	0	0	0	0	0	0	0	0	0	0	0	0	0	0	6	0	157	0	0	0
ACACACACACTGTCTGACTCTGTCACAGAC	0	0	0	0	0	0	4	0	0	0	0	0	0	0	0	0	0	0	144	0	0	0
ACACACACACTGTCTGAGAGAGTGACAGAG	0	0	0	0	0	0	0	0	0	0	0	0	0	0	0	0	0	0	46	0	0	0
ACACACACACTGTCTGAGTCAGAGAGTGTC	0	0	0	0	0	0	20	0	0	0	0	0	0	0	0	0	0	0	38	0	0	0
ACACACACACTGTCTGAGTCTCACTGAGAC	0	0	0	0	0	0	0	0	0	0	0	0	0	0	0	0	0	0	60	0	0	0
ACACACACACTGTCTGAGTCTGAGTCTGTG	0	0	0	0	0	0	0	0	0	0	0	0	0	0	0	0	0	0	40	0	0	0
ACACACACACTGTCTGTCTCAGTGTGAGTG	0	0	0	0	0	0	0	0	0	0	0	0	0	0	0	0	0	0	23	0	0	0
ACACACACACTGTCTGTGACTCACTCAGTG	0	0	0	2	0	0	0	0	0	0	7	3	0	0	0	0	4	0	383	0	0	0
ACACACACACTGTCTGTGACTCTGTGAGAG	0	0	0	0	0	0	0	0	0	0	0	0	0	0	0	0	0	0	45	0	0	0
ACACACACACTGTCTGTGACTGAGAGTGTC	0	0	0	0	0	0	0	0	0	0	0	0	0	0	0	0	0	0	35	0	0	0
ACACACACACTGTCTGTGAGAGTCACTGAG	0	0	0	0	0	0	0	0	0	0	0	0	0	0	0	0	0	0	19	0	0	0
ACACACACACTGTGACACAGAGACAGTGTG	0	0	0	0	0	0	0	0	0	0	0	0	0	0	0	0	0	0	85	0	0	0
ACACACACACTGTGACACTGAGTCTGAGAG	0	0	0	0	128	0	0	0	0	0	0	3	0	0	0	0	0	0	0	0	0	0
ACACACACACTGTGACAGAGTGTCAGAGTG	2	0	0	0	0	0	0	0	0	0	0	0	0	0	0	0	0	0	0	0	0	0
ACACACACACTGTGACAGTCACAGAGTGTC	0	0	0	0	0	0	0	0	0	0	0	0	0	0	0	75	0	0	174	0	0	0
ACACACACACTGTGACTCAGTGTCACACAC	0	0	0	0	0	0	24	0	0	0	0	13	0	0	0	0	8	0	46	0	0	0
ACACACACACTGTGACTCTCTGTGTGAGAC	0	0	0	0	0	0	19	0	0	0	0	38	0	0	0	0	4	0	191	0	0	0
ACACACACACTGTGACTCTGTGACTCACTG	0	0	0	0	0	0	0	0	0	0	0	0	0	0	0	0	0	0	51	0	0	0
ACACACACACTGTGACTGAGACTGTGTCAG	0	0	0	0	0	0	0	0	0	0	0	0	0	0	0	0	0	0	52	0	0	0
ACACACACACTGTGACTGAGAGACACACAC	2	135	0	2	0	0	0	0	0	0	0	10	0	8	0	0	4	0	79	0	0	0
ACACACACACTGTGACTGAGAGTCTGAGAG	0	0	0	0	0	0	0	0	0	0	0	8	0	0	0	0	0	0	172	0	0	0
ACACACACACTGTGAGACACTCACTCTCAC	0	0	0	0	0	0	35	0	0	0	0	15	0	0	0	0	48	0	1094	5	0	0
ACACACACACTGTGAGACACTGTGTGTCTC	3	0	4	18	0	0	0	0	0	0	0	0	12	0	0	148	9	0	90	105	0	0
ACACACACACTGTGAGACAGAGTCAGTGAC	0	0	0	0	0	0	0	0	0	0	0	0	0	0	0	0	3	0	54	0	0	0
ACACACACACTGTGAGACAGAGTGTGACTC	0	0	0	0	0	0	3	0	0	0	0	0	0	0	0	0	0	0	36	0	28	0
ACACACACACTGTGAGACTCTCACACACAG	0	0	0	0	0	0	0	0	0	0	0	0	0	0	0	0	0	0	93	0	0	0
ACACACACACTGTGAGTCACTCACTCTGTG	0	0	0	0	0	0	0	0	0	0	0	3	0	0	0	0	0	0	251	0	0	0
ACACACACACTGTGAGTCACTGACTGTCTG	0	15	0	0	35	0	2	0	0	0	0	0	22	0	0	0	7	0	0	34	0	0
ACACACACACTGTGAGTCTGACACTGTCTC	0	0	0	0	0	0	0	0	0	16	0	12	0	3	0	8	5	5	349	0	56	0
ACACACACACTGTGAGTCTGAGTGAGAGAG	0	0	0	0	0	0	0	0	0	0	0	0	0	0	0	0	0	0	144	0	0	0
ACACACACACTGTGAGTGACTGAGTCAGTG	0	22	0	38	9	0	5	0	0	0	0	12	69	8	0	0	0	51	214	0	0	0
ACACACACACTGTGAGTGAGACTCAGTGTG	0	0	0	0	0	0	0	0	0	0	0	0	0	0	0	0	0	0	83	0	0	0
ACACACACACTGTGAGTGAGACTGAGAGAG	0	0	0	0	0	0	6	0	0	0	0	16	0	0	0	0	0	0	259	0	0	0
ACACACACACTGTGAGTGAGTGTGTCACAC	13	14	0	182	0	0	0	0	0	0	0	22	0	253	0	0	18	84	356	0	0	0
ACACACACACTGTGAGTGTCTGTGTGAGTG	0	0	0	0	0	0	0	0	0	0	0	13	0	0	0	0	5	0	106	0	0	0
ACACACACACTGTGTCACAGAGTGTCTGTC	0	0	0	0	0	0	4	0	0	0	0	11	0	0	0	0	4	0	166	0	0	0
ACACACACACTGTGTCACTGAGTCTGACAC	0	0	0	0	0	0	0	0	0	0	0	4	0	0	0	0	0	0	161	0	0	0
ACACACACACTGTGTCAGACTGTCACTCTG	0	0	0	0	0	0	0	0	0	0	0	0	0	0	0	0	0	0	52	0	0	0
ACACACACACTGTGTCAGACTGTGAGAGAG	0	0	0	0	0	0	0	0	0	0	0	11	0	0	0	0	0	0	0	0	0	0
ACACACACACTGTGTCTCACAGTGTCAGAG	0	0	0	0	0	0	0	0	0	0	0	0	0	0	0	0	0	0	84	0	0	0
ACACACACACTGTGTCTCTGACTCTGTGTC	0	0	0	0	0	0	0	0	0	0	0	9	0	0	0	0	15	0	285	0	0	0
ACACACACACTGTGTCTGAGACTCAGAGTC	5	0	0	0	0	0	0	0	0	0	0	0	0	0	0	0	0	0	0	0	0	0
ACACACACACTGTGTGACAGTCAGAGAGTG	0	0	0	0	0	0	0	0	0	0	19	2	0	0	0	0	5	0	64	0	23	0
ACACACACACTGTGTGACTCTCAGTCTGAG	0	0	0	0	0	0	0	0	0	0	0	15	0	0	0	0	2	0	111	0	0	0
ACACACACACTGTGTGAGTGTGTCACTCAG	0	0	0	0	0	0	0	0	0	0	0	0	0	0	0	0	0	0	24	0	0	0
ACACACACACTGTGTGTCACAGTCACTCTG	0	0	0	11	0	0	7	0	0	0	71	0	0	0	0	0	0	0	0	0	0	0
ACACACACACTGTGTGTCACTGACACACAC	0	0	0	0	0	0	0	0	0	0	0	0	0	0	0	0	0	0	55	0	0	0
ACACACACACTGTGTGTCAGAGAGAGTGTG	0	0	0	0	73	0	0	0	0	0	0	19	0	4	0	0	7	0	0	0	267	0
ACACACACACTGTGTGTCAGAGAGTGAGAC	0	0	0	0	0	0	0	0	0	0	0	2	0	0	0	0	0	0	128	0	0	0
ACACACACACTGTGTGTGACAGTCAGTGAC	0	0	0	0	0	0	0	0	0	0	0	0	0	0	0	0	0	0	32	0	0	0
ACACACACACTGTGTGTGAGAGAGAGAGTG	0	0	0	0	0	0	2	0	0	0	0	0	0	0	0	0	0	0	7	0	0	0
ACACACACACTGTGTGTGTCTCTCTGTCAC	0	0	0	0	0	107	0	0	0	0	0	0	0	0	0	0	3	0	123	0	21	0
ACACACACACTGTGTGTGTGTCTGTCTCAG	0	0	0	0	0	0	0	0	0	0	0	0	0	0	0	0	0	0	70	0	0	0
ACACACACACTGTGTGTGTGTGAGAGAGTG	0	0	0	0	0	0	0	0	0	0	0	0	0	0	0	0	0	0	40	0	0	0
ACACACACAGACACACACTCACAGTCTGTG	10	0	0	0	0	0	0	0	0	0	0	11	0	0	0	0	0	0	0	0	0	0
ACACACACAGACACACACTGACTGTCTCAC	0	0	0	0	0	0	0	0	0	0	0	0	0	0	0	0	4	0	0	0	0	80
ACACACACAGACACACTGAGAGAGAGAGAG	0	149	0	0	0	38	0	0	0	0	0	0	0	0	0	0	21	0	305	0	0	0
ACACACACAGACACAGACACACTCACTGTG	0	0	0	0	0	0	3	0	0	0	0	0	0	0	0	0	0	0	0	0	0	0
ACACACACAGACACAGACTCACAGTCTCAG	0	0	0	0	0	0	0	0	0	0	0	0	5	0	0	0	0	0	0	0	0	0
ACACACACAGACACAGAGACAGACAGTCTC	0	0	0	0	0	0	5	0	0	0	0	0	0	0	0	0	7	0	0	0	0	0
ACACACACAGACACAGAGACTCAGTGTGTG	0	0	0	0	0	0	0	0	0	0	0	0	0	0	0	0	0	0	41	0	0	0
ACACACACAGACACAGAGACTCTCACTCTG	0	0	0	0	0	0	0	0	0	0	0	0	0	0	0	0	0	0	3	0	0	0
ACACACACAGACACAGAGAGAGAGTCACAG	0	0	0	0	0	0	0	0	0	0	0	0	0	0	0	0	0	0	2	0	0	0
ACACACACAGACACAGAGTCACACTCTGAG	0	0	0	0	0	0	0	0	0	0	0	0	0	0	0	0	0	0	60	0	0	0
ACACACACAGACACAGAGTGAGAGTGAGAC	0	0	0	0	0	0	14	0	0	0	0	0	7	0	0	0	4	0	0	0	0	0
ACACACACAGACACAGTCACACAGAGAGTG	0	0	0	0	0	0	22	0	0	0	0	0	0	4	0	0	4	0	154	0	0	0
ACACACACAGACACAGTCAGAGAGTCTCAC	0	0	0	0	0	0	0	0	0	0	0	0	0	0	0	47	0	0	516	0	0	0
ACACACACAGACACAGTGACTGACTCACAG	0	0	0	0	0	0	19	0	0	0	0	3	0	0	0	0	0	0	72	0	0	0
ACACACACAGACACAGTGAGAGACAGTCAC	0	0	0	0	0	0	0	0	0	0	0	0	0	0	0	0	0	0	41	0	0	0
ACACACACAGACACAGTGTGTGTGACTGTC	0	0	0	0	0	0	16	0	0	0	0	6	0	0	0	0	0	0	167	0	0	0
ACACACACAGACACTCACTCACTGTCAGAG	0	0	0	0	0	0	0	0	0	0	0	0	13	0	0	0	0	0	90	0	0	0
ACACACACAGACACTCAGTGACTGACAGAG	0	0	0	0	0	0	8	0	0	0	0	0	11	0	0	0	12	0	123	0	0	0
ACACACACAGACACTCTCACAGTGTCTGAG	0	0	0	0	0	0	24	0	0	0	0	25	0	0	0	0	4	0	81	0	0	0
ACACACACAGACACTCTCTCAGTCTGACAG	0	0	0	0	0	0	0	0	0	0	0	0	0	0	0	0	0	0	47	0	0	0
ACACACACAGACACTCTCTGAGTGTGAGAG	0	0	0	0	0	0	0	0	0	0	0	0	0	0	0	20	9	0	43	0	0	0
ACACACACAGACACTCTGTCTGTGTGTCAG	0	0	0	0	3	0	0	0	0	0	0	5	0	0	0	0	0	0	0	0	0	0
ACACACACAGACACTCTGTGTCTCTGACTG	0	60	0	0	0	0	0	0	0	0	0	9	0	0	0	0	0	0	0	0	0	0
ACACACACAGACACTGACTCTCTGTGAGAG	0	0	0	0	0	0	0	0	0	0	0	0	0	0	0	0	0	0	34	0	0	0
ACACACACAGACACTGACTGAGTGAGTCAC	20	0	0	0	0	0	0	0	0	0	0	11	0	7	0	0	0	16	89	0	0	0
ACACACACAGACACTGAGACTCTCAGTGAG	0	0	0	0	0	0	0	0	0	0	0	0	0	0	0	0	5	0	102	0	0	0
ACACACACAGACACTGAGAGAGAGAGTGAG	0	0	0	4	0	0	4	0	0	0	80	0	0	0	0	0	6	0	607	0	0	0
ACACACACAGACACTGAGTGACTCTCTGAG	0	0	0	0	0	0	0	0	0	0	0	9	0	0	0	8	0	0	12	0	0	0
ACACACACAGACACTGTCAGTGTGTGAGTG	4	0	0	0	0	0	9	0	0	0	1366	0	0	0	0	458	3	0	357	0	55	0
ACACACACAGACACTGTCTCTGACAGTGTC	10	15	0	0	0	0	0	0	0	0	0	4	71	9	0	0	0	0	0	0	0	0
ACACACACAGACACTGTCTGAGTCTCTGTG	0	0	8	8	6	0	45	0	0	0	0	7	0	37	0	19	18	0	384	0	0	0
ACACACACAGACACTGTCTGTCACAGAGAC	0	0	0	0	3	0	0	0	0	0	0	0	0	0	0	0	0	0	273	0	0	0
ACACACACAGACACTGTCTGTCAGTGTGTG	0	0	103	232	0	23	121	0	0	0	773	192	0	104	0	500	152	254	717	0	2	0
ACACACACAGACACTGTGAGACTGTGTCTG	0	0	0	0	0	0	0	0	0	0	0	0	0	0	0	0	0	0	32	0	0	0
ACACACACAGACACTGTGAGTGAGTGACTG	0	0	0	0	0	0	0	0	0	0	0	0	0	0	0	0	0	0	49	0	0	0
ACACACACAGACAGACACACTCTGACAGTC	0	0	0	0	0	0	0	0	0	0	0	0	0	0	0	0	9	0	242	0	0	0
ACACACACAGACAGACACTCAGAGTGAGTG	0	0	0	0	0	0	0	0	0	0	0	0	4	0	0	27	0	0	0	0	43	0
ACACACACAGACAGACAGACAGTGACAGAG	0	0	0	0	0	0	15	0	0	0	0	0	0	0	0	0	0	0	653	0	0	0
ACACACACAGACAGACTCACAGAGTGTGAG	130	38	0	0	0	0	9	0	0	0	0	33	14	0	0	0	51	0	367	0	0	0
ACACACACAGACAGAGACAGTCACAGTGTG	0	0	0	0	0	0	0	0	0	0	0	14	0	0	0	0	0	0	0	0	0	0
ACACACACAGACAGAGACTCACTCACTGTG	101	0	0	19	0	0	0	0	0	0	0	0	28	10	0	0	0	23	244	0	0	0
ACACACACAGACAGAGAGAGAGTGTCACTC	0	0	0	0	0	0	0	0	0	0	0	0	0	0	0	0	0	0	84	0	0	0
ACACACACAGACAGAGAGTCAGTCAGTGTG	0	0	0	0	0	0	0	0	0	0	0	0	0	0	0	0	0	0	91	0	0	0
ACACACACAGACAGAGAGTGAGAGTCTGAG	3	11	0	0	0	0	0	0	0	0	0	0	47	0	0	0	0	0	52	0	0	0
ACACACACAGACAGAGAGTGTGTGAGAGAG	0	0	0	0	0	0	0	0	0	0	0	0	0	0	0	0	0	0	46	0	0	0
ACACACACAGACAGAGAGTGTGTGTCACTG	0	0	0	0	0	0	0	0	0	0	48	0	0	0	0	0	8	0	0	0	123	0
ACACACACAGACAGAGTCACTGTCTGAGAG	109	30	0	0	0	0	4	0	0	0	0	25	44	0	0	0	23	56	282	0	47	0
ACACACACAGACAGAGTCTGAGACAGTCTG	0	0	0	0	0	0	0	0	0	0	0	0	0	0	0	0	0	0	109	0	0	0
ACACACACAGACAGAGTCTGTCACAGTCAC	0	0	0	0	0	0	18	0	0	0	0	0	0	0	0	0	0	0	0	0	0	0
ACACACACAGACAGAGTGACTCAGTGTCTG	0	0	0	21	0	0	0	0	0	0	108	14	0	0	0	0	7	0	328	0	0	0
ACACACACAGACAGAGTGAGACAGACACTG	0	0	0	0	0	0	7	0	0	0	0	4	159	13	0	0	11	0	173	0	0	0
ACACACACAGACAGAGTGTGAGTGTGTCAC	0	0	0	0	0	0	0	0	0	0	0	5	0	0	0	260	0	0	141	0	0	0
ACACACACAGACAGTCACAGTGTGTGTGAG	0	0	0	0	0	0	0	0	0	0	0	0	0	0	0	161	0	0	254	0	0	0
ACACACACAGACAGTCAGTCTGTCTCTGAC	0	0	0	0	0	0	13	0	0	0	176	0	0	0	0	0	4	80	263	7	366	0
ACACACACAGACAGTCAGTGTGAGAGAGTC	0	0	0	0	0	0	0	0	0	0	0	0	0	0	0	0	0	0	38	0	0	0
ACACACACAGACAGTCAGTGTGTCACTCAG	0	0	0	0	0	0	8	0	0	0	0	0	0	0	0	0	0	0	172	0	0	0
ACACACACAGACAGTCTCAGAGTGTGAGTG	0	0	0	413	12	2	180	0	0	0	57	122	0	421	0	0	149	378	2159	236	0	4
ACACACACAGACAGTCTGAGTGTCTCTGAC	0	0	0	0	0	0	0	0	0	0	0	0	4	0	0	0	0	0	165	0	0	0
ACACACACAGACAGTCTGTCACAGTCTGTG	0	0	0	3	0	0	0	0	0	28	0	11	0	0	0	0	12	0	217	0	0	0
ACACACACAGACAGTGACAGACACAGAGAG	0	0	0	0	0	0	0	0	0	0	0	4	0	0	0	0	4	0	96	0	0	0
ACACACACAGACAGTGACAGTGACTGAGAC	0	0	0	0	0	0	0	0	0	0	0	0	0	0	0	26	25	0	0	0	0	0
ACACACACAGACAGTGAGACTGAGTGTGAC	0	0	0	0	0	0	0	0	0	0	0	0	0	0	0	0	0	0	57	0	0	0
ACACACACAGACAGTGAGAGTCTCAGTCTG	27	54	0	0	0	0	47	0	0	0	0	14	10	0	0	0	15	0	371	0	0	0
ACACACACAGACAGTGAGTCTGTGAGAGTC	7	69	0	0	0	0	0	0	0	0	0	0	20	0	0	0	0	0	120	0	0	0
ACACACACAGACAGTGAGTGACTGTCTCAG	0	0	0	0	0	0	34	0	0	0	0	11	0	31	0	0	5	47	373	0	0	0
ACACACACAGACAGTGTCTGTGAGACAGAC	0	0	0	0	0	0	0	0	0	0	0	0	0	0	0	0	0	0	67	0	0	0
ACACACACAGACAGTGTCTGTGAGACTCAG	0	95	0	0	0	0	0	0	0	0	0	0	0	0	0	0	0	0	0	0	0	0
ACACACACAGACAGTGTGACAGAGTCTGTG	0	0	0	0	0	0	0	0	0	0	0	0	0	0	0	0	0	0	100	0	0	0
ACACACACAGACAGTGTGTGAGAGTGAGTG	0	0	0	0	0	0	0	0	0	0	0	9	0	0	0	0	0	0	642	0	0	0
ACACACACAGACAGTGTGTGTCACACTCAG	0	0	0	0	0	0	8	0	0	0	0	2	0	0	0	0	2	0	126	0	0	0
ACACACACAGACTCACACAGTGTCTCACAC	0	0	0	0	0	0	0	0	0	0	0	0	0	0	0	0	0	0	59	0	0	0
ACACACACAGACTCACAGTGACTGAGTGTG	0	0	0	0	0	0	0	0	0	0	0	0	0	0	0	0	0	0	93	0	0	0
ACACACACAGACTCACAGTGAGTGAGTGAG	0	0	0	0	0	0	5	0	0	0	0	0	0	0	0	0	0	0	0	0	0	0
ACACACACAGACTCACTGACTCTCAGTGTG	0	0	0	0	6	0	20	0	0	0	654	6	0	0	0	0	8	6	576	0	179	0
ACACACACAGACTCACTGACTGACACACAG	0	0	0	0	0	0	0	0	0	0	0	0	0	0	0	0	0	0	113	0	0	0
ACACACACAGACTCACTGTGTGTGAGACTG	0	0	0	0	0	0	0	0	0	0	0	5	0	0	0	0	0	0	337	0	0	0
ACACACACAGACTCAGAGTCTGTGAGTGAG	82	0	0	0	0	0	0	0	0	0	0	0	0	0	0	0	0	0	36	0	0	0
ACACACACAGACTCAGTGACTGACTGAGTG	0	0	0	798	0	0	30	0	0	0	0	0	0	26	0	0	41	3	587	0	0	0
ACACACACAGACTCAGTGAGTGAGTGAGAC	0	0	0	0	0	0	0	0	0	0	0	0	0	0	0	0	0	0	38	3	0	0
ACACACACAGACTCTCACTCTCAGTCAGTG	0	0	0	0	0	0	0	0	0	0	0	0	0	0	0	0	0	0	87	0	0	0
ACACACACAGACTCTCAGTGAGACTCACAC	0	0	0	0	0	0	0	0	0	0	0	0	0	0	0	0	0	0	60	0	0	0
ACACACACAGACTCTCTGACACAGACACTC	0	0	0	0	0	0	0	0	0	0	0	0	0	0	0	0	0	0	180	0	0	0
ACACACACAGACTCTCTGACAGTCACAGTC	0	0	0	0	0	0	0	0	0	0	0	8	0	0	0	0	11	0	95	0	0	0
ACACACACAGACTCTCTGACAGTGAGAGAC	0	0	0	0	0	0	16	0	0	0	0	9	0	0	0	0	0	0	753	0	0	0
ACACACACAGACTCTCTGTGAGACAGTGAC	0	0	0	0	0	0	0	0	0	0	0	0	0	0	0	0	0	0	93	0	0	0
ACACACACAGACTCTGACTCAGTGACACTG	0	0	0	0	0	0	0	0	0	0	0	0	0	0	0	0	0	0	77	0	0	0
ACACACACAGACTCTGACTGTGTCTCTGTC	0	0	0	0	0	0	4	0	0	0	0	0	0	0	0	0	0	0	0	0	0	0
ACACACACAGACTCTGAGAGAGTGAGAGTC	0	0	0	0	0	0	12	0	0	0	0	0	0	0	0	0	5	0	411	0	0	0
ACACACACAGACTCTGAGTGTCACACAGAC	0	0	0	0	0	0	6	0	0	0	0	0	0	0	0	0	0	0	0	0	0	0
ACACACACAGACTCTGTCAGAGTCAGTGTC	0	0	0	0	0	0	0	0	0	0	0	4	0	0	0	0	0	0	326	0	0	0
ACACACACAGACTCTGTCTCTCTGTCACTG	2	34	0	0	0	0	0	0	0	0	0	0	0	0	0	0	8	0	52	0	0	0
ACACACACAGACTCTGTCTGTCTGTGACTC	0	4	0	0	0	0	0	0	0	0	0	3	4	0	0	0	0	0	32	0	0	0
ACACACACAGACTCTGTGTCTCAGAGTGAC	6	0	0	0	0	0	0	0	0	0	0	0	0	0	0	0	0	0	0	0	0	0
ACACACACAGACTCTGTGTGTGTCTGTCTC	0	0	0	0	0	0	4	0	0	0	0	0	0	0	0	0	3	0	71	0	0	0
ACACACACAGACTGACACTCAGTGAGACAC	0	0	0	0	0	0	0	0	0	0	0	0	0	0	0	0	0	0	31	0	0	0
ACACACACAGACTGACACTCTGTCAGTCTC	0	0	0	0	0	0	0	0	0	0	0	0	0	0	0	0	0	0	42	0	0	0
ACACACACAGACTGACACTCTGTCAGTGTG	0	0	0	0	0	0	71	0	0	0	0	28	0	0	0	759	33	0	0	0	1298	0
ACACACACAGACTGACAGACACTCACTGTG	0	0	0	0	0	38	29	0	0	0	0	5	0	0	0	0	30	0	249	0	0	0
ACACACACAGACTGACTCAGACAGTCTGAC	0	0	0	0	0	0	2	0	0	0	0	7	0	0	0	0	6	0	168	0	53	59
ACACACACAGACTGACTCAGTCACACTGTG	0	0	0	0	8	0	0	0	0	510	0	6	0	0	0	0	0	0	280	8	0	0
ACACACACAGACTGACTGACAGTGTCAGTC	0	0	0	0	0	0	0	0	0	0	0	0	0	0	0	0	0	0	89	0	0	0
ACACACACAGACTGACTGACTCTGTGACAG	0	0	0	0	0	0	0	0	0	0	0	7	0	0	0	0	0	0	22	0	0	0
ACACACACAGACTGAGACACTGAGAGTGAG	16	0	0	0	0	0	13	0	0	0	0	0	0	0	0	0	16	0	119	0	0	5
ACACACACAGACTGAGACAGAGAGTGACAC	0	0	0	0	0	0	0	0	0	0	0	0	0	0	0	0	0	0	62	0	0	0
ACACACACAGACTGAGACTGACACAGAGTG	0	0	0	0	0	0	0	0	0	40	0	0	0	0	0	0	0	0	89	0	0	0
ACACACACAGACTGAGAGACTGAGACAGAC	0	0	0	0	0	0	0	0	0	0	0	0	0	0	0	0	0	0	65	0	0	0
ACACACACAGACTGAGTCAGACTCAGAGAG	0	0	0	0	0	0	7	0	0	0	0	0	0	0	0	0	0	0	48	0	0	0
ACACACACAGACTGAGTCAGAGAGTCAGAC	0	0	0	377	0	0	55	0	0	0	0	49	0	68	0	0	74	418	850	0	0	0
ACACACACAGACTGAGTCAGTCTCAGTGTG	0	0	0	0	0	0	0	0	0	0	0	6	0	0	0	23	5	0	220	0	0	0
ACACACACAGACTGAGTGAGTCAGTCTCAC	0	0	0	0	0	0	0	0	0	0	186	0	0	0	0	0	0	0	0	0	0	0
ACACACACAGACTGTCAGTCAGAGAGTCTC	0	0	0	0	0	0	0	0	0	0	0	0	0	0	0	0	0	0	51	0	0	0
ACACACACAGACTGTCAGTGAGAGAGAGTG	0	0	0	0	0	0	0	0	0	0	49	0	0	0	0	0	17	0	366	0	196	0
ACACACACAGACTGTCAGTGTCTGAGAGAG	0	0	0	0	0	0	0	0	0	0	0	0	0	0	0	0	0	0	242	0	0	0
ACACACACAGACTGTCTGTCAGTGAGAGTG	0	0	0	0	0	0	6	0	0	0	0	0	0	0	0	0	0	0	0	0	0	0
ACACACACAGACTGTCTGTCTGAGAGTGTG	0	0	0	0	0	0	0	0	0	0	0	4	0	0	0	0	0	0	90	0	0	0
ACACACACAGACTGTCTGTGTCTGTGACAG	0	0	0	0	0	0	0	0	0	0	0	0	0	0	0	0	0	0	95	0	0	0
ACACACACAGACTGTCTGTGTGAGACAGAC	0	0	76	0	0	0	3	0	0	0	0	2	0	0	0	0	21	0	83	16	0	0
ACACACACAGACTGTGACAGAGAGAGAGAG	0	0	0	0	0	0	0	0	0	0	0	0	0	0	0	0	0	0	4	0	0	0
ACACACACAGACTGTGAGAGAGACAGTCAG	0	0	0	4	0	0	0	0	0	0	89	16	0	0	0	128	0	0	591	29	72	0
ACACACACAGACTGTGAGAGAGAGTGAGTG	0	0	0	0	0	0	0	0	0	0	0	5	0	0	0	0	0	0	362	0	0	0
ACACACACAGACTGTGAGTCTCTGTGTGAG	14	0	0	0	0	0	0	0	0	0	0	0	0	0	0	0	0	0	0	0	0	0
ACACACACAGACTGTGAGTCTGTCACAGAG	0	0	0	0	0	0	5	0	0	0	18	0	0	0	0	0	0	2	303	0	0	0
ACACACACAGACTGTGAGTGAGAGTGTGTC	0	0	0	0	0	0	0	0	0	0	0	0	0	0	0	0	0	0	52	0	0	0
ACACACACAGACTGTGAGTGTCTGTGTGAC	0	0	0	0	0	0	0	0	0	0	0	0	0	0	0	0	0	0	110	0	0	0
ACACACACAGACTGTGTCAGTCAGTCTGTG	0	11	0	0	0	0	0	0	0	0	0	0	0	0	0	0	0	0	0	0	0	0
ACACACACAGACTGTGTCAGTCTGTCTGTC	0	0	0	0	0	0	10	0	0	0	600	10	0	0	0	148	0	0	502	0	35	0
ACACACACAGACTGTGTCTCACAGAGTGTG	0	0	0	0	0	0	0	0	0	0	0	0	0	0	0	0	3	0	0	0	0	0
ACACACACAGACTGTGTCTGTGTCAGTCAG	0	0	0	0	0	0	0	0	0	0	0	0	0	0	0	0	0	0	110	0	0	0
ACACACACAGACTGTGTGTCTGTCTGTCTG	0	0	0	0	0	0	3	0	0	0	0	0	0	0	0	0	0	0	0	0	0	0
ACACACACAGACTGTGTGTGTCTCTCTCTC	0	0	0	0	0	0	0	0	0	0	0	0	0	0	0	0	0	0	15	0	0	0
ACACACACAGAGACACACAGACTCAGACTC	0	0	0	0	0	0	0	0	0	0	0	3	0	0	0	0	0	0	150	0	0	0
ACACACACAGAGACACTCTCAGAGTGAGAG	0	0	0	0	0	0	0	0	0	0	0	0	0	0	0	0	0	0	45	0	0	0
ACACACACAGAGACACTCTCTGACTCACTG	0	0	0	0	47	0	163	0	0	0	0	64	0	0	0	0	117	0	2062	0	0	46
ACACACACAGAGACACTGACTGTGACAGTC	0	0	0	0	0	0	0	0	0	0	0	0	0	0	0	0	0	0	25	0	0	0
ACACACACAGAGACACTGAGACACACACTG	0	0	0	0	0	0	0	0	0	0	0	0	0	0	0	0	5	0	60	0	0	0
ACACACACAGAGACACTGAGACACTGTCTG	0	0	0	0	0	0	0	0	0	6	0	0	0	0	0	28	0	0	41	0	0	0
ACACACACAGAGACACTGAGTGTGAGTGAC	50	0	0	0	0	0	4	0	0	0	0	0	60	0	0	0	0	0	115	0	0	0
ACACACACAGAGACACTGTCAGTCAGTGAC	0	0	0	0	0	0	0	0	0	0	0	22	0	0	0	0	3	0	0	0	0	0
ACACACACAGAGACAGAGACTCAGAGTGTC	17	0	0	0	0	0	0	0	0	0	0	0	0	0	0	0	0	0	0	0	0	0
ACACACACAGAGACAGAGAGACTGTGAGTC	0	0	0	0	0	0	7	0	0	0	0	9	0	0	0	0	0	0	266	0	0	0
ACACACACAGAGACAGAGAGTCTGTGTGTG	0	0	279	28	0	266	6	0	0	0	0	9	0	5	0	20	10	2	151	0	0	0
ACACACACAGAGACAGAGTCTGTGACTCTG	0	0	0	0	0	0	38	0	0	0	700	0	0	0	0	0	0	0	177	0	4	4
ACACACACAGAGACAGAGTGTCTCTGACTC	0	0	0	0	0	0	0	0	0	0	0	0	0	0	0	0	10	0	185	0	0	0
ACACACACAGAGACAGTCAGACTCACTCTG	0	0	0	0	0	0	0	0	0	0	0	17	0	0	0	0	23	0	247	0	0	0
ACACACACAGAGACAGTCAGAGAGTCTCTC	0	0	0	0	0	0	6	0	0	0	0	0	0	0	0	0	10	0	0	0	0	0
ACACACACAGAGACAGTCTCACACTGTGTG	5	0	0	0	0	0	0	0	0	0	0	0	0	0	0	0	0	0	0	0	0	0
ACACACACAGAGACAGTCTCTCTGTGTCAG	0	0	0	0	0	0	0	0	0	0	0	5	0	0	0	0	0	0	45	0	0	0
ACACACACAGAGACAGTGACTGACACTGTC	0	0	0	9	0	0	0	0	0	0	0	4	0	0	0	0	9	0	46	0	0	0
ACACACACAGAGACAGTGAGAGAGTGTCAG	0	0	0	0	0	0	8	0	0	0	0	16	0	0	0	0	4	0	151	0	0	0
ACACACACAGAGACTCACTCTCTGAGTCTG	0	0	0	0	0	0	0	0	4	0	0	0	0	0	0	0	0	0	197	0	0	0
ACACACACAGAGACTCAGACTCTGAGTGTG	0	0	0	0	0	0	0	0	0	0	0	0	0	0	0	0	0	0	88	0	0	0
ACACACACAGAGACTCAGACTGTGACAGAG	0	0	0	0	0	0	9	0	0	0	15	0	0	0	0	0	0	0	11	0	0	0
ACACACACAGAGACTCTCAGTGTGACACAG	0	0	0	0	0	0	0	0	0	0	0	8	0	0	0	0	0	0	0	0	0	0
ACACACACAGAGACTCTGACTGTCAGTCAC	0	0	0	0	0	0	0	0	0	0	0	0	0	0	0	0	0	0	47	0	0	0
ACACACACAGAGACTGACTGACAGAGTGAG	0	0	0	0	0	0	7	0	0	0	0	0	0	0	0	0	0	0	0	0	0	0
ACACACACAGAGACTGAGAGACTCTCTCAG	0	0	0	0	0	0	0	0	0	0	0	0	0	0	0	0	0	0	75	0	0	0
ACACACACAGAGACTGAGAGTCTGACACTC	0	0	0	0	0	0	0	0	0	0	0	0	0	0	0	0	0	0	131	0	0	0
ACACACACAGAGACTGTCACTCTCTCACTG	0	0	0	4	0	0	43	0	0	0	29	2	0	0	0	0	27	0	136	0	0	0
ACACACACAGAGACTGTCTGACACAGTGAG	0	0	0	0	0	0	0	0	0	0	0	0	0	0	0	0	0	0	158	0	0	0
ACACACACAGAGACTGTGACAGTGTGAGAC	0	0	0	0	0	0	0	0	0	0	0	0	0	0	0	0	0	0	38	0	0	0
ACACACACAGAGACTGTGACTCAGACTCTC	0	14	0	0	0	0	0	0	0	0	0	0	2	0	0	0	0	0	0	0	0	0
ACACACACAGAGACTGTGAGAGTGTGTGTG	0	0	0	0	0	0	0	0	0	0	0	0	0	0	0	0	0	0	52	0	0	0
ACACACACAGAGACTGTGTCACAGTGTCTC	0	0	0	0	0	0	0	0	0	0	0	0	6	0	0	0	0	0	0	0	0	0
ACACACACAGAGACTGTGTGAGAGTCTCAG	0	0	0	0	0	0	9	0	0	0	0	0	0	0	0	0	0	0	209	0	0	0
ACACACACAGAGAGACACAGTGAGTGAGTG	0	0	0	0	0	0	0	0	0	0	0	36	0	0	0	0	8	0	888	0	0	0
ACACACACAGAGAGACACTCACAGACTCTG	0	0	0	0	0	0	0	0	0	0	0	0	0	0	0	0	0	0	131	0	0	0
ACACACACAGAGAGACAGACACTGAGAGAC	0	0	0	0	0	0	0	0	0	0	0	0	0	0	0	0	0	0	200	0	0	0
ACACACACAGAGAGACAGAGTGAGTGAGAC	0	0	0	0	0	0	0	0	0	0	0	0	0	0	0	0	0	0	54	0	0	0
ACACACACAGAGAGACAGAGTGTGTGTGTC	155	186	0	0	0	0	7	0	0	0	49	0	274	0	0	90	0	0	0	0	60	0
ACACACACAGAGAGACTCACTCTCTGAGAG	37	0	47	0	0	0	0	0	0	0	20	0	24	0	0	19	0	0	0	0	0	0
ACACACACAGAGAGACTGAGTCACAGTGAG	3	0	0	0	0	0	9	0	0	0	0	0	0	18	0	0	0	36	65	0	0	0
ACACACACAGAGAGAGACACAGACAGAGAG	0	0	0	0	0	0	0	0	0	0	0	0	0	0	0	0	0	0	26	0	0	0
ACACACACAGAGAGAGACACAGTGACTCAG	0	0	0	0	0	0	4	0	0	0	0	0	0	12	0	0	0	0	0	0	0	0
ACACACACAGAGAGAGACAGAGTCAGAGAG	0	0	0	7	0	0	15	0	0	0	0	29	0	0	0	0	0	0	0	0	0	0
ACACACACAGAGAGAGAGACTGTCTCAGTG	0	0	0	0	0	0	0	0	0	0	0	0	0	5	0	0	3	0	103	0	0	0
ACACACACAGAGAGAGAGTGTGAGACAGTG	0	0	2	0	0	0	22	0	0	0	2	9	0	0	0	16	15	8	871	0	257	0
ACACACACAGAGAGAGTCACAGTGAGTGAG	0	0	0	0	0	0	0	0	0	0	0	0	0	0	0	77	0	0	0	0	0	0
ACACACACAGAGAGAGTCACTGAGAGTGAC	21	0	0	0	0	0	0	0	0	0	0	0	18	0	0	0	0	0	0	0	0	0
ACACACACAGAGAGAGTCTCACAGAGTCAC	0	0	0	0	0	0	0	0	0	0	0	0	0	0	0	0	5	0	60	0	0	0
ACACACACAGAGAGAGTGAGAGACTGTGAG	0	0	0	0	0	0	0	0	0	0	0	0	0	0	0	0	11	0	187	0	0	0
ACACACACAGAGAGAGTGAGTGTGACTCTG	0	0	0	0	0	0	8	0	0	0	0	0	0	0	0	0	0	0	0	0	0	0
ACACACACAGAGAGAGTGTCACAGTCTCAG	0	0	0	0	0	0	0	6	0	0	240	7	0	0	0	47	3	0	670	0	0	0
ACACACACAGAGAGAGTGTGAGACTGTCAC	0	0	0	0	0	0	0	0	0	0	0	9	0	0	0	0	0	0	0	0	0	0
ACACACACAGAGAGAGTGTGTGAGTCTGAG	0	25	0	0	0	62	9	0	0	0	0	7	0	0	0	0	5	8	0	0	0	0
ACACACACAGAGAGTCAGAGAGAGTGAGAC	0	0	0	41	0	0	10	0	0	36	175	30	0	0	0	120	46	81	0	0	0	0
ACACACACAGAGAGTCAGAGTCAGTGTCAG	0	0	0	0	0	0	0	0	0	0	0	7	0	0	0	0	0	0	255	0	0	0
ACACACACAGAGAGTCAGTCAGTCTCACTG	39	42	117	3	20	0	69	0	0	32	0	26	48	29	0	190	15	0	441	26	0	0
ACACACACAGAGAGTCTCACACACAGACTC	0	0	0	0	0	0	0	0	0	0	0	0	0	0	0	0	0	0	148	0	0	0
ACACACACAGAGAGTCTCTCTCTGTCACTG	0	0	8	0	0	0	8	0	0	0	0	5	0	0	0	0	0	0	186	0	0	0
ACACACACAGAGAGTCTCTGTCAGAGAGTG	0	0	0	0	0	0	0	0	0	0	0	0	0	0	0	0	0	0	40	0	0	0
ACACACACAGAGAGTCTCTGTGTGAGTCAC	0	0	0	0	0	0	0	0	0	0	0	0	0	0	0	0	0	0	34	0	0	0
ACACACACAGAGAGTCTGACTCAGTGTGTG	0	0	0	0	0	0	0	0	0	0	0	0	0	0	0	0	0	0	91	0	0	0
ACACACACAGAGAGTCTGAGACTGAGTCAC	0	0	0	0	0	0	29	0	0	0	0	0	34	0	0	0	20	0	64	0	0	0
ACACACACAGAGAGTCTGAGAGTCAGACTG	0	0	0	0	0	0	0	0	0	0	0	0	0	0	0	0	0	0	232	0	0	0
ACACACACAGAGAGTCTGTGTCTCTGTCTG	0	0	0	0	0	0	0	0	0	0	0	3	14	0	0	0	0	0	211	0	0	0
ACACACACAGAGAGTCTGTGTGTGACTCAC	0	0	0	0	0	0	0	0	0	0	0	0	0	0	0	0	4	0	37	0	0	0
ACACACACAGAGAGTCTGTGTGTGTGTCAG	0	19	0	0	0	0	0	0	0	0	0	4	0	0	0	0	2	0	97	0	0	0
ACACACACAGAGAGTGACACTGAGTGTGTG	0	0	0	5	0	0	9	0	0	0	0	27	0	0	0	0	11	0	314	0	0	0
ACACACACAGAGAGTGACAGTGACTGTGAC	146	96	0	0	0	0	0	0	19	0	0	14	223	0	0	0	6	0	119	0	0	0
ACACACACAGAGAGTGACTCACTGTCAGAG	0	0	0	0	0	3	44	0	0	0	2956	90	0	0	0	43	65	0	1368	0	9	0
ACACACACAGAGAGTGACTGTCTCTCACAC	0	0	0	0	0	0	0	0	0	0	0	0	0	0	0	0	0	0	51	0	0	0
ACACACACAGAGAGTGACTGTCTGTGTGAG	0	0	0	0	0	0	0	0	0	0	0	0	0	0	0	0	0	0	167	0	0	0
ACACACACAGAGAGTGAGACACACTCTGTG	0	0	0	0	0	0	0	0	0	0	0	0	0	0	0	0	5	0	183	0	0	0
ACACACACAGAGAGTGAGACTCTGAGTCAG	0	0	0	0	0	0	12	0	0	0	0	0	0	0	0	0	0	0	0	0	0	0
ACACACACAGAGAGTGAGTGACAGTGTGTC	0	0	0	0	0	0	28	0	0	0	0	32	0	0	0	0	30	0	469	0	0	0
ACACACACAGAGAGTGAGTGTGTCAGACTG	0	0	0	0	0	0	8	0	0	0	0	0	0	0	0	0	0	0	0	0	0	0
ACACACACAGAGAGTGAGTGTGTGAGTGAG	0	0	0	0	0	0	0	0	0	0	0	0	0	0	0	0	13	0	464	0	0	0
ACACACACAGAGAGTGTCAGTGTGAGACAC	81	233	0	2	0	0	13	0	0	0	0	18	18	0	0	0	0	0	150	0	0	0
ACACACACAGAGAGTGTCTGTCTGTGTGAG	0	0	0	0	136	0	0	0	0	0	0	8	0	0	0	0	0	0	0	0	0	0
ACACACACAGAGAGTGTGAGTCACTGTGTG	0	0	0	0	0	0	0	0	0	0	0	0	0	0	0	0	0	0	38	0	0	0
ACACACACAGAGAGTGTGAGTGTGTGAGAC	0	0	0	0	0	0	0	0	0	7	0	0	0	0	0	92	0	0	0	0	0	0
ACACACACAGAGAGTGTGTCAGTCTCTCAG	0	0	0	0	0	0	3	0	0	0	0	92	0	0	0	0	13	0	160	79	0	0
ACACACACAGAGAGTGTGTCTCACAGACTG	0	0	0	0	0	0	0	0	0	0	0	0	0	0	0	0	6	0	323	0	0	0
ACACACACAGAGAGTGTGTGTGAGAGTGAC	0	0	0	0	0	0	0	0	0	0	0	0	0	0	0	0	0	0	105	0	0	0
ACACACACAGAGTCACACAGTGTCTCTCAG	5	0	0	0	0	0	0	0	0	0	0	0	0	0	0	0	0	0	0	0	0	0
ACACACACAGAGTCACAGACACAGACACAG	0	0	0	19	408	0	0	0	0	2	0	7	0	22	0	0	0	0	25	0	0	0
ACACACACAGAGTCACAGACTCTGTCACTG	0	0	0	0	0	0	0	0	0	0	0	8	0	0	0	0	5	0	0	0	0	0
ACACACACAGAGTCACAGAGTGAGTGAGAG	13	0	0	0	0	0	0	0	0	0	0	0	0	0	0	0	0	0	53	0	0	0
ACACACACAGAGTCACTCAGTCACTGAGTC	0	0	0	21	0	0	0	0	0	0	0	0	6	6	0	0	0	0	65	0	0	0
ACACACACAGAGTCACTCTGAGTGTGAGTG	0	0	0	0	0	0	4	0	0	0	0	0	0	0	0	0	0	0	162	0	0	0
ACACACACAGAGTCACTGACAGACTGAGAG	0	0	0	0	0	0	0	0	0	0	0	0	0	0	0	0	0	0	103	0	0	0
ACACACACAGAGTCACTGAGTGTGAGAGTG	0	0	0	0	0	0	0	0	0	0	0	13	0	0	0	0	0	0	417	0	0	0
ACACACACAGAGTCACTGTCACAGAGACAG	0	0	0	0	485	0	24	0	0	0	0	40	0	0	0	0	13	0	316	0	0	0
ACACACACAGAGTCACTGTCTGTGAGTGTG	0	0	0	0	0	0	0	0	0	0	0	0	0	0	0	0	0	0	38	0	0	0
ACACACACAGAGTCAGACTGACTCTGAGTG	0	0	0	0	0	0	0	0	0	0	0	0	0	0	0	0	0	0	2	0	0	0
ACACACACAGAGTCAGACTGTCTGAGAGAG	0	77	0	92	0	0	5	0	0	0	968	3	0	56	0	154	12	90	71	0	1282	0
ACACACACAGAGTCAGAGACTGACTGTCAC	0	0	0	0	0	0	0	0	0	0	0	0	0	0	0	0	0	0	252	0	0	0
ACACACACAGAGTCAGAGAGTGACTCAGAC	0	0	0	0	0	0	0	0	0	0	0	0	0	0	0	0	0	0	21	0	0	0
ACACACACAGAGTCAGAGTCAGTGACACAC	0	0	0	0	0	0	0	0	0	0	0	0	0	0	0	0	0	0	75	0	0	0
ACACACACAGAGTCAGAGTGTCAGACACAC	0	0	0	0	0	0	0	0	0	0	0	0	0	0	0	0	0	0	52	0	0	0
ACACACACAGAGTCAGTCAGACACTCACAC	0	0	0	0	0	0	0	0	0	0	0	0	0	0	0	0	0	0	35	0	0	0
ACACACACAGAGTCAGTGTCTGTGTCTCAG	0	0	0	0	0	0	103	0	0	0	0	60	13	0	0	0	90	0	745	0	0	356
ACACACACAGAGTCAGTGTGTCTGACACTC	0	0	4	0	0	0	24	0	0	0	0	0	0	10	0	0	3	0	109	0	0	0
ACACACACAGAGTCAGTGTGTGTGTGTGTG	0	0	0	3	0	0	9	0	0	0	0	10	0	0	0	0	6	0	51	0	0	0
ACACACACAGAGTCTCACTGACTGTCAGAC	0	0	0	0	0	0	17	0	0	0	0	0	0	0	0	0	0	0	35	0	0	0
ACACACACAGAGTCTCACTGTGTGAGTGTG	0	0	0	0	0	0	0	0	0	0	120	0	0	0	0	0	0	0	90	0	51	0
ACACACACAGAGTCTCAGAGTGAGAGAGTC	0	4	0	0	0	0	0	0	0	0	0	0	0	0	0	0	0	0	0	0	0	0
ACACACACAGAGTCTCAGTCAGTCACTGAG	0	0	0	0	0	0	0	0	0	0	0	0	0	0	0	0	0	0	67	0	0	0
ACACACACAGAGTCTCAGTCTCAGTGTGTG	0	0	0	3	0	0	4	0	0	0	0	0	0	0	4	0	0	0	0	0	0	0
ACACACACAGAGTCTCAGTGTGTGTGAGTG	0	0	0	0	0	0	0	0	0	0	0	0	0	0	0	0	0	0	22	0	0	0
ACACACACAGAGTCTCTCACTGACACACAC	0	0	0	0	0	0	0	0	0	0	0	0	0	0	0	0	0	0	46	0	0	0
ACACACACAGAGTCTCTCACTGTGTCTGAG	0	0	0	0	0	0	0	0	0	0	0	0	0	0	0	0	0	0	380	0	0	0
ACACACACAGAGTCTCTGACACACAGTGAG	0	0	0	0	0	0	0	0	0	0	0	0	0	0	0	0	0	0	37	0	0	0
ACACACACAGAGTCTCTGTCACAGTCAGTC	0	0	0	0	0	0	0	0	0	0	0	0	0	0	0	0	0	0	54	0	0	0
ACACACACAGAGTCTGACAGAGTGTGTCAC	0	0	0	0	0	0	0	0	0	0	0	0	0	0	0	0	0	0	231	0	0	0
ACACACACAGAGTCTGACTGTCTCTGACAG	0	0	0	0	0	0	0	0	0	0	0	0	0	0	0	0	0	0	62	0	0	0
ACACACACAGAGTCTGAGAGTGTGAGAGTG	0	0	0	12	0	0	2	0	0	0	0	4	0	0	0	0	0	0	0	0	0	0
ACACACACAGAGTCTGAGTCACTCACTCAG	0	0	0	0	0	0	0	0	0	0	0	0	0	0	0	0	0	0	3	0	0	0
ACACACACAGAGTCTGAGTCTCTGTGTGTG	0	0	0	0	0	0	3	0	0	0	0	25	4	0	0	0	2	0	344	0	0	0
ACACACACAGAGTCTGAGTGAGTGAGTGAG	37	45	0	0	0	0	5	0	0	0	0	0	81	0	0	0	0	0	57	0	0	0
ACACACACAGAGTCTGAGTGAGTGTGTCTG	0	0	0	6	5	0	0	0	0	4	0	9	0	0	0	0	3	0	126	5	0	0
ACACACACAGAGTCTGAGTGTCTGTCTGTG	0	0	0	0	0	0	0	0	0	0	0	3	0	0	0	36	12	47	0	0	0	0
ACACACACAGAGTCTGAGTGTGAGTGTCTG	0	19	0	0	0	0	26	0	0	0	0	3	40	0	0	0	0	0	0	0	0	0
ACACACACAGAGTCTGTCAGTGACAGTCAG	0	0	0	0	0	0	0	0	0	0	0	29	0	0	0	14	18	0	326	0	0	0
ACACACACAGAGTCTGTCTGTCTGTCACAG	0	0	0	0	0	0	0	0	0	0	0	0	0	0	0	0	0	0	30	0	0	0
ACACACACAGAGTCTGTGAGTCTGAGAGAC	0	0	0	0	0	0	0	0	0	0	0	0	0	0	0	13	4	0	190	0	0	0
ACACACACAGAGTCTGTGAGTGTCTGAGAG	2	48	0	0	0	0	0	0	0	0	3070	5	6	0	0	0	0	0	3	0	267	0
ACACACACAGAGTCTGTGTCTGAGTCAGTG	0	0	0	41	0	0	0	0	0	0	0	0	0	3	0	69	0	0	69	0	0	0
ACACACACAGAGTCTGTGTGTCACAGAGTC	0	13	0	0	0	0	0	0	0	0	0	0	0	0	0	0	0	0	0	0	0	0
ACACACACAGAGTGACACAGAGAGTGAGTC	0	0	0	0	0	2	0	0	0	0	0	4	0	0	0	0	0	0	375	0	0	0
ACACACACAGAGTGACACTGACAGTGAGAG	0	0	0	0	0	0	0	0	0	0	286	0	0	0	0	0	0	0	130	0	0	0
ACACACACAGAGTGACAGACTGTGACTGAC	0	0	0	0	0	0	0	0	0	0	0	0	0	0	0	0	0	0	43	0	0	0
ACACACACAGAGTGACAGAGTCAGTCACAC	0	0	0	0	0	0	0	0	0	0	0	0	0	0	0	0	0	0	262	0	0	0
ACACACACAGAGTGACTCTCAGAGTGACTC	0	0	0	0	0	0	0	0	0	0	0	0	0	0	0	0	0	0	47	0	0	0
ACACACACAGAGTGACTGTCTCTGTGTCAC	0	0	0	0	0	3	0	0	0	0	0	0	0	0	0	0	0	0	0	0	0	0
ACACACACAGAGTGACTGTGACTCACTCTC	0	0	0	0	0	0	0	0	0	0	0	0	0	0	0	0	0	0	38	0	0	0
ACACACACAGAGTGACTGTGACTGTGAGAC	0	0	0	0	0	0	0	0	0	0	0	6	0	0	0	0	4	0	82	0	0	0
ACACACACAGAGTGAGACACTCAGTGAGTC	0	0	0	0	0	0	11	0	0	0	107	4	0	0	0	0	0	0	92	0	0	0
ACACACACAGAGTGAGACACTGAGACAGTC	0	35	0	0	0	0	0	0	0	0	0	0	0	0	0	0	0	0	43	0	0	0
ACACACACAGAGTGAGACTGTGAGAGACAC	0	0	0	0	0	0	0	0	0	0	0	0	0	0	0	0	0	0	86	0	0	0
ACACACACAGAGTGAGAGAGACACACTGTC	0	0	0	0	0	0	12	0	0	0	0	4	0	0	0	0	0	0	495	0	0	0
ACACACACAGAGTGAGAGAGAGACTCACAC	0	0	0	0	0	0	0	0	0	0	0	0	0	0	0	0	0	0	23	0	0	4
ACACACACAGAGTGAGAGAGTCTGTCAGTG	0	0	0	49	0	0	7	0	3	0	0	32	0	0	0	7	33	30	828	0	0	0
ACACACACAGAGTGAGAGAGTGTGTGACTC	0	0	0	0	2	0	5	0	0	0	0	10	0	0	0	0	0	0	409	0	0	0
ACACACACAGAGTGAGAGTGAGACTGTCAC	0	0	0	0	0	0	0	0	0	0	0	4	0	0	0	0	0	0	147	0	0	0
ACACACACAGAGTGAGAGTGAGTGAGACAG	0	0	0	0	0	0	18	0	0	0	0	35	0	0	0	0	0	0	270	0	0	0
ACACACACAGAGTGAGAGTGAGTGAGAGTC	0	0	0	0	0	2	0	0	0	0	0	0	0	0	0	0	2	0	19	0	0	0
ACACACACAGAGTGAGAGTGTCTCAGAGTG	0	0	0	0	0	0	0	0	0	0	0	0	0	0	0	0	0	0	118	0	0	0
ACACACACAGAGTGAGTCACTGAGTGTGAG	0	0	0	0	0	0	0	0	0	0	0	0	19	0	0	0	0	0	0	0	0	0
ACACACACAGAGTGAGTGAGAGAGAGTCTG	0	0	0	0	0	0	3	0	0	0	0	6	0	0	0	0	0	0	110	0	0	0
ACACACACAGAGTGAGTGTGTCACTGAGTG	0	0	0	5	0	0	15	0	0	0	0	23	0	10	0	0	2	0	145	0	0	0
ACACACACAGAGTGTCACACTGTGAGAGTG	0	0	0	0	0	0	24	0	0	0	0	0	0	0	0	0	0	0	387	0	0	0
ACACACACAGAGTGTCACTGTGAGACAGTC	0	0	0	0	0	0	0	0	0	0	0	0	0	0	0	0	0	0	94	0	0	0
ACACACACAGAGTGTCAGTCTCTCTGACAG	0	0	0	0	0	0	4	0	0	0	718	4	10	0	0	0	12	0	1057	0	207	0
ACACACACAGAGTGTCAGTGTCTGAGACAC	0	0	2	0	0	0	13	0	0	0	0	0	0	0	0	0	0	0	37	0	0	0
ACACACACAGAGTGTCTCAGACTGAGAGAC	0	15	0	0	0	0	0	0	0	0	0	0	0	0	0	0	7	0	38	0	0	4
ACACACACAGAGTGTCTCTCAGTCAGTCAG	0	0	0	0	0	0	0	0	0	0	0	0	0	0	0	0	0	0	42	0	0	0
ACACACACAGAGTGTCTCTGACAGTGAGTC	0	0	0	0	0	0	0	0	0	0	0	0	0	0	0	0	0	0	114	0	0	0
ACACACACAGAGTGTCTGACTCTGAGAGTG	0	0	0	0	0	0	0	0	0	0	0	0	0	0	0	0	0	0	146	0	0	0
ACACACACAGAGTGTCTGAGTCTGAGACTC	0	0	0	8	0	0	9	0	0	0	0	24	56	9	0	0	15	0	341	0	0	0
ACACACACAGAGTGTGACAGAGTGAGAGTG	0	0	0	0	0	0	0	0	0	0	0	0	0	0	0	0	0	0	321	0	0	0
ACACACACAGAGTGTGAGACTCTGACACAC	0	4	0	5	0	0	0	0	0	0	0	5	0	0	0	0	0	0	46	0	0	0
ACACACACAGAGTGTGAGAGAGTGACACTC	0	0	0	0	0	0	0	0	0	0	0	0	0	0	0	0	0	0	86	0	0	0
ACACACACAGAGTGTGAGTCACAGAGTGAC	0	0	0	11	0	4	0	0	0	0	0	37	0	113	0	0	0	151	467	0	0	0
ACACACACAGAGTGTGAGTCTGACTGTGTG	0	0	0	0	0	0	0	0	0	0	0	0	0	0	0	0	0	0	5	0	0	0
ACACACACAGAGTGTGAGTCTGTGTCACTC	0	0	0	0	130	0	11	0	0	0	0	0	0	0	0	0	0	0	0	0	0	0
ACACACACAGAGTGTGTCACACTCTCAGAC	0	0	0	0	0	0	0	0	0	0	0	0	0	0	0	0	0	0	88	0	0	0
ACACACACAGAGTGTGTCACAGACAGTCAC	0	0	0	0	0	0	0	0	0	0	0	0	0	0	0	0	20	0	0	0	0	7
ACACACACAGAGTGTGTCACAGACTGTGTC	16	0	0	0	0	0	0	0	0	0	0	5	31	17	0	0	0	0	528	0	0	0
ACACACACAGAGTGTGTCACAGTGAGACAG	45	2	0	0	0	0	0	0	0	0	0	0	0	0	0	0	0	0	37	0	0	0
ACACACACAGAGTGTGTGACTGTGTCTGTC	0	0	895	0	0	0	18	0	0	0	0	40	0	0	0	0	0	0	487	0	25	0
ACACACACAGAGTGTGTGAGACAGTGTGTC	4	0	0	64	8	0	18	0	0	25	0	47	0	16	0	0	23	6	114	937	0	0
ACACACACAGAGTGTGTGAGAGAGAGACAG	0	0	0	0	0	0	4	0	0	0	0	0	0	0	0	0	0	0	0	0	0	0
ACACACACAGAGTGTGTGTCAGACAGTGTC	0	0	0	0	0	0	3	0	0	0	15	4	0	0	0	247	5	0	0	0	0	0
ACACACACAGAGTGTGTGTCAGTCTGAGAG	0	0	0	0	0	0	0	0	0	0	0	0	0	0	0	0	0	0	0	0	0	134
ACACACACAGAGTGTGTGTCTGTGTGTCAC	0	0	0	0	0	0	0	0	0	0	0	0	0	0	0	0	3	0	0	0	0	0
ACACACACAGAGTGTGTGTGACTGTCTGTG	0	0	0	0	0	0	0	0	0	0	0	0	0	0	0	0	0	0	37	0	0	0
ACACACACAGAGTGTGTGTGAGTCTCAGAG	0	0	0	0	0	0	15	0	0	0	0	3	14	0	0	0	2	0	208	0	0	0
ACACACACAGTCACACACTGAGACTCTGAG	0	0	0	0	0	0	0	0	0	0	0	0	0	0	0	0	2	0	191	0	0	0
ACACACACAGTCACACACTGTCTGTGTGTG	0	0	0	0	0	0	10	0	0	0	0	0	0	0	0	0	7	0	201	0	0	4
ACACACACAGTCACACAGAGACAGTGAGAC	0	0	0	0	0	0	0	0	0	0	0	0	0	0	0	0	0	0	5	0	0	0
ACACACACAGTCACACAGAGTCTGAGAGTG	0	0	0	0	0	0	0	0	0	0	0	5	0	0	0	0	0	0	0	0	0	0
ACACACACAGTCACACTGACAGTCAGAGTG	0	3	0	0	0	0	0	0	0	0	0	0	0	0	0	0	0	0	0	0	0	0
ACACACACAGTCACACTGACTGTGTCACTC	0	0	0	0	7	0	19	0	0	0	0	17	0	0	0	0	14	11	72	2	0	0
ACACACACAGTCACACTGTGTGAGAGAGAG	0	0	0	0	0	0	0	0	0	0	0	0	0	0	0	0	0	0	50	0	0	0
ACACACACAGTCACAGACACACTCAGTCAG	0	0	0	0	2	0	0	0	0	0	5	17	0	0	0	0	0	0	565	0	0	0
ACACACACAGTCACAGACAGACAGTCTGAC	0	0	0	0	0	0	0	0	0	0	0	0	0	0	0	9	0	0	192	0	0	0
ACACACACAGTCACAGACTCTGTCACTCAC	0	0	0	0	0	0	0	0	0	0	0	0	0	0	0	0	0	0	48	0	0	0
ACACACACAGTCACAGACTGAGTGTGAGAC	0	0	0	17	0	0	5	0	0	0	0	0	0	0	0	0	6	0	275	0	0	0
ACACACACAGTCACAGAGACACTCAGAGAC	0	0	0	0	0	0	0	0	0	0	0	6	0	0	0	0	0	0	0	0	0	0
ACACACACAGTCACAGAGTGTCACTCTGTC	86	120	0	12	0	0	0	0	0	0	0	0	27	0	0	0	19	0	365	0	0	0
ACACACACAGTCACAGAGTGTCTCTGTCAC	21	0	0	0	0	0	0	0	0	0	0	0	0	0	0	0	0	0	0	0	0	0
ACACACACAGTCACAGTCTCACACTCAGTC	0	0	0	0	0	0	0	0	0	0	26	0	0	0	0	0	0	0	0	0	0	0
ACACACACAGTCACAGTCTCTGTGAGTCTC	0	0	0	0	0	0	0	0	0	0	0	0	0	0	0	0	0	0	23	0	0	0
ACACACACAGTCACAGTGAGTCTGAGTGTG	29	31	0	36	0	0	6	0	0	0	0	0	88	61	0	0	38	0	509	0	0	0
ACACACACAGTCACAGTGTGTCACAGTGAC	0	0	0	0	0	0	0	0	0	6	22	0	0	0	0	54	0	0	307	0	0	0
ACACACACAGTCACTCACACTGTGTCAGAC	0	0	0	0	0	0	4	0	0	0	0	5	0	0	0	0	12	0	90	0	0	0
ACACACACAGTCACTCAGTGTGAGACACTC	0	0	0	0	0	0	0	0	0	0	0	0	0	4	0	0	0	0	119	0	0	0
ACACACACAGTCACTCTCACTGAGACAGTC	199	71	0	0	0	0	0	0	0	0	57	9	0	0	0	0	0	0	0	0	0	0
ACACACACAGTCACTCTCAGTGTGTGTCTC	0	0	0	0	0	0	0	0	0	0	0	0	113	0	0	0	0	0	43	0	0	0
ACACACACAGTCACTGACAGAGTCTGTGAG	154	162	0	0	0	0	2	0	2	0	0	6	42	0	0	0	6	0	642	2	0	0
ACACACACAGTCACTGACTCTGTGTCTGTC	0	0	0	0	0	0	0	0	0	0	0	0	0	0	0	0	0	0	140	0	0	0
ACACACACAGTCACTGACTGAGAGTCACTG	0	0	0	0	0	0	0	0	0	0	0	0	0	0	0	0	0	0	34	0	0	0
ACACACACAGTCACTGAGACACTCTGTCAG	0	0	0	0	0	0	7	0	0	0	0	0	0	0	0	31	0	0	418	0	0	0
ACACACACAGTCACTGAGAGTGTCAGACTC	10	0	4666	256	0	2089	43	0	0	804	115	58	7	398	0	266	21	201	768	0	971	0
ACACACACAGTCACTGTCACAGACTCTCTG	0	0	0	0	0	0	0	0	0	0	0	0	0	0	0	0	0	0	146	0	0	0
ACACACACAGTCAGACACACACTCTCTGTG	2	16	0	0	0	0	0	0	0	0	0	0	0	0	0	43	7	0	74	0	0	0
ACACACACAGTCAGACACAGACTCTGAGAC	0	0	0	2	0	0	13	0	0	0	0	11	0	7	0	0	30	6	153	0	0	0
ACACACACAGTCAGACACAGTCACACACAG	3	0	0	0	0	0	0	0	0	0	0	0	0	0	0	0	0	0	0	0	0	0
ACACACACAGTCAGACACTCTGTCACAGTG	0	0	0	0	0	0	4	0	0	0	0	4	0	0	0	0	0	0	242	0	0	0
ACACACACAGTCAGACAGAGTCAGTGAGTG	0	0	0	0	0	0	0	0	0	0	0	0	0	0	0	0	0	0	105	0	0	0
ACACACACAGTCAGACAGAGTCTCAGAGAC	0	0	0	4	0	0	19	0	0	0	0	9	0	242	0	0	4	66	113	0	0	0
ACACACACAGTCAGACAGTCTGACACAGTG	35	0	0	0	0	0	0	0	0	0	0	0	6	0	0	0	0	0	0	0	0	0
ACACACACAGTCAGACAGTGTCAGACTGAG	0	0	0	0	41	0	65	0	0	0	0	75	0	0	0	0	45	0	695	0	0	32
ACACACACAGTCAGAGACTCAGAGTGTGTC	0	0	0	0	0	0	0	0	0	0	0	7	0	0	0	0	0	0	0	0	0	0
ACACACACAGTCAGAGAGTCTGTGTCTCAG	0	0	0	0	0	0	0	0	0	0	0	0	0	0	0	0	0	0	109	0	0	0
ACACACACAGTCAGAGTCACAGACTCACAC	0	0	0	0	0	0	0	0	0	0	0	0	0	0	0	0	0	0	48	0	0	0
ACACACACAGTCAGAGTCACTCTCAGTCAG	0	0	0	0	5	0	5	0	0	0	0	0	0	0	0	0	7	21	0	0	0	0
ACACACACAGTCAGAGTCAGAGACTGTGAG	0	0	0	0	0	0	24	0	0	0	0	0	0	0	0	0	0	0	126	0	0	0
ACACACACAGTCAGAGTCAGTCAGTCTGTC	0	0	0	0	0	0	7	0	0	0	0	0	0	0	0	276	0	0	166	0	0	0
ACACACACAGTCAGAGTCTGACACAGTCTC	0	0	0	0	0	0	6	0	0	0	0	0	0	0	0	0	0	0	340	0	0	0
ACACACACAGTCAGAGTGAGTCAGTGTGTG	0	0	0	0	0	0	0	0	0	0	0	14	0	0	0	0	0	0	0	0	0	0
ACACACACAGTCAGAGTGTCTCAGTCACTC	20	17	0	0	0	0	15	0	0	0	69	5	5	0	0	0	0	0	492	0	0	0
ACACACACAGTCAGTCAGAGAGTGAGAGAG	0	0	0	0	563	0	0	0	0	0	0	0	0	0	0	0	0	0	0	0	0	0
ACACACACAGTCAGTCAGAGTCTGTGACTG	0	7	0	3	0	0	8	0	0	0	0	0	5	0	0	0	0	5	0	0	0	0
ACACACACAGTCAGTCAGTCAGTCACTCTC	61	8	66	0	0	0	2	0	0	0	0	0	19	0	0	0	0	0	122	0	0	0
ACACACACAGTCAGTCAGTCTGTCAGTGAG	0	0	0	0	0	0	0	0	0	0	0	0	0	0	0	0	0	0	59	0	0	0
ACACACACAGTCAGTCTGTCAGAGTCAGAC	0	0	0	0	0	0	0	0	0	0	0	0	0	0	0	0	0	0	271	0	0	0
ACACACACAGTCAGTCTGTCTCACTCTCTC	4	0	0	20	175	0	8	0	0	4	0	5	0	12	0	0	7	32	540	0	0	0
ACACACACAGTCAGTCTGTGACAGTGAGTG	35	270	0	23	0	0	0	0	0	0	0	23	274	0	0	0	0	0	0	0	0	0
ACACACACAGTCAGTGACTGTCTGTGTGAG	0	0	0	0	0	0	0	0	0	0	0	0	0	0	0	0	0	0	0	0	51	0
ACACACACAGTCAGTGAGACAGACAGTGTG	0	0	0	0	0	0	0	0	0	0	0	0	0	0	0	0	0	0	392	0	0	0
ACACACACAGTCAGTGAGAGAGTCAGAGTC	0	211	0	0	0	0	11	0	0	0	0	0	13	0	0	36	0	0	317	0	0	0
ACACACACAGTCAGTGAGAGTCACAGAGAG	0	0	0	0	0	0	0	0	0	0	0	0	0	0	0	0	0	0	169	0	0	0
ACACACACAGTCAGTGAGAGTGTGTCACAC	0	0	0	0	0	0	0	0	0	0	0	0	0	0	0	0	0	0	83	0	0	0
ACACACACAGTCAGTGAGTGTCTGTGTCAC	0	0	0	0	0	0	0	0	0	0	0	0	0	0	0	0	0	0	83	0	0	0
ACACACACAGTCAGTGAGTGTGTCACAGTG	0	0	0	0	0	0	0	0	0	0	0	0	0	0	0	0	0	0	290	0	0	0
ACACACACAGTCAGTGTGACAGTGACAGAG	0	0	0	0	0	0	0	0	0	0	0	0	0	0	0	0	4	0	22	0	0	0
ACACACACAGTCAGTGTGTCACTCACTGTG	0	0	0	176	0	23	18	0	0	14	0	7	0	171	0	0	38	92	1013	0	0	0
ACACACACAGTCAGTGTGTCAGTGTCACTC	0	0	0	0	0	0	0	0	0	0	30	0	0	0	0	0	0	0	117	0	0	0
ACACACACAGTCAGTGTGTCTGAGTGAGTG	0	0	0	0	0	0	16	0	0	0	0	0	0	0	0	0	0	0	190	0	0	0
ACACACACAGTCTCACACACTCTCAGAGTG	0	0	0	0	0	0	0	0	0	0	0	0	0	0	0	0	0	0	49	0	0	0
ACACACACAGTCTCACACAGTCAGACAGAC	0	0	0	0	0	0	0	0	0	0	0	0	0	0	0	0	0	0	69	0	0	0
ACACACACAGTCTCACTCAGTCAGTCAGTC	0	0	0	0	0	0	0	0	0	0	0	0	0	0	0	0	0	0	53	0	0	0
ACACACACAGTCTCACTGAGAGACTGAGAG	0	17	0	0	0	0	11	0	0	0	0	24	0	0	0	0	0	0	432	0	0	0
ACACACACAGTCTCACTGTCTCTGTGAGAC	0	0	0	0	0	0	0	0	0	0	0	0	0	0	0	0	0	0	109	0	0	0
ACACACACAGTCTCAGACACACACTGACTG	0	0	0	0	0	0	0	0	0	0	0	0	0	0	0	0	0	0	37	0	0	0
ACACACACAGTCTCAGACAGACTGTCTCTG	22	0	0	22	0	0	41	0	0	0	65	21	8	0	0	0	36	0	1466	0	0	3
ACACACACAGTCTCAGACAGTGACTCTCAC	0	0	0	0	0	0	12	0	0	0	0	0	0	0	0	0	11	34	0	0	0	0
ACACACACAGTCTCAGAGAGAGACTGAGAC	0	0	0	0	0	0	8	0	0	0	0	0	0	0	0	0	0	0	599	0	0	0
ACACACACAGTCTCAGAGTCACACTGACTG	0	0	0	0	0	0	0	0	0	0	0	0	0	0	0	0	0	0	34	0	0	0
ACACACACAGTCTCAGAGTGAGTGACAGTC	0	0	0	0	0	0	0	0	0	0	0	5	0	0	0	0	0	0	62	0	26	0
ACACACACAGTCTCAGTCAGACAGTGTCTG	0	0	0	0	0	0	0	0	0	0	0	0	0	14	0	0	0	0	225	0	0	0
ACACACACAGTCTCAGTCAGTGTGTGTGAG	0	0	0	0	0	0	49	0	0	0	0	51	0	10	0	0	0	9	320	0	0	0
ACACACACAGTCTCAGTGACTCTGAGTGTC	0	0	0	0	0	0	0	0	0	0	0	0	0	0	0	200	0	0	0	0	0	0
ACACACACAGTCTCAGTGTCAGACACTGTC	0	0	0	0	0	0	0	0	0	0	0	0	0	0	0	0	0	0	88	0	0	0
ACACACACAGTCTCAGTGTCTGAGACAGAG	0	0	0	0	0	0	0	0	0	0	26	0	0	0	0	0	0	0	0	0	0	0
ACACACACAGTCTCTCACAGAGTGAGACTC	0	0	0	0	0	0	7	0	0	0	98	0	0	0	0	0	10	0	296	94	0	0
ACACACACAGTCTCTCAGTCTGAGTGTGTG	0	0	0	0	0	0	0	0	0	0	0	0	0	0	0	0	0	0	41	0	0	0
ACACACACAGTCTCTCTGTCTGTGAGACTG	56	48	0	14	0	0	5	0	0	0	0	0	37	0	0	0	0	0	137	0	0	0
ACACACACAGTCTCTGACTGAGAGTGTCAG	0	0	0	0	0	0	0	0	0	0	0	0	0	0	0	0	0	0	194	0	24	0
ACACACACAGTCTCTGACTGAGTGACTCTG	0	0	0	0	0	0	0	0	0	0	0	0	0	0	0	0	0	0	172	0	0	0
ACACACACAGTCTCTGAGTCTCACAGTCAG	6	8	0	0	0	0	0	0	0	0	0	0	68	0	0	0	0	0	0	0	0	0
ACACACACAGTCTGACAGAGTCACACTCAC	0	0	0	0	0	0	0	0	0	0	0	0	0	0	0	0	21	0	204	0	0	0
ACACACACAGTCTGACAGTGTGTGACTCTG	0	0	0	0	0	7	0	0	0	0	0	0	0	0	0	0	0	0	84	0	0	0
ACACACACAGTCTGACTCAGACTGAGAGTC	0	0	0	0	0	0	8	0	0	0	0	0	0	0	0	8	8	0	84	0	0	0
ACACACACAGTCTGACTCTCTCACTCACTC	0	0	0	0	0	0	24	0	0	0	0	0	0	0	0	0	7	0	114	0	0	0
ACACACACAGTCTGACTGTCTGTGTCACAC	0	0	0	0	0	0	0	0	0	0	0	9	0	0	0	0	0	0	221	0	0	0
ACACACACAGTCTGACTGTGACAGAGAGTC	0	0	0	0	0	0	0	0	0	0	0	0	0	0	0	0	0	0	45	0	0	0
ACACACACAGTCTGACTGTGTGAGAGTGAC	0	0	0	0	0	0	0	0	0	0	25	0	0	0	0	0	0	0	0	0	0	0
ACACACACAGTCTGAGACTGAGAGACTCTC	0	0	0	0	0	0	10	0	0	0	0	3	0	19	0	0	17	11	179	0	0	0
ACACACACAGTCTGAGAGAGTCAGACAGTG	0	0	0	0	0	0	0	0	0	0	0	0	0	0	0	0	0	0	92	0	0	0
ACACACACAGTCTGAGAGTCTGAGTGACTC	0	0	0	0	0	0	0	0	0	0	0	0	0	0	0	0	0	0	117	0	0	0
ACACACACAGTCTGAGTCAGACTGACTCAG	0	0	0	0	0	0	0	0	0	0	5088	0	0	0	0	104	0	0	0	0	11	0
ACACACACAGTCTGAGTCTCAGTCAGAGAG	0	0	0	0	0	0	0	0	0	0	0	0	0	0	2	0	0	0	429	0	0	0
ACACACACAGTCTGAGTCTGACTCTGTGAG	0	0	0	6	0	0	0	0	0	0	0	5	0	0	0	0	8	0	173	0	0	0
ACACACACAGTCTGAGTCTGAGTGACACTC	0	0	134	0	0	0	0	0	0	0	0	0	6	0	0	0	0	0	145	0	0	0
ACACACACAGTCTGAGTGACACTGTCACAG	0	0	0	0	0	0	0	0	0	0	0	0	0	0	0	0	0	0	0	0	2	0
ACACACACAGTCTGAGTGAGACTCAGTGAC	0	0	0	0	0	14	0	0	0	0	0	0	0	0	0	0	0	0	143	0	462	0
ACACACACAGTCTGAGTGAGAGAGACAGAC	0	0	0	0	0	0	0	0	0	0	0	0	0	0	0	0	0	0	65	0	0	0
ACACACACAGTCTGAGTGAGAGTGTGTGAG	14	0	0	0	0	0	0	0	0	4	0	0	0	0	0	0	0	25	136	0	0	0
ACACACACAGTCTGAGTGAGTGAGAGTCTC	0	0	0	0	0	0	0	11	0	0	90	0	0	0	0	0	8	0	465	0	60	0
ACACACACAGTCTGAGTGTCTGTCTGAGAC	0	0	0	0	0	0	0	0	0	0	0	0	0	0	0	0	0	0	0	10	0	0
ACACACACAGTCTGTCACTCAGAGTCAGTG	0	0	0	0	0	0	0	0	0	0	16	0	0	0	0	0	0	0	51	0	0	0
ACACACACAGTCTGTCACTCTCTCTGTCAG	0	0	0	0	0	0	0	0	0	0	0	0	0	0	0	0	0	0	5	0	0	0
ACACACACAGTCTGTCACTGTGACAGACTC	0	0	0	0	0	0	6	0	0	0	0	0	0	11	0	0	0	0	0	0	0	0
ACACACACAGTCTGTCAGTGTCACTGTGTG	70	75	0	19	29	0	0	0	0	5	0	10	0	20	0	0	0	10	0	0	0	7
ACACACACAGTCTGTCTGTGACTCTCACAG	0	0	0	0	0	0	110	0	0	0	716	61	0	0	0	16	77	0	159	841	258	396
ACACACACAGTCTGTCTGTGAGAGAGTGAC	299	254	0	6	0	0	15	0	0	0	0	65	10	14	0	0	9	26	973	0	0	0
ACACACACAGTCTGTCTGTGAGTGACACAC	0	19	0	0	0	0	0	0	0	0	0	0	2	0	0	0	0	0	58	0	0	0
ACACACACAGTCTGTGACTCAGTCTGAGTC	0	0	0	0	0	0	0	0	0	0	0	0	0	0	0	0	0	0	58	0	0	0
ACACACACAGTCTGTGACTCTCTGAGACAG	0	0	0	0	0	0	0	0	0	0	0	0	0	0	0	0	0	0	38	0	0	0
ACACACACAGTCTGTGACTGTGACACTCAC	0	92	0	0	0	0	0	0	0	0	0	0	0	0	0	0	0	0	0	0	0	0
ACACACACAGTCTGTGAGAGAGTCACACAC	0	0	0	0	0	0	0	0	0	0	0	0	0	0	0	0	0	0	209	0	0	0
ACACACACAGTCTGTGAGTGACACACAGTC	0	0	0	0	0	0	0	0	0	0	25	0	0	0	0	0	0	0	0	0	0	0
ACACACACAGTCTGTGAGTGTCACAGTGAG	0	0	0	0	0	0	5	0	0	0	0	0	0	0	0	0	0	0	54	0	0	0
ACACACACAGTCTGTGTCTCTGTGAGTCTC	0	0	0	0	0	0	0	0	0	0	0	0	0	0	0	0	0	0	59	0	0	0
ACACACACAGTCTGTGTCTGTGAGTGTCAG	0	0	0	0	0	0	11	0	0	0	0	14	0	14	0	0	5	0	292	0	0	0
ACACACACAGTCTGTGTGTGTGTGACTGAG	0	0	0	0	0	0	0	0	0	0	0	0	0	0	0	0	0	0	19	0	0	0
ACACACACAGTCTGTGTGTGTGTGAGTGAG	0	17	0	0	0	0	0	0	0	0	0	5	0	0	0	0	0	0	0	0	0	0
ACACACACAGTGACACACACAGACAGAGAC	0	0	0	0	0	0	0	0	0	0	0	0	0	3	0	0	0	0	0	0	0	0
ACACACACAGTGACACAGACACTGTCAGAC	0	0	0	0	0	0	7	0	0	0	0	5	0	0	0	0	10	0	150	0	0	0
ACACACACAGTGACACAGAGTCACTGACTC	0	0	0	0	0	0	2	0	0	0	0	38	0	0	0	0	0	0	51	0	0	0
ACACACACAGTGACACAGTGACTGTGTGTG	0	0	0	0	0	0	0	0	0	0	0	0	0	0	0	0	0	0	119	0	0	0
ACACACACAGTGACACAGTGAGACTGTCTG	0	0	0	0	0	0	0	0	0	0	0	0	0	0	0	0	0	0	93	0	0	0
ACACACACAGTGACACAGTGTCAGAGACAC	0	0	0	0	0	0	7	0	0	0	55	22	0	0	0	0	5	0	97	0	0	0
ACACACACAGTGACACAGTGTCTCACTGAG	14	0	0	0	12	0	0	0	0	0	0	2	0	0	0	0	0	6	87	0	0	25
ACACACACAGTGACACTGACTCAGTCTGAG	0	0	0	0	0	0	8	0	0	0	0	0	0	0	0	0	0	0	0	1699	0	0
ACACACACAGTGACACTGACTGAGTGTGTG	0	0	0	0	0	0	0	0	0	0	0	0	0	0	0	0	0	0	123	0	0	0
ACACACACAGTGACACTGAGAGTCAGACAG	0	0	0	0	0	0	10	0	0	0	27	12	0	0	0	138	4	0	741	0	53	0
ACACACACAGTGACACTGTCAGTGTGAGTC	35	0	0	0	0	0	0	0	0	0	0	0	0	0	0	0	0	0	0	0	0	0
ACACACACAGTGACAGACTCTGTGTGAGAC	0	0	0	0	0	0	0	0	0	0	0	4	0	0	0	0	0	0	111	0	0	0
ACACACACAGTGACAGACTGAGTGTGTGAG	0	0	0	0	0	0	0	0	0	0	0	0	0	0	0	0	0	0	49	0	0	0
ACACACACAGTGACAGAGTCACAGTGACTG	0	0	0	0	0	0	24	0	0	0	0	7	0	0	0	0	0	0	513	0	0	0
ACACACACAGTGACAGAGTGTGTGAGTGTG	42	30	0	0	0	0	10	0	0	0	0	11	44	0	0	0	25	0	1733	0	0	0
ACACACACAGTGACAGTCACAGAGACTGAG	0	0	0	0	0	0	6	0	0	0	0	2	0	0	0	0	0	8	56	0	0	0
ACACACACAGTGACAGTCTCTGACAGAGAG	0	0	0	0	0	0	3	0	0	0	0	12	0	0	0	0	0	0	104	0	0	0
ACACACACAGTGACAGTGAGTCTGACTCTG	47	43	0	0	0	0	6	0	0	0	0	0	53	0	0	0	0	0	45	0	0	0
ACACACACAGTGACAGTGAGTGAGAGAGTC	500	362	0	0	0	0	12	0	0	0	0	49	850	28	0	97	12	11	222	0	0	0
ACACACACAGTGACAGTGTGTGACTGACTG	0	0	0	0	0	2	6	0	0	25	0	0	0	0	0	0	0	23	0	0	0	0
ACACACACAGTGACTCAGAGAGACTGAGAG	0	0	0	0	0	0	0	0	0	0	0	0	0	0	0	0	0	0	51	0	0	0
ACACACACAGTGACTCAGTGTGAGTGACAC	0	87	0	51	0	0	15	0	0	287	325	9	183	0	0	0	12	0	50	0	0	0
ACACACACAGTGACTCTCTGAGAGACTGTG	0	0	0	0	0	0	0	0	0	0	0	3	0	0	0	0	0	0	96	0	0	0
ACACACACAGTGACTCTGACAGTGTCTCAG	0	0	0	0	0	0	0	0	0	0	0	0	0	0	0	0	0	0	48	0	0	0
ACACACACAGTGACTCTGTGTCTCAGTCAC	0	0	0	0	0	0	0	0	0	0	0	10	0	0	0	0	0	0	188	0	0	0
ACACACACAGTGACTGAGAGACACAGTGAC	0	0	0	0	0	0	3	10	0	0	0	9	0	4	0	0	0	0	376	0	0	236
ACACACACAGTGACTGAGAGTCAGTGACTG	0	0	0	0	0	0	0	0	0	0	0	0	0	0	0	0	0	0	37	0	0	0
ACACACACAGTGACTGAGAGTCTGACACAG	0	0	0	0	0	0	0	0	0	0	0	0	0	0	0	50	0	0	0	0	0	0
ACACACACAGTGACTGTCACTGAGTGAGTG	0	0	0	0	0	0	0	0	0	0	0	0	0	0	0	0	0	0	485	0	0	0
ACACACACAGTGACTGTCTCTCAGTGTCTC	0	0	0	0	0	0	0	0	0	0	0	0	0	0	0	0	0	0	217	0	0	0
ACACACACAGTGACTGTCTGTGTCTGAGTG	0	6	0	26	0	0	0	0	0	0	0	0	0	6	0	0	20	0	173	0	0	2
ACACACACAGTGACTGTGACTCAGTGTCAG	0	0	0	0	0	0	0	0	0	0	0	0	0	0	0	0	0	0	44	0	0	0
ACACACACAGTGACTGTGAGAGTGACTGAC	0	0	0	0	0	0	8	0	0	0	0	0	0	0	0	0	0	0	0	0	0	0
ACACACACAGTGACTGTGAGTGAGTGTGAG	19	0	0	0	0	0	0	0	0	0	0	0	23	0	0	0	0	0	91	0	0	91
ACACACACAGTGACTGTGTCACACACAGAC	0	0	0	0	0	0	0	0	0	0	0	0	0	0	0	0	0	0	81	0	0	0
ACACACACAGTGACTGTGTCACACTCTCAG	0	0	0	0	0	0	0	0	0	0	0	0	0	0	0	0	0	0	107	0	0	0
ACACACACAGTGACTGTGTGTGACTGAGAG	0	0	0	0	0	0	7	0	0	338	0	0	0	10	0	0	0	0	111	0	0	0
ACACACACAGTGAGACACTGAGTCACAGAG	0	0	0	0	0	0	8	0	0	0	226	12	0	0	0	54	20	0	0	0	0	0
ACACACACAGTGAGACACTGTCAGACACAG	114	0	0	0	0	0	0	0	0	0	0	3	30	0	0	0	0	0	350	0	0	0
ACACACACAGTGAGACAGAGACTGTGTGAG	0	40	0	0	0	0	0	0	0	0	0	0	24	0	0	0	18	6	0	0	0	0
ACACACACAGTGAGACAGTGAGTGAGAGTG	0	0	0	0	0	0	0	0	0	0	438	0	0	0	0	0	0	0	0	0	0	0
ACACACACAGTGAGACTGAGTGAGAGAGTG	0	0	0	0	0	0	5	0	0	0	0	0	0	0	0	0	0	0	0	0	0	0
ACACACACAGTGAGAGAGAGTCAGAGACTC	0	0	0	0	0	0	0	0	0	44	224	0	0	0	0	0	8	0	127	0	0	0
ACACACACAGTGAGAGAGAGTGTGTCACTG	0	0	0	0	0	0	0	0	0	0	0	0	0	0	0	0	0	0	54	0	0	0
ACACACACAGTGAGAGAGTCACACTCTGAC	0	0	0	0	0	0	0	0	0	0	0	0	19	0	0	0	0	0	53	0	0	0
ACACACACAGTGAGAGAGTCTGAGAGTGTC	0	0	0	0	0	0	10	0	0	0	0	0	0	0	0	0	0	0	53	0	0	0
ACACACACAGTGAGAGTCAGAGACTGAGTG	0	0	0	8	0	0	0	0	0	0	0	12	0	0	0	0	0	0	42	0	0	0
ACACACACAGTGAGAGTCTGTGAGACACAC	0	0	0	0	0	0	20	0	0	0	92	14	0	0	0	0	16	0	962	0	57	0
ACACACACAGTGAGAGTGACTCAGAGTGAG	0	0	0	0	0	0	0	0	0	0	0	0	0	0	0	0	3	0	139	0	0	0
ACACACACAGTGAGAGTGAGACAGAGACTG	0	0	0	0	0	0	0	0	0	0	0	0	0	5	0	0	0	0	37	0	0	0
ACACACACAGTGAGAGTGAGAGAGTGAGAC	0	0	0	0	0	0	0	0	0	0	0	0	0	0	0	21	0	0	0	0	0	0
ACACACACAGTGAGAGTGTGTCAGTGTCTC	0	0	0	0	0	0	0	0	0	0	210	2	0	0	0	0	0	0	0	0	17	0
ACACACACAGTGAGAGTGTGTGAGTCAGAG	13	27	2	21	0	0	24	0	0	0	58	9	0	17	0	152	36	5	674	0	0	0
ACACACACAGTGAGAGTGTGTGTCAGACAG	0	0	0	0	0	0	0	0	0	0	0	0	0	0	0	0	0	0	44	0	0	0
ACACACACAGTGAGTCACTCAGTCACTGTG	0	3	0	0	0	0	0	0	0	0	0	0	0	0	0	0	0	0	0	0	0	0
ACACACACAGTGAGTCACTCTGAGTGTGTG	0	0	0	0	0	0	0	0	0	0	0	7	0	0	0	0	10	0	226	0	0	0
ACACACACAGTGAGTCAGAGAGTGTGAGAG	0	0	0	0	0	0	0	0	0	0	0	2	0	0	0	0	0	0	514	0	0	0
ACACACACAGTGAGTCAGAGTCTCACACTG	0	0	0	0	0	0	7	0	0	0	0	0	9	0	0	2682	0	0	0	0	0	0
ACACACACAGTGAGTCAGTGAGTGTGTGAC	0	0	0	0	0	0	0	0	0	0	0	0	6	0	0	0	0	0	0	0	0	0
ACACACACAGTGAGTCTCAGAGAGTGTCTC	0	0	0	43	7	0	67	0	0	0	1277	38	0	26	0	228	42	55	40	0	429	12
ACACACACAGTGAGTCTCTGACACTGTCTG	0	0	0	0	0	0	0	0	0	0	0	7	0	0	0	0	22	0	519	0	0	0
ACACACACAGTGAGTCTGACTCTGACACTG	0	0	0	0	0	0	0	0	0	0	0	0	0	0	0	0	0	0	5	0	0	0
ACACACACAGTGAGTCTGAGTCAGTGTCTG	0	0	0	0	0	0	8	0	0	0	0	5	0	0	0	0	0	0	39	0	0	0
ACACACACAGTGAGTCTGAGTGAGTGAGAG	0	0	0	0	0	0	0	0	0	0	0	0	0	0	0	0	14	0	0	0	0	0
ACACACACAGTGAGTCTGAGTGAGTGAGTC	0	0	0	0	0	0	16	0	0	0	0	8	0	0	0	38	14	0	307	0	0	0
ACACACACAGTGAGTGACACAGTGAGTCAC	0	0	0	0	0	0	4	0	0	0	0	0	0	0	0	0	5	0	396	0	0	0
ACACACACAGTGAGTGACTGACTCTCAGTG	0	0	0	0	0	0	0	0	0	0	0	0	0	0	0	0	0	0	57	0	0	0
ACACACACAGTGAGTGAGACTGTGAGAGTC	0	0	0	0	0	0	25	0	0	0	0	12	47	0	0	0	10	0	0	156	0	0
ACACACACAGTGAGTGAGACTGTGTGAGTG	0	0	0	0	0	0	0	0	0	0	0	0	0	0	0	0	0	0	325	0	0	0
ACACACACAGTGAGTGAGTCACAGACTCAC	0	0	0	0	0	0	4	0	0	0	0	26	0	0	0	0	7	0	244	0	0	0
ACACACACAGTGAGTGAGTCTGAGACAGAC	0	12	0	253	0	0	37	0	0	0	0	22	0	199	0	0	48	146	327	0	0	157
ACACACACAGTGAGTGAGTGACTCTGACAG	0	0	0	0	0	0	0	0	0	0	0	0	0	0	0	0	0	0	44	0	36	0
ACACACACAGTGAGTGAGTGTGACTCTGTC	0	0	0	0	0	0	0	0	0	0	0	0	0	0	0	0	0	0	17	0	0	0
ACACACACAGTGAGTGTCAGAGACTCTGAG	0	0	0	0	0	3	0	0	0	0	0	0	0	0	0	0	0	0	78	0	0	0
ACACACACAGTGAGTGTCAGTCACTGACTC	0	0	0	0	0	0	0	0	0	0	0	0	0	4	0	35	11	0	0	0	0	0
ACACACACAGTGAGTGTCTCAGTGAGTGAC	0	0	0	0	0	0	0	0	0	0	26	22	0	0	0	0	0	0	81	0	0	0
ACACACACAGTGAGTGTCTGACAGAGTCTG	0	0	0	0	0	0	18	0	0	0	0	0	0	0	0	193	0	0	80	0	0	0
ACACACACAGTGAGTGTGACACAGAGACAG	0	0	0	0	0	0	0	0	0	0	0	0	0	0	0	0	0	0	344	0	0	0
ACACACACAGTGAGTGTGACACAGTGAGTG	0	0	0	0	0	0	0	0	0	0	0	13	0	0	0	0	0	5	0	0	0	0
ACACACACAGTGAGTGTGAGTCAGACAGAG	0	0	0	0	0	0	0	0	0	0	0	0	0	0	0	0	0	0	273	0	0	0
ACACACACAGTGAGTGTGAGTCTCACAGTG	5	0	0	0	0	0	0	0	0	0	0	0	0	0	0	0	0	0	66	0	0	0
ACACACACAGTGAGTGTGAGTGTCACTGAG	0	0	0	0	0	0	7	0	0	0	0	0	0	0	0	0	0	4	158	0	237	0
ACACACACAGTGAGTGTGTCTCTGTGACTG	0	0	0	0	0	0	0	0	0	0	0	6	0	0	0	331	0	0	184	0	0	0
ACACACACAGTGAGTGTGTGTGTGTGTCTC	0	0	0	56	485	0	85	0	0	0	0	80	0	23	0	0	119	80	549	87	0	0
ACACACACAGTGTCACACACTCAGACACAC	0	0	0	0	2	0	0	0	0	0	0	0	0	0	0	0	0	0	0	0	0	0
ACACACACAGTGTCACACTCTGTGTGAGAG	4	0	0	0	0	0	4	0	0	0	0	0	0	0	0	0	19	0	278	0	0	0
ACACACACAGTGTCACACTGACACTGTGAC	0	0	0	0	0	0	0	0	0	0	0	0	0	0	0	0	0	0	52	0	0	0
ACACACACAGTGTCACAGACAGAGTGAGTC	0	0	0	0	0	0	0	0	0	0	0	0	0	0	0	0	0	0	348	0	0	0
ACACACACAGTGTCACAGTCACACTCTCAG	0	0	0	0	0	0	0	0	0	0	0	6	0	0	0	31	0	0	203	0	0	0
ACACACACAGTGTCACAGTCTGACACACAC	0	0	0	0	0	0	0	0	0	0	0	17	0	0	0	0	0	0	46	0	41	0
ACACACACAGTGTCACAGTCTGTGACAGAC	0	0	0	0	0	0	0	0	0	0	0	3	0	0	0	0	9	0	106	0	0	0
ACACACACAGTGTCACAGTGTGAGACAGAG	0	0	0	0	0	0	0	0	0	0	0	0	0	0	0	0	0	0	56	0	0	0
ACACACACAGTGTCACTCTCTGAGTGTCAC	0	0	0	0	0	0	0	0	0	0	0	0	0	0	0	0	0	0	192	0	0	0
ACACACACAGTGTCACTCTGTGACAGAGTG	101	94	0	0	0	0	9	0	0	0	0	0	87	0	0	0	7	0	389	0	0	47
ACACACACAGTGTCACTGACAGAGACAGTG	0	0	0	0	0	0	0	0	0	0	170	0	0	0	0	0	0	0	0	0	0	0
ACACACACAGTGTCACTGTCTCACTCTGTG	0	0	0	0	0	0	0	0	0	0	0	0	0	0	0	0	0	0	92	0	0	0
ACACACACAGTGTCACTGTCTGAGTGTGAG	0	0	0	0	0	0	0	0	0	0	0	0	0	0	0	0	0	0	52	0	0	0
ACACACACAGTGTCACTGTGAGTCAGTGAG	0	0	0	0	0	0	0	0	0	0	0	0	0	0	0	0	0	9	0	0	0	0
ACACACACAGTGTCACTGTGTGAGTGACTC	0	0	0	0	0	0	0	0	0	0	0	0	0	0	0	0	0	0	185	0	0	0
ACACACACAGTGTCAGACACAGTGTGAGTG	0	0	0	0	0	0	0	0	0	0	0	0	0	2	0	0	0	0	99	0	0	0
ACACACACAGTGTCAGAGACAGTGACACAC	0	0	0	0	0	0	0	0	0	0	0	10	0	0	0	0	0	0	0	0	0	0
ACACACACAGTGTCAGAGAGTGTGAGTGTG	0	0	0	0	29	0	0	0	0	0	0	0	0	4	0	0	6	0	0	0	0	0
ACACACACAGTGTCAGTCAGAGTCACACTG	0	0	0	0	0	0	0	0	0	2	30	19	0	0	196	0	5	0	96	0	27	0
ACACACACAGTGTCAGTCAGTCAGTGTCAG	0	0	0	0	0	0	0	0	0	0	0	0	0	0	0	0	0	7	197	0	0	0
ACACACACAGTGTCAGTCTCACTCTCTGTC	0	0	0	0	0	0	0	0	0	0	0	4	0	0	0	0	0	0	33	0	0	0
ACACACACAGTGTCAGTCTGAGTGTGAGTC	0	0	0	0	0	0	0	0	0	0	0	0	0	0	0	0	0	0	332	0	0	0
ACACACACAGTGTCAGTGACACTGAGACTC	42	31	0	0	0	0	0	0	0	0	1119	4	0	0	0	86	0	0	29	0	4	0
ACACACACAGTGTCAGTGAGAGTGTCACTG	0	0	0	0	0	0	0	0	0	0	0	0	0	0	0	0	0	0	159	0	0	0
ACACACACAGTGTCAGTGTCTGACACAGAG	0	0	0	0	0	0	0	0	0	0	0	0	0	0	0	0	0	0	41	0	0	0
ACACACACAGTGTCAGTGTCTGTCTGAGAG	0	0	0	0	0	0	0	0	0	0	0	0	0	0	0	0	0	0	34	0	0	0
ACACACACAGTGTCTCACTCTGACTCTCTC	0	0	0	0	0	0	0	0	0	0	0	3	0	0	0	0	0	0	48	0	12	0
ACACACACAGTGTCTCACTGACAGTGTGAG	0	0	0	0	0	0	5	0	0	0	0	4	0	0	0	0	0	0	75	0	0	0
ACACACACAGTGTCTCAGACAGAGTGTGAG	0	0	0	0	0	0	0	0	0	0	1847	0	0	0	0	0	0	0	131	0	5	0
ACACACACAGTGTCTCAGACTCAGACAGAG	0	0	0	0	0	0	0	0	0	0	0	0	0	0	0	0	0	0	28	0	0	0
ACACACACAGTGTCTCAGAGTGACACTGTC	0	0	0	0	0	0	0	0	0	0	0	11	0	0	0	0	0	0	48	0	0	0
ACACACACAGTGTCTCAGTGTGAGTGTGAC	0	0	0	36	0	0	8	0	0	0	0	0	0	0	0	0	0	0	0	330	0	0
ACACACACAGTGTCTCTCAGAGACAGAGAG	0	0	0	0	0	0	0	0	0	0	0	0	0	6	0	0	0	0	80	0	0	0
ACACACACAGTGTCTCTGTGAGTGTGTGAG	0	0	0	0	0	0	9	0	0	0	0	0	0	0	0	0	0	6	0	0	0	0
ACACACACAGTGTCTCTGTGTCTGTCTGAC	0	0	0	0	155	0	0	0	0	0	0	0	0	0	0	0	0	0	246	0	0	0
ACACACACAGTGTCTGACAGACAGAGTGTG	0	0	0	0	0	0	0	0	0	0	0	0	0	0	0	0	0	0	43	0	0	0
ACACACACAGTGTCTGAGTCACAGAGACAG	9	6	0	0	0	0	39	0	0	0	0	0	0	0	0	0	0	0	379	0	0	0
ACACACACAGTGTCTGAGTGAGAGTCAGAC	0	0	0	3	0	0	0	0	0	0	0	0	0	0	0	0	0	0	0	0	0	0
ACACACACAGTGTCTGAGTGTGACAGAGAC	25	0	0	46	0	0	95	0	0	0	1744	55	2	45	0	633	130	79	452	0	692	0
ACACACACAGTGTCTGTGACTGACACAGTC	0	0	0	4	0	0	0	0	0	0	0	0	0	0	0	0	0	0	36	0	0	0
ACACACACAGTGTCTGTGAGACAGTGAGTG	0	0	0	0	0	0	0	0	0	0	0	0	0	0	0	0	27	0	0	0	0	0
ACACACACAGTGTCTGTGTGACTGTGTGTC	60	55	0	0	0	0	0	0	0	0	86	0	79	0	0	0	0	0	20	0	0	0
ACACACACAGTGTCTGTGTGTCTCTGTGAG	0	16	0	0	0	0	0	0	0	0	0	0	0	0	0	0	0	0	0	0	0	0
ACACACACAGTGTGACACAGAGTGAGACTC	0	0	0	0	0	0	14	0	0	0	0	0	0	0	0	0	0	0	47	0	0	0
ACACACACAGTGTGACACTCACAGAGTCAC	0	0	0	0	0	0	0	0	0	0	0	0	0	0	0	0	0	0	46	0	0	0
ACACACACAGTGTGACAGTGAGACTCTGAG	0	0	0	0	0	0	0	0	0	0	0	3	0	0	0	0	0	0	357	0	0	0
ACACACACAGTGTGACAGTGAGTCAGTGTG	0	0	0	0	0	0	0	0	0	0	0	14	0	0	0	0	0	0	0	0	0	0
ACACACACAGTGTGACAGTGAGTGAGTGTG	0	0	0	0	2	0	0	0	0	0	0	0	0	0	0	0	0	0	209	0	0	0
ACACACACAGTGTGACAGTGTCAGTGTGAC	0	0	0	8	0	0	42	0	0	0	0	3	0	36	0	0	103	20	87	0	16	0
ACACACACAGTGTGACTCTGAGTGTGAGAC	191	69	0	0	0	0	0	0	0	0	0	2	85	19	0	0	0	6	388	0	0	0
ACACACACAGTGTGACTGTCAGTGTGTGAC	0	0	0	0	0	0	0	0	0	0	0	0	0	0	0	0	0	0	120	0	0	0
ACACACACAGTGTGACTGTCTCAGTGACAC	0	0	0	0	0	0	0	0	0	0	0	0	0	0	0	0	0	0	83	0	0	0
ACACACACAGTGTGACTGTCTCTCTGTGTC	0	0	0	0	0	0	0	0	0	0	0	36	0	8	0	0	39	21	321	0	0	0
ACACACACAGTGTGACTGTGACACACTCTG	0	0	0	0	0	0	0	0	0	0	0	0	0	0	0	0	3	0	0	0	0	0
ACACACACAGTGTGACTGTGAGTGACAGAC	19	5	0	45	0	87	19	0	0	122	176	30	34	22	0	0	7	17	158	0	0	0
ACACACACAGTGTGACTGTGTGTCTCTCAC	0	0	0	0	0	0	0	0	0	0	0	0	0	0	0	0	0	0	36	0	0	0
ACACACACAGTGTGAGACACAGTGAGAGTG	0	0	0	0	0	0	0	0	0	0	0	0	0	0	0	0	3	0	0	0	0	0
ACACACACAGTGTGAGACTCTGAGAGTGTG	0	0	0	0	0	0	0	0	0	0	0	0	0	0	0	0	88	0	0	0	0	0
ACACACACAGTGTGAGAGACTGTGTCAGAG	0	0	0	4	5	0	9	0	0	0	0	19	5	0	0	0	8	28	0	13	0	0
ACACACACAGTGTGAGAGAGAGAGTGTCAG	0	0	0	0	0	0	0	0	0	0	0	22	0	0	0	0	22	0	166	0	0	0
ACACACACAGTGTGAGAGAGTCTCTGACTG	0	0	0	0	0	0	0	0	0	0	0	23	0	0	0	0	0	0	49	0	0	0
ACACACACAGTGTGAGAGAGTGAGAGTGTC	0	0	0	0	0	0	0	0	0	0	0	0	0	0	0	0	14	0	0	0	0	0
ACACACACAGTGTGAGAGAGTGAGTCAGTC	0	0	0	0	0	0	56	0	0	0	0	45	0	0	0	0	0	0	451	0	0	0
ACACACACAGTGTGAGAGTCAGTCTGTCTG	0	0	0	0	0	0	0	0	0	101	0	0	0	0	0	0	14	0	36	0	0	0
ACACACACAGTGTGAGAGTGTGAGTGAGTG	0	0	0	0	0	0	0	0	0	0	0	0	0	0	0	11	0	0	61	5	0	0
ACACACACAGTGTGAGTCACTGAGAGTGAC	0	0	0	0	0	0	3	0	0	0	0	12	0	0	0	0	3	0	665	0	0	0
ACACACACAGTGTGAGTCAGACAGTGTGTG	0	0	0	0	0	0	0	0	0	0	221	0	3	0	0	205	0	0	693	0	0	0
ACACACACAGTGTGAGTCAGAGAGTGAGTG	0	0	0	0	0	0	0	0	0	0	0	0	0	0	2	0	0	0	0	0	0	0
ACACACACAGTGTGAGTCAGTCAGTGAGAG	0	0	0	0	0	13	0	0	0	0	0	0	0	0	0	0	0	0	0	0	0	0
ACACACACAGTGTGAGTCAGTGTGTGTCTC	0	0	0	0	0	0	0	0	0	0	0	4	0	0	0	0	0	0	91	0	0	0
ACACACACAGTGTGAGTGACTGTGTGTCAC	0	0	0	0	0	0	0	0	0	0	0	0	0	10	0	0	0	0	0	0	0	0
ACACACACAGTGTGAGTGAGTGACACAGTG	0	0	5	0	0	0	0	0	0	0	0	0	0	0	0	0	0	0	0	0	0	0
ACACACACAGTGTGAGTGAGTGACAGTGAG	0	0	0	0	19	0	0	0	0	0	0	0	0	0	0	0	0	0	833	0	0	0
ACACACACAGTGTGAGTGAGTGTGAGTCAC	0	0	0	0	0	0	0	0	0	0	0	0	0	0	0	0	0	0	107	0	0	0
ACACACACAGTGTGAGTGTCAGTGACAGAG	0	0	0	0	0	0	0	0	0	0	0	3	0	0	0	0	0	0	0	0	0	0
ACACACACAGTGTGAGTGTGTCTGTCACTG	0	0	0	0	0	0	0	0	0	0	0	0	0	0	0	0	0	0	129	0	0	0
ACACACACAGTGTGTCACACAGTCAGACAG	0	0	0	0	0	0	33	0	0	7	0	54	0	0	0	0	14	0	0	0	0	0
ACACACACAGTGTGTCACACTGTCACTGAC	0	0	0	0	0	0	0	0	0	0	0	6	0	0	0	0	10	0	424	0	0	0
ACACACACAGTGTGTCACTGACACTGACAC	0	0	0	0	0	0	0	0	0	0	0	0	0	0	0	0	0	0	40	0	0	0
ACACACACAGTGTGTCAGTCTGAGAGAGAC	0	0	0	0	0	0	0	0	0	0	0	0	0	0	0	0	0	0	35	0	0	0
ACACACACAGTGTGTCAGTGAGTGTGTGAG	72	82	0	0	0	0	0	0	0	0	0	0	5	0	0	0	2	0	179	0	0	0
ACACACACAGTGTGTCAGTGTCTCTCTCAC	0	0	0	0	0	0	45	0	0	0	597	0	0	0	0	0	17	0	38	0	0	0
ACACACACAGTGTGTCTCTGAGTCAGACTG	0	0	0	0	0	0	0	0	0	7	0	0	0	0	0	0	0	0	352	0	0	0
ACACACACAGTGTGTCTGACAGAGAGTCAC	0	3	0	0	0	0	0	0	0	0	0	0	0	0	0	0	0	0	0	0	0	0
ACACACACAGTGTGTCTGTGTGACAGTCTC	0	7	0	0	0	0	0	0	0	0	0	0	0	0	0	0	0	0	0	0	0	0
ACACACACAGTGTGTGACACACTGTGAGAG	0	0	0	0	0	0	13	0	0	0	0	0	0	0	0	0	12	0	110	0	0	0
ACACACACAGTGTGTGACACTGTCACTCTG	0	0	0	0	0	0	0	0	0	0	0	0	0	22	0	0	5	0	33	0	0	0
ACACACACAGTGTGTGACAGAGAGAGTCTG	0	0	0	16	16	0	0	0	0	0	0	0	0	0	0	0	0	0	0	0	0	0
ACACACACAGTGTGTGACAGTGACAGAGAG	0	0	0	0	0	0	9	0	0	0	74	0	0	0	0	0	0	0	82	0	0	0
ACACACACAGTGTGTGACTGAGACACTGTG	0	0	0	0	0	0	0	0	0	0	0	0	0	0	0	0	0	0	60	0	0	0
ACACACACAGTGTGTGAGAGACTGAGTGAG	0	0	0	0	0	0	0	0	0	0	0	9	0	0	0	0	0	0	148	0	0	0
ACACACACAGTGTGTGAGAGAGACTCACTG	0	0	0	0	0	14	0	0	0	0	0	0	0	0	0	13	0	0	310	0	0	0
ACACACACAGTGTGTGAGAGTGTGTGTGTG	2	0	0	0	0	0	0	0	0	0	0	0	0	2	0	0	0	10	32	0	0	1322
ACACACACAGTGTGTGAGTCACTGTCAGAG	0	0	0	25	41	0	12	0	0	0	0	0	0	0	0	0	18	23	290	91	0	656
ACACACACAGTGTGTGAGTCTGAGTCAGTG	0	6	0	0	0	0	0	0	0	0	0	0	0	0	0	0	0	0	126	0	0	11
ACACACACAGTGTGTGAGTCTGTGTGTGAC	0	0	0	0	0	0	0	0	0	0	0	0	0	0	0	0	0	0	285	0	0	0
ACACACACAGTGTGTGAGTGAGAGACTGAG	18	0	0	0	0	26	0	0	0	0	0	0	0	0	0	0	0	0	0	0	0	0
ACACACACAGTGTGTGTGACACAGTGAGAG	0	0	0	0	0	0	0	0	0	0	0	0	11	0	0	0	6	0	0	0	0	0
ACACACACAGTGTGTGTGAGTCTGAGTCTG	0	0	0	0	0	0	0	0	0	0	0	0	0	0	0	0	0	0	0	0	65	0
ACACACACAGTGTGTGTGTGTCACTCTGAC	0	0	0	0	0	0	0	0	0	0	0	2	0	0	0	0	0	0	76	0	0	0
ACACACACAGTGTGTGTGTGTGTCTGACAC	0	0	0	0	0	0	9	0	0	0	0	2	0	0	0	0	6	0	96	0	0	0
ACACACACTCACACACAGAGTGTGTCTGAG	0	0	0	0	0	0	0	0	0	0	0	4	0	0	0	0	0	6	42	0	0	2
ACACACACTCACACACTCTCTCTGTCTCAC	0	0	0	0	0	0	0	0	0	0	0	0	3	0	0	0	0	0	0	0	0	0
ACACACACTCACACACTCTCTGAGTGAGAG	0	0	0	6	0	0	13	0	0	0	0	0	0	162	0	0	2	42	197	0	0	0
ACACACACTCACACACTGACTCAGTCACAC	0	5	0	0	0	0	0	0	0	0	0	0	0	0	0	0	0	0	0	0	0	0
ACACACACTCACACACTGTCTCTGAGACAC	0	0	0	0	0	0	0	0	0	0	0	0	0	0	0	0	0	0	44	0	0	0
ACACACACTCACACAGACTGACTGTGAGTG	0	0	0	0	0	0	0	0	0	0	0	0	0	0	0	0	0	0	106	0	0	0
ACACACACTCACACAGTCACTCACTCTCAC	0	0	0	0	0	0	0	0	0	0	0	0	0	203	0	0	0	0	0	0	0	0
ACACACACTCACACAGTCTCAGTGAGAGTC	0	0	0	0	0	0	0	0	0	0	0	0	0	0	0	0	0	0	92	0	0	0
ACACACACTCACACAGTCTGTCAGACTGAC	0	0	0	0	0	0	4	0	0	0	0	0	0	0	0	0	12	0	171	0	0	0
ACACACACTCACACAGTGAGACTGAGAGAG	0	0	0	0	0	0	8	0	0	0	0	0	0	0	0	13	4	0	367	0	0	0
ACACACACTCACACAGTGAGTGTCAGTGTG	0	0	0	0	0	0	0	0	0	0	0	15	0	0	0	0	0	0	0	0	0	0
ACACACACTCACACTCACACTCTCTGTCAC	0	0	0	0	0	0	0	0	0	0	0	5	0	0	0	0	0	0	22	0	0	0
ACACACACTCACACTCAGAGTGTGTGTGAG	0	0	0	0	0	0	0	0	0	0	0	0	0	0	0	0	0	0	0	55	0	0
ACACACACTCACACTCTCTGTGAGTCACTC	0	7	0	0	0	0	0	0	0	0	0	0	0	0	0	0	0	0	0	0	0	0
ACACACACTCACACTCTGTCTCTCTGAGTG	0	5	0	0	0	0	3	0	0	0	0	43	5	0	0	0	0	0	0	0	0	0
ACACACACTCACACTCTGTCTGACTCTCTG	0	0	0	0	0	0	0	0	0	0	0	0	0	0	0	0	0	0	36	0	0	0
ACACACACTCACACTGACACTGTGTCAGAC	3	0	0	0	0	0	0	0	0	0	0	0	0	0	0	0	0	0	72	0	0	0
ACACACACTCACACTGACTGTCTGAGTCAC	0	0	0	0	0	0	0	0	0	0	0	0	0	0	0	0	0	0	193	0	0	0
ACACACACTCACACTGAGTGTGACTGTGAG	102	5	0	0	0	0	17	0	0	0	0	3	155	2	0	0	0	0	216	0	0	0
ACACACACTCACACTGTCACTCTGTGAGTC	3	0	0	0	0	0	0	0	0	0	0	0	0	0	0	0	0	0	0	0	0	0
ACACACACTCACACTGTGACTCACTCAGAC	0	65	0	0	0	0	0	0	0	0	0	0	0	0	0	0	0	0	60	0	0	0
ACACACACTCACACTGTGACTGTCTCACTG	0	0	0	0	0	0	0	0	0	0	0	4	0	0	0	0	12	0	376	0	0	0
ACACACACTCACACTGTGAGTCAGTGTGAG	22	0	0	0	0	0	0	0	0	0	0	0	17	0	0	0	0	0	0	0	0	0
ACACACACTCACAGACAGTCTGACTCTGTC	0	0	0	0	0	0	29	0	0	0	0	8	0	0	0	0	28	0	198	0	63	0
ACACACACTCACAGACTCTCTCAGTGTCTC	0	0	0	0	0	0	3	0	0	0	0	0	0	0	0	0	0	0	0	0	0	0
ACACACACTCACAGACTCTGAGAGTGAGTG	5	0	0	0	0	0	0	0	0	0	0	4	0	0	0	0	0	0	25	0	0	0
ACACACACTCACAGACTGACAGTGTCAGTC	0	0	0	0	0	0	0	0	0	0	0	0	0	0	0	0	10	0	0	0	0	0
ACACACACTCACAGAGACACAGAGTCTGTG	0	14	0	0	0	0	0	0	0	0	141	0	0	0	0	0	0	0	0	0	0	0
ACACACACTCACAGAGACTGAGTGACAGAG	0	0	0	0	0	0	0	0	0	0	0	0	0	0	0	0	0	0	88	0	0	0
ACACACACTCACAGAGAGACACAGTGACAG	2	0	0	0	0	9	0	0	0	0	0	0	4	0	0	0	0	0	16	0	0	0
ACACACACTCACAGAGTCAGACTCACTGAG	0	0	0	0	0	0	0	0	0	0	0	0	0	0	0	0	0	0	44	0	0	0
ACACACACTCACAGAGTGAGAGACAGTGAC	0	0	0	0	0	0	0	0	0	0	0	26	0	0	0	0	0	0	143	0	0	0
ACACACACTCACAGAGTGTGAGAGTGACTG	0	0	0	41	0	0	34	0	0	0	0	15	0	0	0	0	0	26	394	0	0	0
ACACACACTCACAGTCACTCTGAGTCTCTG	0	0	0	0	0	0	0	0	0	0	0	0	0	0	0	0	0	0	80	0	0	0
ACACACACTCACAGTCACTGTGTCAGTCTG	0	0	0	2	0	0	0	0	0	0	0	13	12	0	0	168	2	0	258	0	0	0
ACACACACTCACAGTCTGAGACTGAGAGTG	0	0	0	0	0	0	8	0	0	0	215	0	0	0	0	15	15	0	445	0	184	0
ACACACACTCACAGTCTGTCACAGAGAGTG	0	0	0	7	0	2	0	0	0	0	0	0	0	0	0	0	0	4	0	0	0	0
ACACACACTCACAGTCTGTCACTGTCTCTG	41	0	0	0	16	76	3	0	0	0	0	0	0	3	0	0	0	0	275	0	0	0
ACACACACTCACAGTCTGTCTGAGTGACTG	0	0	0	15	46	0	38	0	0	0	0	53	0	6	0	0	29	13	491	101	0	0
ACACACACTCACAGTCTGTGAGAGACTGAG	5	0	0	0	0	0	3	0	0	0	0	6	0	0	0	0	5	0	59	0	0	0
ACACACACTCACAGTGACACAGTCAGACTG	0	0	0	0	0	0	0	0	0	0	0	0	0	0	0	0	0	0	89	0	0	0
ACACACACTCACAGTGAGACTGTCACTGAG	0	0	0	0	0	0	0	0	0	0	0	0	0	0	0	0	0	0	141	0	0	0
ACACACACTCACAGTGAGAGAGTCTGTCAG	0	0	0	0	0	0	13	0	0	0	0	0	0	0	0	0	5	0	155	0	0	0
ACACACACTCACAGTGAGAGTCTGACTGAG	0	0	0	0	0	0	0	0	0	0	0	0	0	0	0	0	0	0	41	0	0	0
ACACACACTCACAGTGAGTCACACTGTGTG	0	0	23	0	3	0	61	0	4	2	77	75	0	0	0	72	31	0	567	0	34	0
ACACACACTCACAGTGAGTGTGAGTCACTG	8	0	0	0	0	0	0	0	0	0	0	0	0	0	0	0	0	0	0	0	0	0
ACACACACTCACAGTGTCACACTCACAGAG	0	0	0	0	0	0	0	0	0	0	0	0	0	0	0	0	0	0	369	0	0	0
ACACACACTCACAGTGTCAGAGACAGACAG	0	0	0	0	0	0	0	0	0	0	0	3	0	0	0	0	14	0	0	0	0	0
ACACACACTCACAGTGTCTGTGTGAGACAG	0	0	0	3	0	0	21	0	0	0	0	0	0	0	0	0	0	0	62	0	0	0
ACACACACTCACAGTGTGTGTGTGACACTG	18	15	0	0	0	0	0	0	0	0	0	0	0	0	0	0	0	0	98	0	0	0
ACACACACTCACTCACACAGAGTGTCTGTG	0	0	0	0	0	0	0	0	0	0	0	0	0	0	0	0	6	0	89	0	0	0
ACACACACTCACTCACTCTCACTCACACAC	0	0	0	0	0	0	0	0	0	0	0	0	0	0	0	0	0	0	12	0	0	0
ACACACACTCACTCACTGAGACACTGACTC	0	0	0	0	2	0	0	0	0	0	0	0	13	0	0	0	0	0	213	0	29	0
ACACACACTCACTCAGACAGTGACTGTCAG	0	0	0	0	0	0	13	0	0	0	0	0	0	0	0	0	18	0	73	0	0	0
ACACACACTCACTCAGACTGACACTGTCAC	0	0	0	0	0	0	0	0	0	0	0	0	0	0	0	0	5	0	117	0	0	0
ACACACACTCACTCAGAGAGACAGTCACTC	0	0	0	0	0	0	11	0	0	0	0	0	0	0	0	0	0	0	113	0	0	0
ACACACACTCACTCAGAGTGAGTGACAGAG	0	0	0	0	0	0	7	0	0	0	0	0	0	0	0	11	0	0	87	0	0	0
ACACACACTCACTCAGTCTGAGAGTGAGTC	0	0	0	0	0	0	0	0	0	0	0	0	0	0	0	0	0	0	91	0	0	0
ACACACACTCACTCTCACACACAGAGTCTG	0	0	0	0	0	0	0	0	0	0	0	0	0	0	0	0	0	0	39	0	0	0
ACACACACTCACTCTCACAGAGTGACTGTC	0	0	0	0	0	0	0	0	0	0	0	0	0	0	0	0	0	0	84	0	0	0
ACACACACTCACTCTCACAGTGTCTCTGAG	0	0	0	0	0	0	0	0	0	0	0	0	0	0	0	0	0	0	186	0	0	0
ACACACACTCACTCTCTCTGTCTGAGACTG	0	0	0	0	0	0	0	0	0	0	0	0	0	8	0	0	0	0	0	0	0	0
ACACACACTCACTCTGAGTGTGAGTGTGTG	0	0	0	0	0	0	0	0	0	0	3	6	0	0	0	0	3	0	12	0	701	0
ACACACACTCACTCTGTCTCACTCTGTCTC	0	18	0	0	0	76	24	0	0	0	0	0	8	0	0	0	0	0	334	0	0	0
ACACACACTCACTCTGTCTCAGTCAGAGTG	0	0	0	0	0	0	0	0	0	0	0	10	0	0	0	0	0	0	149	0	0	0
ACACACACTCACTCTGTCTGTCTGTCAGTC	0	0	0	0	0	0	0	0	0	0	2	0	0	0	0	58	0	0	97	0	308	0
ACACACACTCACTCTGTGACAGAGTCTGTG	0	0	0	0	0	0	0	0	0	0	0	0	0	0	0	0	0	0	42	0	0	0
ACACACACTCACTCTGTGAGTCAGTCTGTG	0	0	0	0	0	0	0	0	0	0	0	0	0	0	0	0	0	0	324	0	0	0
ACACACACTCACTCTGTGTCACTGTGTCTG	0	0	0	0	0	0	0	0	0	0	0	0	0	0	0	0	0	0	82	0	0	0
ACACACACTCACTGACACAGAGACTGAGAC	0	0	0	0	0	0	0	0	0	0	0	0	0	0	0	0	0	0	101	0	0	0
ACACACACTCACTGACAGACAGACTGACTC	0	0	0	0	0	0	0	0	0	0	0	8	0	0	0	65	25	0	115	0	0	0
ACACACACTCACTGACAGACTGTCAGTCAC	0	5	0	0	0	0	22	0	0	0	0	21	0	0	0	0	46	0	41	0	0	0
ACACACACTCACTGACTCAGTCTCTGTGAG	0	0	0	0	0	0	4	0	0	0	0	0	0	0	0	0	0	0	242	0	0	0
ACACACACTCACTGACTGACACTCACACTC	0	0	0	0	0	0	15	0	0	0	0	39	0	0	0	158	34	0	187	19	231	0
ACACACACTCACTGACTGAGAGTGTGTGAG	0	0	0	0	311	0	0	0	0	0	0	0	0	0	0	0	0	0	0	0	0	0
ACACACACTCACTGACTGTGTCTCTCTGTG	4	0	0	5	0	0	28	0	0	0	25	0	0	0	0	0	4	9	384	0	0	0
ACACACACTCACTGACTGTGTGTGTCTCAC	0	0	0	0	0	0	0	0	0	0	0	0	0	0	0	0	0	0	153	0	0	0
ACACACACTCACTGAGACTCTCTCAGACAG	0	0	0	0	0	0	25	0	0	0	0	0	0	0	0	0	0	0	108	0	0	0
ACACACACTCACTGAGACTGTGACAGAGAG	0	0	28	0	0	11	24	0	0	16	0	19	0	0	0	0	4	0	117	0	0	0
ACACACACTCACTGAGTGAGTCAGTGTCTG	0	0	0	0	0	0	0	0	0	0	0	0	0	0	0	0	0	0	62	0	0	0
ACACACACTCACTGAGTGTCAGTGTCTCAC	0	0	0	0	0	0	36	0	0	0	0	0	0	0	0	0	0	0	0	0	0	0
ACACACACTCACTGAGTGTGTGACACTGTC	0	0	0	0	0	0	0	0	0	0	0	0	0	0	0	0	0	0	8	0	0	0
ACACACACTCACTGTCTCTGACTCAGAGTG	0	0	0	0	0	0	0	0	0	0	0	0	0	0	0	0	0	0	56	0	0	0
ACACACACTCACTGTCTCTGTCTGACTCAC	0	3	0	0	0	0	3	0	0	0	0	3	0	0	0	0	0	0	191	0	0	0
ACACACACTCACTGTCTGAGTCACAGTCTC	15	0	0	38	0	0	0	0	0	0	0	11	19	0	0	0	0	0	116	0	0	0
ACACACACTCACTGTCTGAGTCTGTCACAG	23	6	0	0	0	0	0	0	0	0	0	11	11	0	0	0	0	0	140	0	0	0
ACACACACTCACTGTCTGTGACAGTCAGAG	0	0	6	5	0	0	7	0	0	0	0	13	0	0	0	0	0	12	89	0	0	0
ACACACACTCACTGTGACACAGAGAGTGTC	0	0	0	6	0	0	0	0	0	0	0	2	0	4	0	0	3	0	167	0	0	0
ACACACACTCACTGTGACTGAGTGAGTGTC	0	0	0	0	0	0	6	0	0	0	0	4	0	0	0	0	0	0	226	0	0	0
ACACACACTCACTGTGACTGTGAGTGAGAG	0	0	0	0	0	0	8	0	0	0	0	0	0	0	0	0	0	0	265	0	0	0
ACACACACTCACTGTGAGAGACACTGAGAG	3	0	0	0	0	0	17	0	0	0	0	0	0	0	0	0	12	0	45	0	0	0
ACACACACTCACTGTGAGAGAGAGTGAGTG	5	17	0	0	0	0	0	0	0	0	0	0	18	0	0	0	0	0	0	0	0	0
ACACACACTCACTGTGAGAGTGAGTGAGTG	0	0	0	0	0	0	0	0	0	0	0	0	0	0	0	0	0	0	135	0	0	0
ACACACACTCACTGTGAGTGACAGACTGTG	0	4	0	11	0	0	0	0	0	0	0	0	0	0	0	0	24	0	562	0	0	0
ACACACACTCACTGTGAGTGTCTGAGTGAC	0	0	0	0	0	0	0	0	0	0	320	3	0	0	0	17	8	4	135	0	1031	0
ACACACACTCACTGTGTCACTCTCACTCAG	0	0	0	0	0	0	4	0	0	5	0	0	0	0	0	0	0	0	125	0	0	0
ACACACACTCACTGTGTCAGACAGTCTCTC	0	0	0	0	0	0	0	0	0	0	0	0	0	0	0	0	0	0	152	0	0	0
ACACACACTCACTGTGTGACTGACTCAGTC	0	0	0	0	0	0	0	0	0	0	0	0	0	0	0	45	0	0	7	0	0	0
ACACACACTCACTGTGTGTGTGTGTGAGTG	0	0	0	0	0	0	0	0	0	0	0	5	0	0	0	317	0	0	0	0	54	0
ACACACACTCAGACACACTGACTCTGTCAG	0	0	0	0	0	0	0	0	0	0	0	0	0	0	0	0	0	0	0	0	135	0
ACACACACTCAGACACTGAGTCAGTGTGAG	0	0	0	0	0	0	0	0	0	0	0	0	0	0	0	0	0	0	94	0	0	0
ACACACACTCAGACAGACAGTCTGAGTGTG	0	0	0	0	0	0	5	0	0	0	11	10	0	0	0	0	0	0	316	0	25	0
ACACACACTCAGACAGACTGTGTGAGACTG	0	0	0	0	0	0	0	0	0	0	0	0	0	0	0	7	0	0	0	0	0	0
ACACACACTCAGACAGTCACACTGTCACAC	181	5	0	0	0	0	2	0	0	2	0	9	167	0	0	0	0	0	535	0	0	38
ACACACACTCAGACAGTCACTCTCTCAGTG	0	15	0	0	0	0	0	0	0	0	0	0	0	0	0	0	0	0	0	0	0	0
ACACACACTCAGACAGTGTGAGTCTCAGAG	0	0	0	0	0	0	0	0	0	0	0	0	0	0	0	0	0	0	51	0	0	0
ACACACACTCAGACTCACTGTGTGTGTCAG	0	0	0	0	0	0	0	0	0	0	0	0	0	0	0	0	0	0	99	0	0	0
ACACACACTCAGACTCTCAGTGAGTGTCAC	0	0	0	0	0	0	0	0	0	0	0	0	0	0	0	0	0	0	78	0	0	0
ACACACACTCAGACTCTGAGAGAGTGTGAG	0	0	0	12	17	0	0	0	0	0	147	0	0	8	0	0	15	0	0	0	2	0
ACACACACTCAGACTCTGTCAGTGTGTGTG	0	0	0	0	0	0	0	0	0	0	0	0	0	0	0	2	0	0	0	0	0	0
ACACACACTCAGACTGACACTCTCAGTGTC	0	0	0	0	0	0	0	0	0	0	0	0	0	0	0	0	0	0	190	0	0	0
ACACACACTCAGACTGAGTCAGACACACTC	0	0	0	0	0	0	0	0	0	0	0	27	23	0	0	13	9	0	837	0	0	0
ACACACACTCAGACTGAGTCTGTCAGAGTG	0	0	0	3	0	0	5	0	0	0	0	0	0	44	0	0	0	0	44	0	0	0
ACACACACTCAGACTGTCTGTGTGAGAGAG	0	0	0	26	0	0	20	0	0	0	0	7	0	0	0	0	0	0	0	0	0	0
ACACACACTCAGACTGTGACACACAGAGTG	0	0	0	0	0	0	3	0	0	0	0	10	0	0	0	0	0	0	0	0	0	0
ACACACACTCAGACTGTGAGACTGACTGTG	0	0	0	0	0	0	7	0	0	0	0	25	0	0	0	0	0	0	220	0	0	0
ACACACACTCAGACTGTGTGAGACTGTCAC	0	0	0	0	0	0	0	0	0	0	0	0	0	0	0	0	0	0	65	0	0	0
ACACACACTCAGAGACACTGAGTGACAGTC	0	0	0	0	0	0	0	0	0	0	0	6	0	0	0	0	6	0	195	0	0	0
ACACACACTCAGAGACTCAGTCTCTGTCTC	0	0	0	0	0	0	0	0	0	0	553	15	0	0	0	31	34	0	677	0	721	0
ACACACACTCAGAGACTCTCTCTCAGTGTC	0	0	0	0	7	0	0	0	0	0	0	3	0	0	0	0	0	0	0	0	0	3
ACACACACTCAGAGACTGACTGTCTCAGTC	0	0	0	0	0	0	0	0	0	0	0	0	0	0	0	0	0	0	43	0	0	0
ACACACACTCAGAGACTGTCTCAGAGTCTG	0	8	0	0	0	0	0	0	0	0	0	0	0	0	0	0	0	0	224	0	0	0
ACACACACTCAGAGACTGTGTCACACAGTG	0	0	0	0	0	0	0	0	0	0	0	0	0	0	0	0	0	0	77	0	0	0
ACACACACTCAGAGACTGTGTGAGACACAG	0	10	0	0	0	0	0	0	0	0	0	0	0	0	0	0	0	0	0	0	0	0
ACACACACTCAGAGAGACAGAGTGTGTGAC	0	0	0	0	0	0	0	0	0	0	0	4	0	0	0	0	19	0	231	0	0	0
ACACACACTCAGAGAGACTGTCTGAGAGTG	0	0	0	0	0	0	0	0	0	0	0	0	0	0	0	0	0	0	40	4	0	0
ACACACACTCAGAGAGAGACACTGACTCAC	0	10	0	0	228	0	37	0	0	0	0	32	5	14	0	0	8	0	415	0	0	0
ACACACACTCAGAGAGAGACAGTGTCTGAG	0	0	0	0	0	0	0	0	0	0	0	0	0	0	0	0	0	0	35	0	0	0
ACACACACTCAGAGAGAGTGACTCTGAGAC	0	0	0	0	0	0	0	0	0	0	0	0	0	0	0	0	0	0	39	0	0	0
ACACACACTCAGAGAGTCACACTGTGAGTG	0	0	0	79	0	0	14	0	0	26	101	19	0	12	0	35	28	4	646	0	222	0
ACACACACTCAGAGAGTCACTGTCAGTCTC	0	0	0	0	0	0	0	0	0	0	0	0	0	0	0	0	0	0	43	0	0	0
ACACACACTCAGAGAGTCTCTGACTCTGTG	0	0	0	0	0	0	6	0	0	0	0	6	0	0	0	0	0	27	0	0	0	0
ACACACACTCAGAGAGTCTGTCACTCTGTC	0	10	0	9	77	0	0	0	0	0	0	0	0	2	0	0	0	0	60	0	0	0
ACACACACTCAGAGAGTCTGTGAGAGTGTG	0	0	0	0	0	0	0	0	0	0	0	0	0	0	0	0	0	0	51	0	0	0
ACACACACTCAGAGAGTGTCTCAGAGAGTC	0	223	0	0	0	0	0	0	0	0	0	0	0	0	0	0	0	0	0	0	0	0
ACACACACTCAGAGTCAGAGTGTGTGAGTC	0	0	0	0	0	0	0	0	0	0	0	0	0	0	0	0	0	0	17	0	0	0
ACACACACTCAGAGTCTGAGTGAGAGTGAG	0	0	0	0	0	0	0	0	0	0	0	0	0	0	0	0	0	0	165	0	0	0
ACACACACTCAGAGTCTGTCACAGTGTGAG	0	0	0	0	0	0	0	0	0	0	0	0	0	0	0	0	0	0	0	71	0	0
ACACACACTCAGAGTCTGTCTGTCAGTCTG	0	0	0	0	0	0	0	0	0	0	0	0	5	0	0	0	0	0	142	0	0	0
ACACACACTCAGAGTCTGTGTGAGTGTCAG	0	0	0	0	0	0	7	0	0	0	0	0	0	0	0	0	0	0	56	0	0	0
ACACACACTCAGAGTGACTGACTGTCACTC	0	0	0	0	0	0	0	0	0	0	0	0	0	0	0	0	0	0	106	0	0	0
ACACACACTCAGAGTGAGACAGTGTGAGAG	0	0	0	0	0	0	0	0	0	0	0	0	0	4	0	0	0	0	0	0	0	0
ACACACACTCAGAGTGTCACTGACTGTGTG	0	0	0	18	0	0	0	0	0	0	0	97	12	32	0	0	10	0	223	0	0	0
ACACACACTCAGAGTGTCAGACTGTGAGAG	0	0	0	0	0	0	14	0	0	0	0	0	0	0	0	0	0	0	0	0	0	0
ACACACACTCAGAGTGTGAGACTGAGAGTG	0	0	0	5	0	74	4	0	0	31	0	0	0	0	0	0	28	0	0	0	0	0
ACACACACTCAGAGTGTGAGAGTGAGAGTG	0	0	0	0	0	0	0	0	0	0	0	0	0	0	0	0	0	0	55	2	0	0
ACACACACTCAGAGTGTGAGTGAGTGAGTG	0	0	0	0	0	0	6	0	0	0	0	0	0	0	0	0	0	0	76	0	0	0
ACACACACTCAGAGTGTGTGTCACAGTCAG	4	3	0	0	0	0	3	0	0	0	0	0	0	0	0	0	0	0	0	0	0	0
ACACACACTCAGAGTGTGTGTCACTGTCTG	0	0	0	0	0	0	0	0	0	0	0	0	0	5	0	0	0	0	0	0	0	0
ACACACACTCAGTCACACAGTCAGACTGAC	0	0	0	0	0	0	0	0	0	0	0	0	0	0	0	0	0	0	118	0	0	0
ACACACACTCAGTCACACTGTCTGACTCTG	0	12	0	0	0	0	0	0	0	0	23	4	0	0	0	0	0	0	0	0	0	0
ACACACACTCAGTCACAGAGTCTGTGAGTG	0	0	0	0	2	0	0	0	0	0	0	6	0	0	0	0	0	0	524	0	0	0
ACACACACTCAGTCACAGTCTCAGTGTCTG	0	0	0	0	0	0	0	0	0	0	0	0	0	0	0	0	7	0	0	0	0	0
ACACACACTCAGTCACAGTCTCTGTGTGAG	0	14	0	2	0	42	0	0	0	0	0	6	0	5	0	0	5	0	212	0	0	0
ACACACACTCAGTCACTCACAGAGTCAGAC	0	0	0	0	0	0	0	0	0	0	0	0	0	0	0	0	0	0	124	0	0	0
ACACACACTCAGTCACTCTGTGACAGACAG	0	0	0	0	0	0	3	0	0	0	0	0	0	0	3	0	21	0	700	0	0	0
ACACACACTCAGTCACTCTGTGAGAGTGTG	0	0	0	0	0	0	0	0	0	0	0	0	0	0	0	0	0	0	454	0	0	0
ACACACACTCAGTCAGACTCACTGTGTGAG	44	0	0	0	0	0	0	0	0	0	0	0	28	0	0	0	0	0	0	0	0	0
ACACACACTCAGTCAGACTGACTCTCACAC	0	0	0	0	0	0	0	0	0	0	0	0	0	0	0	0	0	0	39	0	0	0
ACACACACTCAGTCAGAGTGACACTCAGAC	0	0	0	0	0	356	19	0	0	41	0	0	30	0	0	268	0	0	22	0	0	0
ACACACACTCAGTCAGTCTCTCTGACTGTG	0	0	0	0	0	0	0	0	0	0	0	0	6	0	0	0	0	0	46	0	0	0
ACACACACTCAGTCAGTGTCAGACTGTCTG	0	0	0	0	0	0	0	0	0	0	0	16	0	0	0	28	0	0	276	0	0	0
ACACACACTCAGTCTCTCTGTCACTGTGTC	0	0	0	0	0	0	0	0	0	0	0	0	0	0	0	0	0	0	41	0	0	0
ACACACACTCAGTCTCTGAGAGAGTGACAC	0	0	0	0	0	0	0	0	0	0	0	0	0	0	0	0	0	0	44	0	0	0
ACACACACTCAGTCTCTGTCACTCAGACTG	0	0	0	0	0	0	0	0	0	0	0	6	0	0	0	0	0	0	0	0	0	0
ACACACACTCAGTCTCTGTCTGTGTGAGTC	0	0	0	0	0	0	0	0	0	0	0	0	0	0	0	0	0	0	40	0	0	0
ACACACACTCAGTCTCTGTGTCTGACTGTG	0	7	0	0	0	0	0	0	0	0	0	0	12	0	0	444	0	0	263	0	0	0
ACACACACTCAGTCTGACACACTCTGTCAG	0	0	0	3	2	0	0	0	0	0	79	0	0	675	0	13	2	0	237	0	0	0
ACACACACTCAGTCTGACACAGTCAGTGTC	0	0	0	0	0	0	0	0	0	0	0	0	0	9	0	0	9	0	0	0	0	0
ACACACACTCAGTCTGACTCACTGACTGAG	0	0	0	0	0	0	0	0	0	0	0	0	0	0	0	0	0	0	186	0	0	0
ACACACACTCAGTCTGAGTCTCTGAGAGTG	0	0	0	0	0	0	5	0	0	0	82	0	0	0	0	0	4	0	98	0	0	0
ACACACACTCAGTCTGAGTCTGACTGAGTG	0	0	0	0	0	0	0	0	0	0	0	0	0	0	0	0	0	0	58	0	0	0
ACACACACTCAGTCTGAGTCTGAGACTGTC	0	0	0	0	0	0	29	0	0	0	41	19	0	0	0	0	4	0	39	0	0	0
ACACACACTCAGTCTGAGTGTGTGACAGAG	18	6	0	0	0	0	0	0	0	0	16	0	5	0	0	156	5	0	310	0	0	0
ACACACACTCAGTCTGTCACAGTGAGTCAG	5	8	8	0	0	0	14	0	0	0	0	0	0	0	0	0	0	0	56	0	27	0
ACACACACTCAGTCTGTCAGACACTGTCAC	0	0	0	0	0	0	0	0	0	0	0	0	0	0	0	0	0	0	54	0	0	0
ACACACACTCAGTCTGTGTCTGTGAGAGTG	10	145	0	0	0	0	8	0	0	0	0	3	30	0	0	0	4	20	0	0	0	0
ACACACACTCAGTCTGTGTGTCTGAGTGTC	0	0	0	0	0	0	7	0	0	0	0	8	7	0	0	0	0	0	134	5	0	15
ACACACACTCAGTCTGTGTGTGAGACTGAG	0	0	0	0	0	0	12	0	0	117	21	15	0	4	0	53	21	0	741	0	0	0
ACACACACTCAGTCTGTGTGTGTGTGACTG	0	0	0	0	0	0	0	0	0	0	0	0	0	0	0	0	0	0	82	0	0	0
ACACACACTCAGTGACACACACAGACACAG	0	0	0	0	0	0	0	0	0	0	0	0	0	0	0	0	0	13	55	0	0	0
ACACACACTCAGTGACACACAGTGAGTGAG	4	0	0	0	0	0	0	0	0	0	0	0	0	0	0	0	0	0	0	0	0	0
ACACACACTCAGTGACACACTGTGAGTCAG	0	0	0	0	0	0	0	0	0	0	0	0	0	0	0	0	0	0	0	0	81	0
ACACACACTCAGTGACACTCACACTCAGAC	0	0	0	0	0	0	0	0	0	0	0	3	0	0	0	56	23	0	143	0	0	0
ACACACACTCAGTGACACTGACAGTGAGTC	3	4	0	0	0	0	0	0	0	0	0	0	26	0	0	0	0	0	21	0	0	0
ACACACACTCAGTGACACTGAGAGAGAGAC	0	0	0	0	0	0	0	0	0	0	0	0	0	0	0	0	0	0	55	0	0	0
ACACACACTCAGTGACTCTGTGACAGACTG	0	0	0	0	0	0	15	0	0	6	0	70	0	0	0	0	32	0	0	9	0	0
ACACACACTCAGTGACTGAGTCTGAGTCAC	0	0	0	0	0	0	5	0	0	0	189	8	0	0	0	0	41	0	0	0	0	0
ACACACACTCAGTGACTGAGTGTCAGTCAC	0	0	0	0	12	0	0	0	0	0	0	4	0	0	0	0	0	0	560	0	0	25
ACACACACTCAGTGACTGAGTGTGAGAGTC	0	0	0	0	0	0	0	0	0	0	0	0	0	0	0	0	0	0	30	0	0	0
ACACACACTCAGTGACTGTGAGTCTCACTG	0	0	0	0	0	0	0	0	0	0	0	0	0	0	0	0	0	0	200	0	0	0
ACACACACTCAGTGAGACTGAGTCTCAGTC	6	0	0	42	0	0	0	0	0	0	0	0	0	39	0	0	0	0	52	0	0	0
ACACACACTCAGTGAGACTGTGACTGTGTG	0	0	0	0	0	0	0	0	0	0	0	0	0	0	0	0	0	0	224	0	0	0
ACACACACTCAGTGAGACTGTGTGTGTCAG	0	0	0	8	0	0	0	0	0	0	0	0	0	0	0	0	0	0	90	0	0	0
ACACACACTCAGTGAGAGACTCTCAGACTG	0	0	0	0	0	0	0	0	0	0	0	0	0	0	0	0	0	0	110	0	0	0
ACACACACTCAGTGAGAGACTGAGACTGAC	0	0	0	18	0	0	142	0	0	0	0	101	0	0	0	54	180	0	1152	0	283	0
ACACACACTCAGTGAGAGTGTGTCTCTGTG	0	116	0	0	0	0	0	0	0	0	0	0	0	0	0	0	0	0	0	0	0	0
ACACACACTCAGTGAGTGAGTGTCACTCTC	75	0	0	17	0	0	7	0	0	0	0	0	41	6	0	0	4	10	0	0	0	0
ACACACACTCAGTGTCACACACTGTGAGTG	0	26	0	0	0	0	0	0	0	0	0	0	0	0	0	0	0	0	104	0	0	0
ACACACACTCAGTGTCACTCAGAGACTGAG	0	0	0	0	0	0	0	0	0	0	0	0	0	0	0	0	0	0	120	0	0	0
ACACACACTCAGTGTCACTGTCACTGTGAC	0	0	0	58	0	0	9	0	0	0	511	6	0	20	0	723	18	27	113	0	178	0
ACACACACTCAGTGTCAGACTCTCAGAGAG	0	0	0	0	0	0	0	0	0	0	0	0	13	0	0	0	0	0	0	0	0	0
ACACACACTCAGTGTCAGAGTCTGAGTGTG	0	0	0	0	0	0	27	0	0	0	0	7	0	0	0	0	0	0	0	0	0	0
ACACACACTCAGTGTCTCACTCACTCAGAG	14	3	0	0	0	0	17	0	0	0	0	17	2	0	58	52	8	0	63	0	0	0
ACACACACTCAGTGTCTCAGAGACACAGTG	0	25	0	106	0	0	0	0	0	0	0	0	107	2	0	0	0	0	226	0	0	0
ACACACACTCAGTGTGACAGAGACTCAGAG	0	0	0	0	0	0	0	0	0	0	0	0	0	0	0	26	0	0	97	0	0	0
ACACACACTCAGTGTGACTCAGAGTCAGTG	0	0	0	0	0	0	7	0	0	0	0	0	0	0	0	0	0	0	0	0	0	0
ACACACACTCAGTGTGACTGAGTCACTGTG	0	0	66	0	0	0	26	0	0	0	165	10	0	0	0	49	16	0	357	0	0	0
ACACACACTCAGTGTGTCAGACACACTCAC	36	0	0	0	0	31	4	0	0	0	0	5	0	8	0	0	0	0	175	0	0	0
ACACACACTCAGTGTGTCAGAGAGTGTGAG	0	0	0	0	0	0	0	0	0	0	0	5	0	0	0	0	0	0	134	0	0	0
ACACACACTCAGTGTGTCTCTGTGTCTGTC	0	0	0	7	0	0	6	0	0	8	0	8	0	0	0	0	0	4	62	0	0	0
ACACACACTCAGTGTGTGACTCTGAGTCTG	0	0	0	0	0	0	0	0	0	0	0	0	0	0	0	0	0	0	91	0	0	0
ACACACACTCAGTGTGTGTGTCACAGACAG	0	0	0	0	0	0	0	0	0	0	0	0	0	0	0	0	0	0	101	0	0	0
ACACACACTCAGTGTGTGTGTCACTCTCTG	0	0	0	0	0	0	2	0	0	0	0	0	0	0	0	0	0	0	517	0	0	0
ACACACACTCTCACACACAGACACAGAGAG	0	0	0	0	0	0	6	0	0	0	0	3	0	0	0	0	0	0	0	14	0	0
ACACACACTCTCACACACAGAGACACACAC	0	0	0	0	0	0	0	0	0	0	0	0	0	0	0	0	28	0	52	0	0	0
ACACACACTCTCACACACAGAGAGAGAGAC	0	0	0	0	0	0	0	0	0	0	0	0	0	0	0	0	6	0	0	0	0	0
ACACACACTCTCACACACTGACAGAGACTC	0	0	0	194	0	0	14	0	0	0	21	39	0	183	0	0	43	171	317	0	170	0
ACACACACTCTCACACTCACTCTGTCACAG	0	0	0	0	0	0	0	0	0	0	0	0	0	0	0	0	0	0	61	0	0	0
ACACACACTCTCACACTCTCACTGTGTCAC	0	0	0	0	0	0	0	0	0	0	0	0	0	0	0	0	0	0	32	0	0	0
ACACACACTCTCACACTGTGACTGTGACTC	0	0	0	0	0	0	0	0	0	0	0	0	0	0	0	0	0	0	48	0	0	0
ACACACACTCTCACAGACTCTCTCTCACTG	26	6	59	0	0	0	0	0	0	0	0	0	0	0	0	0	0	0	0	0	0	0
ACACACACTCTCACAGAGACAGTGTCACAC	17	9	0	0	0	0	0	0	0	0	0	0	0	0	0	0	0	0	188	0	0	0
ACACACACTCTCACAGAGTGACTCAGACAG	0	0	0	0	0	0	6	0	0	0	0	15	0	0	0	0	7	0	136	19	0	6
ACACACACTCTCACAGAGTGTCTGAGTGAG	0	0	0	0	0	0	0	0	0	0	0	0	0	0	0	0	0	0	144	0	0	0
ACACACACTCTCACAGTCAGTGTCTGAGTG	0	0	0	0	0	0	0	0	0	0	0	0	0	0	0	0	4	0	0	0	0	0
ACACACACTCTCACAGTGACACTGAGTCTG	0	0	0	0	0	0	0	0	0	6	0	0	0	0	0	0	0	0	0	16	0	0
ACACACACTCTCACAGTGAGTGAGAGAGAG	0	0	0	0	0	0	15	42	0	0	0	10	0	0	0	0	0	0	479	0	0	0
ACACACACTCTCACAGTGTCAGACACACAC	0	0	0	0	0	0	0	0	0	0	0	0	0	0	0	0	0	0	42	0	0	0
ACACACACTCTCACAGTGTGAGTGACACAG	0	36	0	0	0	0	0	0	0	0	0	0	16	0	0	0	0	0	0	0	0	0
ACACACACTCTCACTCACAGACACTCTGTG	0	0	3	0	0	0	22	0	0	0	0	9	0	0	0	0	23	0	387	0	0	0
ACACACACTCTCACTCACTCACTCTCTCTG	0	9	0	0	0	0	0	0	0	0	0	0	0	0	0	0	0	0	0	0	0	0
ACACACACTCTCACTCACTCAGAGTCAGAG	0	0	0	0	0	0	0	0	0	0	0	0	0	0	0	0	0	0	69	0	0	0
ACACACACTCTCACTCAGAGACACTGTCAG	0	0	0	0	0	0	0	0	0	0	0	0	0	0	0	0	0	0	86	0	0	0
ACACACACTCTCACTCAGTCTCAGTCAGTC	0	0	0	30	0	0	7	0	0	0	0	46	0	7	0	0	2	13	142	0	0	0
ACACACACTCTCACTCTGTCTCTCTGACTG	0	0	0	0	0	0	0	0	0	0	56	0	0	0	0	0	0	0	131	0	0	0
ACACACACTCTCACTGACTCACTCTCAGAG	0	0	0	0	0	0	0	0	0	0	14	4	0	0	0	0	3	0	0	0	0	0
ACACACACTCTCACTGAGAGTGAGACTCTC	0	0	0	3	0	0	0	0	0	0	11	0	0	0	0	4	0	0	0	0	2	0
ACACACACTCTCACTGTGTCACTCACACTG	0	0	0	0	0	0	0	0	0	0	0	0	0	0	0	0	0	0	7	0	0	0
ACACACACTCTCACTGTGTGTGAGTGTGTG	0	0	0	0	0	0	0	0	0	0	0	0	0	0	0	0	0	0	144	0	0	0
ACACACACTCTCAGACACAGAGAGAGTGAG	13	0	0	0	0	0	0	0	0	0	0	13	0	0	0	0	0	0	28	0	0	0
ACACACACTCTCAGACAGACACTGTGTCTC	0	0	0	0	0	0	0	0	0	0	0	0	0	0	0	0	0	0	129	0	0	0
ACACACACTCTCAGACAGTGTGTGTGTGTG	18	0	0	0	0	0	5	0	0	0	0	0	0	0	0	0	0	0	292	0	0	0
ACACACACTCTCAGACTCTCAGTGTGTCAC	0	0	0	0	0	0	0	0	0	0	0	0	0	0	0	54	0	0	0	3	0	0
ACACACACTCTCAGACTCTGTGTGAGTGAG	6	0	0	0	0	0	0	0	0	0	0	0	0	0	0	0	6	0	77	0	0	0
ACACACACTCTCAGACTGTCTCAGTCTCAC	0	16	0	0	0	0	0	0	0	0	0	0	0	0	0	0	0	0	0	0	0	0
ACACACACTCTCAGAGTCACTCAGTCAGAG	0	0	0	0	0	0	0	0	0	0	2	38	0	0	0	0	0	0	306	0	719	0
ACACACACTCTCAGAGTCTCACACACTGTG	0	4	0	0	0	0	0	0	0	0	0	0	0	0	0	0	0	0	176	0	0	0
ACACACACTCTCAGAGTCTGTCAGAGTGTG	0	0	0	0	0	0	0	0	0	0	0	0	0	0	0	0	0	0	76	0	0	0
ACACACACTCTCAGTCACACTGTGTGTCAG	0	0	0	0	0	0	0	0	0	0	0	0	0	0	0	0	6	0	0	0	0	0
ACACACACTCTCAGTCAGACAGACTCACTG	0	0	0	0	0	0	0	0	0	0	0	0	0	0	0	0	0	0	53	0	0	0
ACACACACTCTCAGTCAGTGACACTCACAG	0	0	0	0	0	0	0	0	0	0	0	0	0	0	0	0	0	0	204	0	0	0
ACACACACTCTCAGTCTGACTGAGAGAGAC	0	0	0	0	0	0	0	0	0	0	0	0	0	0	0	0	0	0	110	0	0	0
ACACACACTCTCAGTGAGTCAGTGAGTCAG	0	0	0	0	0	0	0	0	0	0	0	0	0	0	0	0	0	22	0	0	0	0
ACACACACTCTCAGTGAGTGACACTCAGAC	0	0	0	5	0	0	0	0	0	0	41	13	0	0	0	0	7	0	356	0	0	0
ACACACACTCTCAGTGTGACTCAGTCAGTC	0	0	0	0	125	0	44	0	0	0	0	3	0	0	0	0	21	0	186	0	0	0
ACACACACTCTCAGTGTGTGTGAGTGTCTG	0	0	0	0	0	0	0	0	0	0	0	0	4	0	0	0	0	0	0	0	0	0
ACACACACTCTCTCACACACAGAGACTCTC	0	0	0	0	0	0	7	0	0	0	0	0	0	0	0	0	0	0	0	0	0	0
ACACACACTCTCTCACACTGTCTCTGTGTC	0	0	0	0	0	0	0	0	0	0	0	0	0	0	0	0	0	0	44	0	0	0
ACACACACTCTCTCACAGACACTCTGTGTG	0	0	0	0	0	0	0	0	0	0	0	0	0	0	0	0	0	0	34	0	0	0
ACACACACTCTCTCACAGTCTCACTGTGAG	0	0	0	0	0	0	0	0	0	0	0	0	0	0	0	0	0	0	88	0	0	0
ACACACACTCTCTCACTCTGACTGAGTCTC	0	0	0	0	0	0	0	0	0	0	0	0	0	0	0	0	0	0	45	0	0	0
ACACACACTCTCTCAGACAGTCAGTCTCAG	19	0	0	0	0	0	0	0	0	0	0	0	4	0	0	0	0	0	0	0	0	0
ACACACACTCTCTCAGACTGACTGACTGTC	0	0	0	0	0	0	0	0	0	0	0	0	0	0	0	0	0	0	39	0	0	0
ACACACACTCTCTCAGTCACAGTCTCACTG	0	0	0	0	0	0	0	0	0	0	0	0	0	0	0	0	0	0	49	0	0	0
ACACACACTCTCTCAGTGTCTCTGTGTGTG	0	0	0	0	0	0	2	0	0	0	0	4	0	0	0	0	0	0	73	0	0	0
ACACACACTCTCTCTCAGACAGACACAGAC	0	0	0	0	0	0	0	0	0	0	0	0	0	0	0	0	0	0	4	0	0	97
ACACACACTCTCTCTCAGTGTGAGACACTC	0	0	0	0	0	0	0	0	0	0	0	0	0	0	0	0	0	3	291	0	0	0
ACACACACTCTCTCTCTCTGTCAGTGAGAG	0	27	0	0	0	0	0	0	0	0	0	12	0	0	0	0	5	0	51	0	0	0
ACACACACTCTCTCTCTGACTCAGTCTGTC	0	0	0	0	0	0	3	0	0	0	0	7	0	0	0	38	3	0	0	0	0	0
ACACACACTCTCTCTCTGTGTCTGAGTGAG	0	0	0	7	0	0	0	0	0	0	0	30	0	7	0	0	12	0	0	0	0	0
ACACACACTCTCTCTGACAGTCAGTGAGTG	0	0	0	0	0	0	0	0	0	0	0	21	0	0	0	0	0	0	0	0	0	0
ACACACACTCTCTCTGACTCTCAGAGTGTC	0	0	0	0	0	0	0	0	0	0	0	12	0	0	0	0	0	0	90	0	0	0
ACACACACTCTCTCTGAGACTCACACAGTG	0	0	0	0	0	0	0	0	0	0	0	0	0	0	0	0	0	0	118	0	0	0
ACACACACTCTCTCTGAGACTCTGTCAGTG	0	0	0	0	0	0	0	0	0	0	0	0	0	0	0	0	0	0	46	0	0	0
ACACACACTCTCTCTGTCACTCAGACTGAG	0	0	0	0	0	0	0	0	0	0	0	14	0	0	0	0	3	0	282	0	0	0
ACACACACTCTCTCTGTCACTGACAGTGAC	0	0	0	0	0	0	0	0	0	0	0	26	0	0	0	0	0	0	139	0	0	0
ACACACACTCTCTCTGTGAGAGACACAGAG	0	0	0	72	0	0	0	0	0	0	0	0	3	0	0	0	9	86	0	0	0	0
ACACACACTCTCTCTGTGAGTGTCAGTCTG	0	0	0	0	0	0	0	0	0	0	23	0	0	0	0	0	0	0	0	0	0	0
ACACACACTCTCTGACAGACTCAGTGTCAG	0	0	0	0	0	0	0	0	0	0	0	0	0	0	0	0	8	0	0	0	0	0
ACACACACTCTCTGACTGTCTCTGTCAGAG	95	57	0	0	0	0	0	0	0	0	0	5	33	0	0	0	0	0	151	0	0	0
ACACACACTCTCTGACTGTGACTGAGTGAC	0	0	0	0	0	0	26	0	0	0	0	17	0	0	0	0	14	0	474	0	0	0
ACACACACTCTCTGACTGTGTGAGACTCAG	0	0	0	0	0	0	9	0	0	0	35	0	0	0	0	0	5	0	71	0	0	0
ACACACACTCTCTGAGACAGTCTCAGAGAG	0	0	0	0	0	0	0	0	0	0	0	0	0	0	0	0	0	0	0	0	15	0
ACACACACTCTCTGAGAGTCTCTGAGTGTG	0	0	0	0	0	0	28	0	2	2	0	0	0	0	0	343	0	9	422	74	0	0
ACACACACTCTCTGAGTCACAGTGTGAGAC	0	0	0	3	0	0	0	0	0	0	0	6	0	11	0	0	8	0	6	0	0	0
ACACACACTCTCTGAGTCTCACAGACAGAG	196	0	0	0	0	0	0	0	0	0	0	0	3	0	0	0	0	0	0	0	0	0
ACACACACTCTCTGAGTCTGTGTCTCTGTG	30	0	0	0	0	0	0	0	0	0	0	0	0	0	0	0	0	0	140	0	0	0
ACACACACTCTCTGAGTGTCAGAGTCTGAG	0	0	0	7	0	0	21	0	0	0	0	0	0	11	0	0	0	0	200	0	0	0
ACACACACTCTCTGAGTGTCTCACAGTCTC	0	0	0	0	0	0	0	0	0	0	0	0	0	0	0	0	0	0	166	0	0	0
ACACACACTCTCTGAGTGTGTCAGAGTGAC	0	0	0	0	0	0	18	0	0	0	0	6	0	0	0	0	0	0	410	0	0	0
ACACACACTCTCTGAGTGTGTCTGTGACTG	0	0	0	0	0	0	0	0	0	0	377	0	0	0	0	25	0	0	49	0	0	0
ACACACACTCTCTGAGTGTGTGAGTGAGAC	0	0	0	2	0	0	3	0	0	0	0	12	0	0	0	0	0	0	281	0	0	0
ACACACACTCTCTGTCACACACTGAGTGAC	0	0	0	54	0	0	14	0	0	0	312	9	0	70	0	0	46	6	159	0	49	0
ACACACACTCTCTGTCAGTCTCTGAGTCTG	0	0	0	0	0	5	56	0	0	0	0	11	0	6	0	0	46	0	96	0	0	0
ACACACACTCTCTGTCTCTCTGTCACTCAC	0	0	0	0	0	0	0	0	0	0	0	0	0	0	0	0	0	0	10	0	0	0
ACACACACTCTCTGTCTGACTGTGAGAGTG	0	0	0	0	0	0	0	0	0	0	0	0	0	0	0	0	0	0	41	0	0	0
ACACACACTCTCTGTGACTCAGAGAGACAG	0	0	0	0	0	0	0	0	0	0	0	0	0	0	0	0	0	0	71	0	0	0
ACACACACTCTCTGTGACTCAGAGTGAGAC	0	0	0	0	18	0	0	0	0	0	0	6	0	0	0	0	0	0	51	93	0	0
ACACACACTCTCTGTGACTCTGACACACAG	0	0	0	0	0	0	9	0	0	0	0	0	0	0	0	0	0	0	0	0	0	0
ACACACACTCTCTGTGACTCTGTCAGAGAG	0	0	0	3	0	0	0	0	0	0	0	0	0	0	0	0	0	0	0	0	0	0
ACACACACTCTCTGTGAGTCTGAGTGAGAG	0	0	0	0	0	0	0	0	0	0	0	0	0	0	0	0	0	0	53	0	0	0
ACACACACTCTCTGTGTCACTCTGAGTGTC	0	0	0	0	0	31	36	0	0	4	17	24	0	0	0	248	5	0	53	0	0	0
ACACACACTCTCTGTGTCAGTCACAGTCAC	0	0	0	0	0	0	0	0	0	0	0	4	0	0	0	0	7	0	123	0	0	0
ACACACACTCTCTGTGTCTCACTGACACTG	16	0	0	0	0	0	0	0	0	0	0	0	0	0	0	0	0	0	0	0	0	0
ACACACACTCTCTGTGTCTCTGACAGACAG	0	0	0	0	0	0	0	0	0	0	0	0	0	0	0	0	0	0	147	0	0	0
ACACACACTCTCTGTGTCTGACTGAGACTG	0	0	0	0	0	0	2	0	0	0	0	0	0	0	0	0	0	0	381	0	0	0
ACACACACTCTCTGTGTCTGAGACACACTG	67	12	0	335	0	0	6	0	0	0	0	12	28	162	0	0	16	28	600	0	0	0
ACACACACTCTCTGTGTGAGTGACTGACTG	0	0	0	0	0	0	0	0	0	0	0	0	0	0	0	0	2	0	0	0	0	0
ACACACACTCTGACACACAGTCTGTCAGAG	0	11	0	0	0	0	0	0	0	0	0	0	17	0	0	0	0	0	48	0	0	0
ACACACACTCTGACACTCACACAGACAGTG	0	0	0	0	0	0	0	0	0	0	0	0	0	0	0	0	0	0	45	0	0	0
ACACACACTCTGACACTCACTGTCTGAGTC	0	0	0	0	0	6	0	0	0	0	0	0	0	0	0	0	0	0	0	0	0	0
ACACACACTCTGACACTCACTGTGTGTGTC	0	0	0	0	0	0	25	0	0	0	0	0	0	32	0	0	0	0	494	0	0	0
ACACACACTCTGACACTCTGACAGAGTGAC	0	0	0	0	9	2	56	0	0	2	6823	57	0	0	0	9016	106	0	1150	0	27265	449
ACACACACTCTGACACTGACAGTCTCTGTG	0	0	0	0	0	0	8	0	0	0	0	0	0	0	0	0	0	0	0	0	0	0
ACACACACTCTGACACTGTGACACACACTG	0	0	0	0	0	0	0	0	0	0	0	0	0	0	0	0	0	0	109	0	0	0
ACACACACTCTGACACTGTGAGTGAGAGAG	0	0	0	0	0	0	0	0	0	0	0	0	0	0	0	0	0	0	24	0	0	0
ACACACACTCTGACAGACTGTCTCTGAGTG	64	162	0	0	0	0	30	0	0	0	262	0	23	0	0	0	9	0	46	0	0	0
ACACACACTCTGACAGAGACTGTGTGTGAG	0	0	0	0	0	0	0	0	0	0	0	0	0	0	0	0	0	0	82	0	0	0
ACACACACTCTGACAGAGAGACTGAGTCTG	0	0	0	0	0	0	0	0	0	0	0	0	0	0	0	0	0	0	12	0	0	0
ACACACACTCTGACAGAGTCTGTGACTCTC	0	0	0	0	0	0	0	0	0	0	0	0	0	4	0	0	11	0	196	4	0	0
ACACACACTCTGACAGTCTGTGTGAGTGTG	0	0	0	0	0	0	9	0	0	0	0	32	5	0	0	0	0	0	299	140	0	0
ACACACACTCTGACAGTGTCAGAGTCACTC	0	0	0	0	0	0	35	0	0	0	0	0	0	0	0	0	0	0	53	0	0	0
ACACACACTCTGACAGTGTCAGTCAGTGTC	0	0	0	0	0	0	0	0	0	0	0	0	0	0	0	0	0	0	37	0	0	0
ACACACACTCTGACAGTGTCTCAGACTCAG	0	0	0	0	0	0	0	0	0	0	0	5	0	7	0	0	0	0	296	0	0	0
ACACACACTCTGACAGTGTGAGTGTGTGAG	0	0	0	0	0	0	0	0	0	0	0	0	0	0	0	23	0	0	0	0	0	0
ACACACACTCTGACTCACTGTGTGTCAGTC	0	0	0	0	0	0	0	0	0	0	0	0	0	0	0	0	0	0	74	0	0	0
ACACACACTCTGACTCTCAGAGTGAGTCTC	0	0	0	0	0	0	0	0	0	0	0	0	0	0	0	0	0	0	66	0	0	0
ACACACACTCTGACTCTGAGTCTGTGTGAG	0	70	0	0	0	0	0	0	0	0	0	0	41	0	0	0	0	0	0	0	0	0
ACACACACTCTGACTCTGTCACAGAGTGAG	0	0	0	0	0	0	9	0	19	0	0	8	0	0	0	119	6	0	120	55	0	0
ACACACACTCTGACTGAGACACAGAGTGAG	0	0	0	0	0	0	45	0	0	0	127	35	0	0	0	0	0	0	307	0	0	0
ACACACACTCTGACTGAGTCAGTGTGTGTC	22	5	0	0	0	0	0	0	0	0	0	0	31	0	0	0	6	0	84	0	0	0
ACACACACTCTGACTGAGTGAGAGTCAGAG	0	0	0	0	0	0	0	14	0	0	21	12	0	13	0	83	11	5	38	0	0	0
ACACACACTCTGACTGTCACTGTGACTGAC	0	0	0	0	0	0	0	0	0	0	0	0	0	4	0	0	0	0	0	0	0	0
ACACACACTCTGACTGTGACTCACACTCTG	7	0	0	0	0	0	0	0	0	0	0	6	0	0	0	0	2	0	133	0	0	0
ACACACACTCTGACTGTGAGACTCTCAGAC	0	0	0	0	0	0	12	0	0	0	390	0	0	0	0	0	7	0	50	0	194	0
ACACACACTCTGACTGTGAGAGTCAGAGAC	9	0	0	0	0	0	0	0	0	0	0	0	0	0	0	0	0	0	0	0	0	0
ACACACACTCTGACTGTGAGAGTGTGTCAG	0	0	0	0	9	0	0	0	0	0	0	0	0	0	0	0	8	0	255	0	0	0
ACACACACTCTGACTGTGTGTGTCAGTGAG	0	0	0	0	0	0	11	0	0	0	0	9	0	0	0	0	0	0	0	0	0	0
ACACACACTCTGAGACACACAGTGAGACTG	0	0	0	0	0	0	0	0	0	0	0	11	0	0	0	0	0	0	0	0	0	0
ACACACACTCTGAGACACTGAGACACTCAG	0	0	0	0	0	0	10	0	0	0	0	0	0	0	0	0	0	0	243	0	0	0
ACACACACTCTGAGACAGACTGTCTGTGTG	0	0	0	0	0	0	0	0	0	0	0	0	0	0	0	0	3	0	125	0	0	0
ACACACACTCTGAGACAGAGTCAGAGAGTG	0	0	0	0	0	0	0	0	0	0	0	0	0	0	0	0	0	0	8	0	0	0
ACACACACTCTGAGACTCAGAGTCTGAGAG	0	0	0	0	0	0	0	0	0	0	0	0	0	0	0	0	3	0	83	0	29	0
ACACACACTCTGAGACTCTGTCAGTGTGTC	63	13	0	127	0	0	179	0	0	0	53	124	102	133	0	0	91	102	413	0	0	41
ACACACACTCTGAGACTGACAGAGTCAGAG	0	0	0	0	0	0	19	0	0	0	0	5	0	0	0	0	3	0	359	0	0	0
ACACACACTCTGAGACTGACAGTCTGTGAG	0	2	0	0	125	0	44	0	0	0	0	0	0	6	0	0	10	0	253	0	0	26
ACACACACTCTGAGACTGAGACAGTGAGTG	0	0	0	0	0	0	0	0	0	0	0	0	0	0	0	0	0	0	86	0	0	0
ACACACACTCTGAGACTGTCTGACTGTGTG	0	0	0	0	0	0	0	0	0	0	0	0	0	0	0	0	0	0	170	0	0	0
ACACACACTCTGAGAGACTCAGTCACTGTG	5	0	0	0	0	0	0	0	0	0	0	0	52	0	0	0	0	0	47	0	0	0
ACACACACTCTGAGAGACTGTGTCTCTCAG	23	0	0	0	0	0	0	0	0	0	0	0	22	0	0	0	0	0	0	0	0	0
ACACACACTCTGAGAGAGACAGTCACACAG	0	0	0	0	0	0	0	0	0	0	0	27	0	0	0	0	16	0	171	0	0	0
ACACACACTCTGAGAGAGACTGTGTGAGAC	0	0	0	0	0	0	16	0	0	0	18	0	0	0	0	0	0	0	227	0	0	0
ACACACACTCTGAGAGAGTGTGACTCTCAG	0	0	0	0	0	0	0	0	0	0	0	19	0	0	0	0	0	0	0	0	0	0
ACACACACTCTGAGAGAGTGTGTCACAGTG	0	0	0	0	0	0	0	0	0	0	0	2	0	0	0	0	0	0	155	0	0	0
ACACACACTCTGAGAGTCACACAGTCAGAG	0	0	0	0	0	0	5	0	0	0	0	10	31	0	0	0	4	0	0	0	0	0
ACACACACTCTGAGAGTCAGAGAGTGACTG	0	4	0	0	0	0	4	0	0	0	0	0	0	0	0	14	0	0	0	0	0	0
ACACACACTCTGAGAGTGACTGAGAGACTC	46	0	0	0	0	0	0	0	0	0	0	0	0	0	0	0	0	0	301	0	0	0
ACACACACTCTGAGAGTGACTGTGACAGTC	0	0	10	0	0	0	26	0	0	0	0	2	0	0	0	0	2	0	423	0	0	0
ACACACACTCTGAGAGTGAGTCACTGAGAG	0	0	0	0	0	0	10	0	0	0	0	0	0	12	0	0	0	0	55	0	0	0
ACACACACTCTGAGAGTGTCAGTCTGAGAC	0	0	0	0	0	0	0	0	0	0	0	0	0	0	0	0	0	0	86	0	0	0
ACACACACTCTGAGAGTGTGTCTGAGTGAG	0	0	0	0	70	0	0	0	0	0	0	0	0	0	0	0	0	0	0	0	0	0
ACACACACTCTGAGTCACAGTGAGTGTGTG	0	0	0	0	0	0	11	0	0	0	0	0	0	0	0	0	4	0	332	0	0	0
ACACACACTCTGAGTCAGAGTCTGTCTGTC	0	0	0	0	0	0	0	0	0	0	0	0	0	0	0	0	2	0	373	0	0	0
ACACACACTCTGAGTCAGTCTGAGACACAC	0	0	0	0	0	0	8	0	0	0	0	20	0	0	0	0	11	0	0	0	0	0
ACACACACTCTGAGTCAGTCTGAGTGTGAG	0	0	0	4	6	0	0	0	0	0	0	0	24	0	0	0	0	0	257	0	0	0
ACACACACTCTGAGTCTCAGTGTCTGTCTC	0	0	0	0	0	0	29	0	0	0	0	11	0	0	0	54	3	0	147	0	28	62
ACACACACTCTGAGTCTGACTGAGTCACAG	293	0	0	0	0	0	6	2	0	0	56	15	17	16	0	0	10	9	197	2	0	0
ACACACACTCTGAGTCTGAGAGTGAGTGAC	0	0	0	0	0	0	13	0	0	0	0	0	0	0	0	0	3	0	58	0	0	0
ACACACACTCTGAGTCTGAGTCAGTGTGAC	199	0	0	0	0	0	17	0	0	0	0	0	10	0	0	0	0	0	166	0	0	7
ACACACACTCTGAGTCTGTGTCACAGACTG	5	42	0	74	0	0	91	0	0	0	0	48	52	0	0	261	20	0	379	0	0	0
ACACACACTCTGAGTGAGTGAGACAGTCTC	0	0	0	0	0	0	0	0	0	0	0	0	0	0	0	0	0	0	62	0	0	0
ACACACACTCTGAGTGTCACTGACTCAGAG	0	0	0	0	0	0	0	0	0	0	0	0	21	0	0	0	0	0	48	0	0	0
ACACACACTCTGAGTGTCAGTGAGAGTGTC	0	0	0	0	0	0	0	0	0	0	0	0	0	0	0	0	15	0	75	0	0	78
ACACACACTCTGAGTGTCTGAGTCTCTGAG	0	0	0	0	0	0	0	0	0	0	0	0	0	0	0	0	0	0	62	0	34	0
ACACACACTCTGAGTGTGACACTGTGACAG	0	0	0	0	0	0	0	0	0	0	0	0	0	0	0	0	0	0	28	0	0	0
ACACACACTCTGTCACAGACAGTCACTGTG	0	0	0	0	0	0	0	0	0	0	42	0	0	0	0	1383	0	0	0	0	0	0
ACACACACTCTGTCACAGAGTCTCAGAGAG	0	0	0	0	0	0	27	0	0	0	0	53	0	0	0	0	71	0	331	0	0	0
ACACACACTCTGTCACAGAGTGACTGTCAC	0	25	0	0	0	0	0	0	0	0	0	0	8	5	0	0	0	0	35	0	0	0
ACACACACTCTGTCACTCAGACTCAGTGAG	0	0	0	0	0	0	0	0	0	0	0	0	0	0	0	0	0	0	48	0	0	0
ACACACACTCTGTCACTCTGTCACAGTGAC	0	0	0	0	0	0	0	0	0	0	0	0	0	0	0	0	0	0	108	0	0	0
ACACACACTCTGTCACTGTCTCTCAGTGAC	0	0	0	0	0	0	0	0	0	0	0	0	0	0	0	0	0	0	113	0	0	0
ACACACACTCTGTCAGTCACACTGAGTGTC	0	0	0	0	0	0	0	0	0	0	0	0	0	0	0	0	0	0	47	0	0	0
ACACACACTCTGTCAGTCACTGACTGACTG	0	0	0	0	0	0	0	0	0	0	0	0	0	11	0	0	0	0	124	0	0	0
ACACACACTCTGTCAGTCTCACTCAGACTG	0	0	0	0	0	0	0	0	0	0	0	0	0	0	0	0	0	0	58	0	0	0
ACACACACTCTGTCAGTGAGTCACTGTGAG	0	0	0	0	0	0	0	0	0	0	0	0	0	0	0	0	0	0	59	0	0	0
ACACACACTCTGTCAGTGAGTGACTGTGAG	0	0	0	0	0	0	0	0	0	0	2	0	0	0	0	0	0	0	0	0	155	0
ACACACACTCTGTCTCAGACTCTCACACTC	0	0	22	7	0	0	18	0	0	0	0	0	0	0	0	0	4	0	353	0	0	0
ACACACACTCTGTCTCAGTGTGTGAGTGAG	0	0	0	0	0	0	3	0	0	0	0	4	0	0	0	0	0	0	0	0	0	0
ACACACACTCTGTCTCTCACAGACACTCAC	0	7	0	0	0	0	0	0	0	0	0	3	4	0	0	0	0	0	59	0	0	0
ACACACACTCTGTCTCTCTGACAGTGTCTG	0	0	0	0	0	0	0	0	0	0	0	0	0	0	0	0	0	0	189	0	0	0
ACACACACTCTGTCTCTGAGTCTCTGTGAC	0	0	0	0	0	0	29	0	0	0	0	75	0	0	0	0	27	0	549	0	0	0
ACACACACTCTGTCTCTGTCTGAGTCAGAG	16	0	0	68	0	2	0	0	0	0	0	53	5	158	0	0	8	37	46	0	0	0
ACACACACTCTGTCTGACTCTGACTGTGTG	0	0	0	0	0	0	14	0	0	0	0	0	0	0	0	0	0	0	26	0	0	67
ACACACACTCTGTCTGTCTGAGTGTGTGAG	10	0	0	0	0	0	0	0	0	0	0	0	0	0	0	0	0	0	0	0	0	0
ACACACACTCTGTCTGTGTCAGTCAGTGAG	28	14	1192	11	0	1242	68	0	0	0	91	62	0	28	0	0	64	0	510	0	0	9
ACACACACTCTGTCTGTGTCTGACACTGAC	0	0	0	0	0	0	0	0	0	0	0	0	0	0	0	0	0	0	38	0	0	0
ACACACACTCTGTGACACACTCACTCTGTG	0	0	0	0	0	0	0	0	0	0	0	0	0	0	0	0	0	0	192	0	0	0
ACACACACTCTGTGACACAGTGAGTCTCAC	0	0	0	11	0	0	0	0	0	0	0	0	0	0	0	0	0	0	0	0	0	0
ACACACACTCTGTGACACTGTGACACACAG	0	0	0	0	0	0	0	0	0	0	0	0	0	0	0	0	0	0	270	0	0	0
ACACACACTCTGTGACAGTCTCAGAGTGTG	0	0	0	0	0	0	0	0	0	0	0	0	0	0	0	0	0	0	32	0	0	0
ACACACACTCTGTGACAGTGACAGTGAGAG	0	0	0	0	0	0	7	0	0	0	0	4	0	0	0	0	0	0	49	0	0	0
ACACACACTCTGTGACTCAGAGAGTGAGTG	0	0	0	0	0	0	22	0	0	0	0	0	0	0	0	0	0	0	260	0	0	142
ACACACACTCTGTGACTCAGTGTGTGAGAG	0	6	0	0	0	0	0	0	0	0	0	0	0	0	0	0	0	0	0	0	0	0
ACACACACTCTGTGACTCTCTGTGACTCTC	0	16	0	13	0	0	0	0	0	0	33	0	59	0	0	0	0	0	0	0	0	0
ACACACACTCTGTGACTGACTGTCAGTCTC	7	0	0	0	0	0	0	0	0	0	0	0	0	0	0	0	0	0	0	0	0	0
ACACACACTCTGTGACTGTCACTGTCACTG	0	0	0	0	0	0	5	0	0	0	0	0	0	0	0	17	15	4	18	0	0	0
ACACACACTCTGTGACTGTCAGTGTGTGTC	0	0	0	0	0	0	0	0	0	0	0	0	0	0	0	0	0	0	48	0	0	0
ACACACACTCTGTGACTGTGACTCAGAGTC	0	0	0	8	0	0	0	0	0	0	0	5	0	0	0	0	0	7	298	0	0	0
ACACACACTCTGTGACTGTGAGAGTCTCTG	0	0	0	0	0	0	0	0	0	0	0	0	0	0	0	0	0	0	43	0	0	0
ACACACACTCTGTGACTGTGTGACAGTGAG	5	0	0	0	0	0	0	0	0	0	0	0	0	0	0	0	0	0	0	0	0	0
ACACACACTCTGTGAGACACAGTGAGTCAG	0	0	0	0	0	0	0	0	0	0	0	0	0	0	0	0	0	0	196	0	0	0
ACACACACTCTGTGAGACAGACTCTGACTC	0	0	0	0	0	0	0	0	0	0	0	0	0	0	0	0	0	0	86	0	0	0
ACACACACTCTGTGAGACTCTCTCTCACAG	0	0	32	0	0	0	31	0	0	0	0	38	0	0	0	0	23	0	366	8	0	0
ACACACACTCTGTGAGAGAGAGTGAGTCAC	0	0	0	0	0	0	0	0	0	0	155	0	0	0	0	0	19	0	306	0	0	0
ACACACACTCTGTGAGAGAGTGAGAGTGAG	4	7	0	38	0	0	30	0	0	0	270	17	21	140	0	1204	26	86	235	0	499	0
ACACACACTCTGTGAGAGTCACACAGTCAC	0	0	0	0	0	0	0	0	0	0	0	0	0	0	0	0	0	3	209	0	0	0
ACACACACTCTGTGAGAGTCACTGACAGTG	0	0	0	0	0	0	0	0	0	661	0	9	0	0	0	26	8	0	145	0	0	0
ACACACACTCTGTGAGTCACTCTGTGACAG	0	0	0	0	0	0	0	0	0	0	0	0	0	0	0	0	0	0	103	0	0	0
ACACACACTCTGTGAGTCAGAGTGTGAGAG	0	0	0	0	0	0	0	0	0	0	0	0	0	0	0	0	0	0	23	0	0	0
ACACACACTCTGTGTCACTGACAGTGTGTG	94	42	0	21	5	0	69	0	0	0	108	12	28	6	0	0	6	21	495	200	0	197
ACACACACTCTGTGTCACTGTCTCAGAGAC	0	0	0	0	0	0	0	0	0	0	0	0	0	0	0	0	0	0	44	0	0	0
ACACACACTCTGTGTCAGACTGACTCACAC	0	0	0	0	0	0	0	0	0	0	0	0	0	0	0	0	0	0	42	0	0	0
ACACACACTCTGTGTCTCAGTCACTGTGAC	0	0	9	0	0	0	0	0	0	0	0	0	0	0	0	0	0	0	0	0	0	0
ACACACACTCTGTGTCTGTCTGAGACACTC	0	0	0	49	0	0	0	0	0	0	0	0	0	3	0	0	14	0	34	0	0	0
ACACACACTCTGTGTCTGTGAGTGAGTCTG	0	0	0	0	0	0	11	0	0	0	0	0	0	0	0	0	0	0	0	0	0	0
ACACACACTCTGTGTGACAGACAGACTGAG	0	0	0	0	0	0	0	0	0	0	34	2	0	0	0	0	0	0	206	0	0	0
ACACACACTCTGTGTGACAGACTGTCTGTG	0	0	0	0	0	0	0	0	0	0	0	0	0	0	0	0	0	0	0	4	0	0
ACACACACTCTGTGTGACAGAGACTCAGTC	0	0	0	0	0	0	0	0	0	0	0	2	0	0	0	0	0	0	223	0	0	0
ACACACACTCTGTGTGAGAGACAGTGTGTC	0	0	0	23	0	0	0	0	0	0	0	0	0	4	0	0	0	0	0	0	0	0
ACACACACTCTGTGTGAGAGTGTGAGTCTC	0	0	0	0	0	0	2	0	0	0	0	0	0	0	0	12	7	0	59	0	20	0
ACACACACTCTGTGTGAGAGTGTGTGAGTG	61	46	0	0	0	0	9	0	0	0	496	16	0	0	0	1805	4	0	595	0	389	0
ACACACACTCTGTGTGAGTCAGAGTGTGAG	0	0	0	5	0	0	0	0	0	0	0	0	0	0	0	0	0	0	115	0	0	0
ACACACACTCTGTGTGAGTGAGAGTGACAG	0	0	0	0	0	0	0	0	0	0	0	0	0	0	0	0	0	0	146	0	0	0
ACACACACTCTGTGTGAGTGTCACACAGTG	0	0	0	0	0	0	0	0	0	0	0	0	0	0	0	0	0	0	42	0	0	0
ACACACACTCTGTGTGAGTGTGTCAGAGAG	0	0	0	0	0	0	8	0	0	0	0	5	0	0	0	0	0	0	184	0	0	0
ACACACACTCTGTGTGTCAGACTGAGTGAC	0	0	0	0	0	0	0	0	0	0	0	0	0	0	0	0	0	0	43	0	0	0
ACACACACTCTGTGTGTCAGAGAGACAGTG	0	0	0	0	0	0	0	0	0	0	0	0	0	0	0	0	0	0	111	0	0	0
ACACACACTCTGTGTGTGACACAGTGACAC	0	0	0	0	0	0	0	0	0	0	0	0	0	0	0	0	0	0	41	0	0	0
ACACACACTCTGTGTGTGAGACTCACTGAG	0	0	0	0	0	0	0	0	0	0	0	0	0	0	0	0	0	0	140	0	0	0
ACACACACTCTGTGTGTGTGTCTGAGTGTG	0	0	0	34	0	286	31	0	0	0	0	10	0	19	0	0	8	5	139	0	30	0
ACACACACTGACACACAGTGACAGTCTGAG	0	0	0	0	0	0	0	0	0	0	0	0	0	0	0	0	0	0	81	0	0	0
ACACACACTGACACAGAGAGACAGTCACAC	0	0	0	0	0	0	6	0	0	0	0	0	0	0	0	0	0	0	0	0	0	0
ACACACACTGACACAGTCTGTGACTGAGTC	20	0	0	0	0	0	25	0	0	0	0	60	0	46	0	0	16	0	318	0	0	0
ACACACACTGACACAGTGTCAGTCACTGAG	0	0	0	0	0	0	0	0	0	0	0	0	0	0	0	0	0	0	52	0	0	0
ACACACACTGACACAGTGTGAGTCTCTGTC	0	0	40	0	0	144	11	0	0	108	0	53	0	7	0	47	10	5	737	0	40	0
ACACACACTGACACAGTGTGTGTGAGACTG	0	0	0	0	0	0	20	0	0	0	0	12	0	0	0	0	11	0	220	158	0	0
ACACACACTGACACTCACACACTCAGACTG	0	0	0	0	0	0	9	0	0	84	0	17	0	0	0	0	0	0	136	0	0	0
ACACACACTGACACTCACACACTGTGTCAC	0	0	0	0	0	0	7	0	0	0	0	0	0	0	0	0	0	0	0	0	0	0
ACACACACTGACACTCACTGTGAGTCTCTG	0	0	0	0	0	0	6	0	0	0	0	13	0	0	0	0	0	0	125	0	29	0
ACACACACTGACACTCAGTGTGTCAGACAG	0	0	0	0	0	0	8	0	0	0	0	0	19	0	0	0	0	0	75	0	0	0
ACACACACTGACACTGAGTGTCTGTCAGTG	0	0	0	0	0	0	0	0	0	0	0	0	0	0	0	0	0	0	80	0	0	0
ACACACACTGACACTGTCACAGTGACAGAG	87	20	0	36	0	0	129	0	0	0	0	37	96	5	0	0	68	132	88	0	0	0
ACACACACTGACACTGTCAGACAGTGTGAC	0	0	0	0	0	0	0	0	0	0	0	0	10	0	0	0	0	0	39	0	0	0
ACACACACTGACACTGTGACTCTCTGAGAG	0	0	0	0	0	0	0	0	0	0	0	6	0	0	0	0	0	8	204	0	0	0
ACACACACTGACACTGTGTGAGTGTGACTG	0	0	0	0	0	0	0	0	0	0	0	0	0	0	0	0	0	0	48	0	0	0
ACACACACTGACACTGTGTGTGAGAGTGTG	0	0	0	0	0	0	26	0	0	0	0	0	0	0	0	0	4	0	516	0	0	0
ACACACACTGACAGACACACAGTGAGAGAG	0	0	0	0	0	0	0	0	0	0	0	0	0	0	0	0	0	0	138	0	0	0
ACACACACTGACAGACACTCACTGTCACAC	0	0	0	0	0	0	9	0	0	0	2	13	0	0	0	708	0	0	435	0	0	0
ACACACACTGACAGACACTCTCTCACAGTG	0	0	0	0	0	0	11	0	0	0	0	0	0	0	0	0	0	0	0	0	0	0
ACACACACTGACAGACAGAGTCTCAGACTC	0	0	0	0	0	0	0	0	0	0	0	0	0	0	0	0	0	0	141	0	0	0
ACACACACTGACAGACAGTCACAGTGTGAC	0	0	0	0	0	0	10	0	0	0	0	0	0	0	0	0	0	0	125	0	0	0
ACACACACTGACAGACTGACAGTCAGTCTG	0	0	0	0	0	0	0	0	0	0	0	7	0	0	0	0	0	0	31	0	0	0
ACACACACTGACAGAGACAGTCTGTGAGTC	0	0	0	0	0	0	7	0	0	0	0	10	0	0	0	0	0	0	48	0	0	0
ACACACACTGACAGAGAGACAGAGTGTCTC	0	0	0	23	0	0	0	0	0	0	0	0	0	0	0	0	0	0	37	0	0	0
ACACACACTGACAGAGAGAGTCACTGTGAC	0	0	0	0	0	0	0	0	0	0	0	0	0	0	0	0	0	0	71	0	0	0
ACACACACTGACAGAGAGAGTCTGAGTCTC	0	0	0	0	0	0	18	0	0	0	0	0	160	0	0	0	0	0	58	0	0	0
ACACACACTGACAGAGAGTGACACTGAGAC	0	0	0	0	0	0	19	0	0	0	0	5	0	0	0	0	0	0	236	0	0	0
ACACACACTGACAGAGTCAGACAGTGTGTG	0	0	0	0	0	0	0	0	0	0	0	0	13	0	0	0	0	0	0	0	0	0
ACACACACTGACAGAGTCAGAGAGTGTCTC	0	0	0	0	0	0	0	0	0	0	0	0	0	0	0	0	0	0	119	0	0	0
ACACACACTGACAGAGTCTGAGTGTGTGTG	0	0	0	0	0	0	0	0	0	0	0	0	0	0	0	126	0	0	0	0	0	0
ACACACACTGACAGAGTCTGTGTGTGTGAC	0	0	0	0	0	0	0	0	0	0	0	0	0	0	0	0	0	0	31	0	27	0
ACACACACTGACAGAGTGAGTGTGTGACTC	0	0	19	0	0	0	0	0	0	11	223	0	0	0	0	0	28	0	0	0	0	0
ACACACACTGACAGAGTGTCAGACAGTCTG	0	0	0	0	0	0	4	0	0	0	126	0	0	0	0	544	0	0	55	0	0	0
ACACACACTGACAGAGTGTGTCAGTGTGTC	0	0	0	0	0	0	0	0	0	0	0	4	0	0	0	0	0	0	0	0	0	0
ACACACACTGACAGTCAGACTCTCTCACTC	0	0	0	0	0	0	0	0	0	0	0	0	0	0	0	0	0	0	50	0	0	0
ACACACACTGACAGTCAGTGACTGAGTGAG	0	6	0	0	0	0	0	0	0	0	0	0	3	0	0	0	0	0	0	0	0	0
ACACACACTGACAGTCAGTGTCTGACACTG	0	0	0	0	0	0	0	0	0	0	0	0	0	0	0	0	0	0	52	0	0	0
ACACACACTGACAGTCAGTGTGAGTGTGTG	0	0	0	0	0	0	0	0	0	0	0	0	0	0	0	0	0	0	78	0	0	0
ACACACACTGACAGTCTGAGAGTCAGTGAG	0	0	0	0	0	0	0	0	0	0	0	0	0	0	0	0	0	0	112	0	0	0
ACACACACTGACAGTCTGTGAGAGTGTGTC	0	0	0	0	0	0	4	0	0	0	0	5	0	0	0	0	0	0	0	0	0	0
ACACACACTGACAGTGACACACTCTGTGAC	0	0	0	0	0	0	0	0	0	0	0	0	0	0	0	201	0	0	137	0	0	0
ACACACACTGACAGTGACACAGAGTCAGTC	0	0	0	22	2	0	14	0	0	0	0	0	0	0	0	0	0	0	91	0	0	0
ACACACACTGACAGTGACACAGTCACTGAG	0	0	0	0	0	0	0	0	0	0	0	0	0	0	0	0	4	0	0	0	0	0
ACACACACTGACAGTGAGACAGACACAGTG	0	0	0	0	0	0	0	0	0	0	0	11	0	0	0	0	0	0	0	0	0	0
ACACACACTGACAGTGAGACAGACAGTGAC	0	0	0	0	0	0	35	0	0	0	0	60	0	0	0	101	16	0	172	0	301	0
ACACACACTGACAGTGAGACTCTCAGACTC	0	0	0	0	0	0	0	0	0	0	0	0	7	0	0	0	0	0	129	0	0	0
ACACACACTGACAGTGAGAGACAGTGTGTG	0	0	0	0	0	0	0	0	0	0	0	2	0	0	0	0	0	0	0	0	0	0
ACACACACTGACAGTGAGTGAGAGACTGAG	0	6	0	20	0	0	32	0	0	0	0	43	0	0	0	0	0	0	514	6	0	0
ACACACACTGACAGTGAGTGAGAGAGTCTG	0	0	0	10	0	0	6	0	0	0	0	0	0	0	0	0	0	0	29	0	0	0
ACACACACTGACAGTGAGTGTCACAGTGTG	0	0	0	0	0	0	0	1504	0	0	538	0	0	0	0	5469	0	0	0	81	449	0
ACACACACTGACAGTGTCTCAGTGTCACAG	0	0	0	0	0	0	0	0	0	0	0	0	6	0	0	0	0	0	0	0	0	0
ACACACACTGACAGTGTGAGTCAGTGTGTG	0	0	0	0	0	0	0	0	0	0	0	5	0	0	0	0	0	0	0	0	0	0
ACACACACTGACTCACAGACTGACAGAGTC	0	0	0	0	0	0	0	0	0	0	0	19	0	0	0	0	6	0	136	0	0	0
ACACACACTGACTCACTGACTGAGACTCTG	0	0	0	0	0	0	2	0	0	0	0	2	0	0	0	0	0	0	0	0	0	0
ACACACACTGACTCACTGAGAGACAGACAC	0	0	0	0	0	0	0	0	0	0	16	0	0	0	0	0	0	0	204	0	107	0
ACACACACTGACTCACTGTCACAGTGTGAG	0	0	0	0	0	0	0	0	0	0	0	0	0	0	0	0	0	0	33	0	0	0
ACACACACTGACTCAGACACAGACACAGAC	0	0	0	0	0	0	28	0	0	0	0	0	0	0	0	0	0	5	0	0	0	0
ACACACACTGACTCAGAGACTGTGTCAGTG	0	0	0	0	0	0	0	0	0	0	0	0	0	0	0	0	0	0	273	0	0	0
ACACACACTGACTCAGAGAGTGTGACTGTC	0	0	0	0	0	0	0	0	0	0	0	3	0	0	0	0	0	0	43	0	0	0
ACACACACTGACTCAGTCACTGACAGTGAG	0	0	0	52	0	0	3	0	0	0	99	34	0	2	0	41	14	0	272	0	207	7
ACACACACTGACTCAGTGAGACTGACTGAG	0	0	0	0	0	0	0	0	0	0	0	0	0	0	0	0	0	0	113	0	0	0
ACACACACTGACTCAGTGTGTGAGAGTGTG	0	0	0	0	0	0	0	0	0	0	0	0	0	12	0	0	0	0	0	0	0	0
ACACACACTGACTCTCACACAGTGTCTCAC	0	0	0	0	0	0	0	0	0	0	0	0	0	0	0	332	0	0	51	0	0	0
ACACACACTGACTCTCACACTGACTGTCAC	0	0	0	0	0	0	0	0	0	0	0	7	0	0	0	0	0	0	0	0	0	0
ACACACACTGACTCTCAGAGTCTGAGTCAC	0	0	0	0	0	0	0	0	0	0	0	0	0	0	0	0	0	0	67	0	0	0
ACACACACTGACTCTCTCACTGTGTGTGTG	5	0	0	0	0	0	0	0	0	0	0	0	0	0	0	0	0	0	0	0	0	0
ACACACACTGACTCTCTCTGACAGAGAGAC	0	0	0	0	0	0	9	0	0	0	0	0	0	0	0	0	0	0	54	0	0	0
ACACACACTGACTCTCTCTGTGTCTCACAC	28	0	0	0	0	0	0	0	0	0	0	0	24	0	0	0	0	0	0	0	0	0
ACACACACTGACTCTCTGTGTGTGAGTCAC	0	0	0	0	0	0	0	0	0	0	0	0	0	0	0	0	0	0	33	0	0	0
ACACACACTGACTCTGACAGTGAGTCTCTC	0	0	0	0	32	0	0	0	0	0	0	0	0	0	0	0	0	0	0	0	0	0
ACACACACTGACTCTGAGAGTGTGTGAGAC	0	15	0	0	0	0	19	0	0	0	0	29	0	0	0	7	9	0	326	0	0	0
ACACACACTGACTCTGAGTGACTGTGTCTG	0	0	0	0	0	0	35	0	0	0	0	32	0	0	0	20	4	0	336	0	0	0
ACACACACTGACTCTGTCAGTGTCAGTCAC	0	0	0	0	0	0	7	0	0	0	0	0	0	0	0	0	7	0	87	0	0	0
ACACACACTGACTCTGTCTGTGTCTGACAC	0	0	0	0	0	0	0	0	0	0	0	10	0	0	0	0	0	0	475	0	0	0
ACACACACTGACTCTGTGACTCACAGAGAG	0	0	0	0	0	0	0	0	0	0	0	0	0	0	0	0	0	0	198	0	0	0
ACACACACTGACTCTGTGAGACACTGAGAC	0	0	0	0	0	0	29	0	0	0	0	0	0	0	0	0	0	0	245	0	0	0
ACACACACTGACTCTGTGAGTCAGTGTGAC	0	0	0	11	0	0	3	0	0	0	0	0	0	27	0	0	3	42	21	0	0	0
ACACACACTGACTCTGTGTGTCTCAGTGAC	0	0	0	0	0	0	0	0	0	0	0	0	0	7	0	0	0	0	0	0	0	0
ACACACACTGACTCTGTGTGTGACACACAG	0	0	0	0	0	0	5	0	0	0	0	0	0	0	0	0	0	0	30	0	0	0
ACACACACTGACTGACACAGTCTGACTGTC	9	0	0	0	0	0	0	0	0	0	0	0	0	0	0	0	0	0	0	0	0	0
ACACACACTGACTGACACTCTGTCTCACAG	11	87	0	0	0	0	0	0	0	0	0	0	2	0	0	0	0	0	227	0	0	0
ACACACACTGACTGACTCTGAGTGTGTGTG	21	0	0	0	0	0	5	0	0	0	0	0	0	0	0	0	0	0	84	0	0	0
ACACACACTGACTGACTGAGAGAGACAGTG	0	0	0	0	0	0	12	0	0	0	0	0	0	0	0	0	8	0	310	0	0	0
ACACACACTGACTGACTGAGAGTGTGACTC	0	0	0	0	0	0	0	0	0	0	0	0	0	0	0	0	0	0	32	0	0	0
ACACACACTGACTGACTGTGAGTGACACTG	0	0	0	0	0	0	0	0	0	0	0	0	6	0	0	0	0	0	737	0	0	0
ACACACACTGACTGAGACAGAGACAGAGAG	0	0	0	0	0	0	0	0	0	0	0	0	0	0	0	0	0	0	94	0	0	0
ACACACACTGACTGAGAGAGAGACTCTCTG	0	0	0	0	0	0	19	0	0	0	0	18	0	0	0	0	8	0	525	2	0	0
ACACACACTGACTGAGAGAGTCTGAGAGAC	0	0	0	0	0	0	0	0	0	0	0	0	0	0	0	0	0	0	59	0	0	0
ACACACACTGACTGAGAGTCAGAGAGAGTG	0	0	0	0	0	0	0	0	0	0	0	10	0	0	0	0	0	0	33	0	0	0
ACACACACTGACTGAGTCAGAGTGAGTCAG	0	0	0	0	0	0	0	0	0	0	0	0	0	0	0	0	0	0	36	0	0	0
ACACACACTGACTGAGTGTCACTGAGTGAC	0	0	0	15	0	0	8	0	0	0	0	3	0	0	0	0	0	0	93	4	0	0
ACACACACTGACTGAGTGTCACTGTGTCTC	0	0	0	0	0	0	0	0	0	0	0	0	0	0	0	0	0	0	238	0	0	0
ACACACACTGACTGTCACACAGTCTGTGAC	89	16	0	0	0	0	0	0	0	0	0	0	15	0	0	280	0	0	517	0	0	0
ACACACACTGACTGTCACAGTCAGAGAGAG	0	0	0	0	0	0	0	0	0	0	0	0	0	0	0	0	0	0	39	0	0	0
ACACACACTGACTGTCACAGTGACTGTGAG	22	0	0	0	0	0	0	0	0	0	0	0	13	0	0	0	0	0	27	0	0	0
ACACACACTGACTGTCTGACAGTCAGACAG	0	73	0	0	0	0	0	0	0	17	0	0	142	0	0	0	0	0	0	0	0	0
ACACACACTGACTGTCTGAGACACTGTGAC	0	0	0	0	0	0	0	0	0	0	0	0	0	0	0	0	8	0	95	0	0	0
ACACACACTGACTGTCTGTGAGTGTCAGTC	0	0	0	0	0	0	0	0	0	0	0	0	0	0	0	0	13	0	52	0	0	0
ACACACACTGACTGTGACACAGAGTGAGAC	0	0	0	0	4	0	0	0	0	0	0	0	0	0	0	0	0	0	0	0	0	0
ACACACACTGACTGTGACACAGTGTCTGTG	0	0	0	0	0	4	0	0	0	0	0	12	0	0	0	0	0	0	0	0	0	0
ACACACACTGACTGTGACAGACTGACTCAC	0	0	0	0	0	0	2	0	0	0	0	13	4	0	0	0	0	0	193	0	0	0
ACACACACTGACTGTGAGAGTGTGTGTGTG	24	0	0	0	0	0	0	0	0	0	0	0	0	0	0	0	0	0	0	0	0	0
ACACACACTGACTGTGAGTGTGTCTGTGTG	0	0	0	34	45	0	0	0	0	41	0	33	0	21	0	0	5	0	110	0	0	5
ACACACACTGACTGTGTCACTGTGAGTCAC	0	0	0	0	0	0	0	0	0	0	0	0	0	0	0	0	0	0	337	0	0	0
ACACACACTGAGACACAGTCTGAGTCTGTG	0	0	0	0	0	0	0	0	0	0	26	0	0	0	0	0	15	0	224	0	0	0
ACACACACTGAGACACTCACTGTGTCTGAG	0	0	0	0	0	0	0	0	0	0	0	0	0	0	0	0	4	0	0	0	0	0
ACACACACTGAGACACTCTCTGAGAGTGTG	17	0	964	0	0	23	0	0	0	88	0	12	0	0	0	0	0	0	488	0	0	0
ACACACACTGAGACACTGAGTGAGACTCAC	0	37	0	88	7	0	54	0	0	0	39	19	30	492	0	178	61	240	292	0	17	0
ACACACACTGAGACACTGTCTGTGAGACAG	0	0	0	0	0	0	0	0	0	3	0	0	0	0	0	0	0	0	0	0	0	0
ACACACACTGAGACAGACTCAGACACAGAG	0	0	0	0	0	0	0	0	0	0	0	0	0	0	0	0	0	0	172	0	0	0
ACACACACTGAGACAGACTCTGTCTGTCTG	0	0	0	0	0	0	0	0	0	0	0	0	0	0	0	0	0	0	79	0	0	0
ACACACACTGAGACAGAGAGACAGTCTGAC	0	0	292	0	0	7	71	0	0	0	112	23	0	0	0	0	34	0	509	0	0	0
ACACACACTGAGACAGAGAGAGAGTGTGTG	0	0	0	0	0	0	9	0	0	0	64	0	0	0	0	11	0	0	161	0	247	0
ACACACACTGAGACAGTCAGACTGACAGTG	0	0	0	0	0	0	0	0	0	0	0	4	0	0	0	0	0	0	244	0	0	0
ACACACACTGAGACAGTCTGTCTGAGAGTG	0	0	0	0	0	0	11	0	0	0	477	39	0	0	0	134	11	0	721	0	239	0
ACACACACTGAGACAGTGTGACTGTCAGTC	0	0	0	0	0	0	0	0	0	0	0	0	0	0	0	0	0	0	117	0	0	0
ACACACACTGAGACAGTGTGAGTGACTGAG	0	41	32	0	0	0	13	0	0	62	0	0	0	0	0	254	8	0	607	0	564	0
ACACACACTGAGACTCACAGTCTGTGACTG	0	0	11	0	0	17	0	0	0	8	62	0	0	0	0	0	2	0	0	0	0	0
ACACACACTGAGACTCACTCTGAGTGTGAG	0	0	0	0	0	0	0	0	0	0	0	0	0	0	0	0	0	0	38	0	0	0
ACACACACTGAGACTCACTGTGACTCACTG	0	0	0	0	0	0	0	0	0	0	0	5	0	4	0	0	0	0	56	0	0	0
ACACACACTGAGACTCAGAGTCTGTCTGTG	0	0	0	0	0	13	0	0	0	0	0	3	0	0	0	51	0	0	138	0	69	0
ACACACACTGAGACTCAGTGTCACTCAGTC	13	13	0	0	0	0	0	0	0	0	0	0	0	0	0	0	0	0	0	0	0	0
ACACACACTGAGACTCAGTGTGAGACTGAG	4	0	0	0	0	0	0	0	0	0	0	0	0	0	0	0	3	0	99	0	0	0
ACACACACTGAGACTCTCAGAGTCACACAG	0	0	0	64	64	0	17	0	0	0	0	18	0	0	0	0	35	5	94	0	0	121
ACACACACTGAGACTCTGACTCTCAGTGTC	0	0	0	0	0	0	0	0	0	0	0	0	0	0	0	0	0	0	75	0	0	0
ACACACACTGAGACTGACACAGACACTCTG	0	0	0	0	0	0	0	0	0	0	0	0	0	0	0	0	0	0	54	0	0	0
ACACACACTGAGACTGAGACAGACTGAGAG	0	0	0	0	0	0	0	0	0	0	0	0	5	0	0	0	0	0	106	0	0	0
ACACACACTGAGACTGAGAGTCTCACTGTC	0	0	0	0	0	0	0	0	0	0	0	0	0	0	0	0	0	0	39	0	0	0
ACACACACTGAGACTGAGAGTCTGACAGTG	14	147	0	0	0	0	7	0	0	0	0	0	0	0	0	0	0	7	0	0	0	0
ACACACACTGAGACTGAGTGACTCTGTGAC	0	0	0	0	0	0	0	0	0	0	0	17	0	0	0	0	0	0	444	0	0	0
ACACACACTGAGACTGAGTGTGAGAGAGAG	0	0	0	0	0	0	0	0	0	0	33	0	0	0	0	46	6	0	172	0	0	0
ACACACACTGAGACTGTCTGACAGTCTCTG	0	0	0	7	0	0	4	0	0	0	0	0	0	29	0	0	4	26	488	0	0	0
ACACACACTGAGACTGTCTGACTGTGAGTG	0	0	0	0	0	0	0	0	0	0	0	0	0	0	0	0	0	0	45	0	0	0
ACACACACTGAGACTGTCTGTGTGTGAGAC	0	0	0	0	0	0	0	0	0	0	0	0	0	0	0	0	0	0	105	0	0	0
ACACACACTGAGACTGTGTCTGTGTGAGAG	0	0	0	0	0	0	9	0	0	0	0	14	0	0	0	0	0	0	310	0	0	0
ACACACACTGAGACTGTGTGAGACACAGTG	0	0	0	0	0	0	7	0	0	0	0	39	0	0	0	0	5	0	188	0	0	0
ACACACACTGAGACTGTGTGTCTGAGTGTG	6	0	0	3	3	0	22	0	0	0	107	0	0	25	0	0	10	0	728	0	0	0
ACACACACTGAGAGACACACACAGACTGAC	0	0	0	0	0	0	0	0	0	0	0	0	0	0	0	0	0	0	95	0	0	0
ACACACACTGAGAGACACACAGTCTGTCTG	0	0	0	0	0	0	0	0	0	0	0	0	0	0	0	0	0	0	0	0	29	0
ACACACACTGAGAGACACAGTGTGACACTG	0	0	0	0	0	0	0	0	0	0	0	0	0	0	0	0	0	0	46	0	0	0
ACACACACTGAGAGACAGACTGAGACTGAG	0	0	0	0	0	0	0	0	0	0	0	0	0	0	0	0	0	0	58	0	0	0
ACACACACTGAGAGACAGAGTGTCTCAGAG	0	0	0	0	0	0	0	0	0	0	0	0	0	0	0	0	0	0	187	0	0	0
ACACACACTGAGAGACAGTCTGACACAGTC	0	4	0	0	0	0	0	0	0	0	0	2	27	0	0	0	0	0	0	0	0	0
ACACACACTGAGAGACAGTCTGTCTCTGTG	45	0	4	12	0	0	34	0	0	0	0	26	8	0	0	0	56	65	508	0	0	0
ACACACACTGAGAGACAGTGAGACACAGAG	48	4	0	0	0	0	0	0	0	0	0	0	0	0	0	0	0	0	0	0	0	0
ACACACACTGAGAGACTCACTCTGTGTGTC	0	0	0	9	4	18	0	0	0	0	0	22	0	0	0	0	0	0	36	186	0	0
ACACACACTGAGAGACTGACTGTCACTGTC	0	0	0	19	0	0	0	0	0	0	0	6	0	0	0	0	0	0	363	0	0	0
ACACACACTGAGAGACTGAGTCTGACTGTC	0	32	0	0	0	0	0	0	0	0	0	0	36	0	0	0	0	0	51	0	0	0
ACACACACTGAGAGACTGTGAGAGAGACAC	0	0	0	47	0	0	0	0	0	0	208	3	0	15	0	0	15	27	167	0	0	0
ACACACACTGAGAGACTGTGAGTGTGTGAG	0	0	0	0	0	0	10	0	0	0	0	0	0	0	0	0	0	0	0	0	0	0
ACACACACTGAGAGACTGTGTCTCAGTGAG	0	0	0	3	0	0	0	0	0	32	0	0	0	13	0	0	0	0	0	0	0	0
ACACACACTGAGAGAGACAGAGTCAGTGAG	0	0	0	0	0	0	0	0	0	0	0	0	0	0	0	0	0	0	99	0	0	0
ACACACACTGAGAGAGACTCAGTGAGAGAC	0	0	0	2	0	0	131	0	0	0	51	90	0	5	0	0	113	17	437	0	0	0
ACACACACTGAGAGAGACTGACAGACTCTG	0	0	0	0	0	0	0	0	0	0	0	0	0	0	0	0	0	0	49	0	0	0
ACACACACTGAGAGAGAGACTGAGAGTCTC	0	0	0	0	0	0	12	0	0	0	0	18	0	0	0	0	0	0	0	0	0	0
ACACACACTGAGAGAGAGAGTGTGAGAGTG	16	4	0	0	0	0	0	0	0	0	0	0	66	0	0	0	0	0	0	0	0	6
ACACACACTGAGAGAGAGAGTGTGTGAGAG	0	0	0	0	0	0	3	0	0	0	0	0	0	0	0	0	0	0	292	0	0	0
ACACACACTGAGAGAGAGTCACACTCACTG	0	0	0	0	0	0	0	0	0	0	0	0	0	6	0	0	0	0	50	0	0	0
ACACACACTGAGAGAGAGTCTGAGTGTGAC	0	0	0	0	0	0	0	0	0	4	0	0	0	0	0	0	0	0	0	0	0	0
ACACACACTGAGAGAGAGTGAGTGTCAGAG	0	0	928	24	0	1311	59	0	0	801	43	40	0	16	0	262	60	24	812	0	292	0
ACACACACTGAGAGAGAGTGTGTGAGAGTG	0	0	6	11	0	6	16	0	18	4	0	37	0	26	0	0	17	16	796	0	0	0
ACACACACTGAGAGAGTCACTCTGTCTGTG	0	0	0	0	0	0	0	0	0	0	0	0	0	0	0	0	0	0	33	0	0	0
ACACACACTGAGAGAGTGAGACACACACAC	0	0	0	0	0	0	0	0	0	0	0	0	5	0	0	0	0	0	0	0	0	0
ACACACACTGAGAGAGTGTGAGACTGAGAG	0	0	0	0	0	0	0	0	0	0	0	0	3	0	0	0	0	0	58	0	0	0
ACACACACTGAGAGAGTGTGTCTGTGTGTG	0	0	0	0	0	0	0	0	0	0	0	0	0	0	0	0	0	0	0	117	0	0
ACACACACTGAGAGAGTGTGTGACAGAGTG	0	0	0	2	0	4	0	0	0	0	0	0	0	14	0	0	0	0	0	0	0	0
ACACACACTGAGAGAGTGTGTGAGAGACAG	0	0	0	0	0	0	0	0	0	0	0	0	0	9	0	0	0	26	168	0	0	0
ACACACACTGAGAGTCACACAGACAGTGTG	0	0	3	0	0	0	137	0	0	0	0	102	0	0	0	0	164	0	765	0	0	0
ACACACACTGAGAGTCACTCAGAGAGACTG	0	0	0	0	0	0	0	0	0	0	42	0	0	0	0	0	0	0	0	0	0	0
ACACACACTGAGAGTCACTCTGTCTGTCTG	0	0	0	0	0	0	0	0	0	0	0	0	0	0	0	0	0	0	42	0	0	0
ACACACACTGAGAGTCAGACTGAGTGTCAC	0	0	0	0	0	0	36	14	0	0	0	33	0	7	0	0	25	11	565	0	0	0
ACACACACTGAGAGTCAGAGTCTGTCAGAC	0	0	0	0	0	0	0	0	0	0	0	0	0	0	0	0	0	0	145	0	0	0
ACACACACTGAGAGTCAGAGTGTCACACAC	0	0	0	0	0	0	10	0	0	0	0	0	0	15	0	0	0	0	0	0	0	0
ACACACACTGAGAGTCTCACAGTGAGTGAC	0	0	0	24	0	0	15	0	0	0	0	14	0	0	0	0	0	50	0	633	0	208
ACACACACTGAGAGTCTCTGACTCACACTG	0	0	0	0	0	0	0	0	0	0	0	0	3	0	0	0	0	0	0	0	0	0
ACACACACTGAGAGTCTCTGACTGTGAGTG	48	48	0	0	0	0	0	0	0	0	0	0	0	0	0	0	0	0	0	0	0	0
ACACACACTGAGAGTCTGACACACTCAGTG	0	0	0	0	0	0	0	0	0	0	0	0	0	0	0	0	0	0	76	0	0	0
ACACACACTGAGAGTCTGTGTCAGACACAC	0	0	0	0	0	0	0	0	0	0	0	0	0	0	0	0	0	0	38	0	0	0
ACACACACTGAGAGTGACACAGAGAGACAC	0	0	0	0	0	0	9	0	0	0	0	0	0	0	0	0	0	0	0	0	0	0
ACACACACTGAGAGTGAGACAGAGAGACTG	0	0	0	0	0	0	0	0	0	0	0	0	0	0	0	0	0	0	45	0	0	0
ACACACACTGAGAGTGAGAGACTCAGAGTG	0	0	0	0	0	0	5	0	0	0	0	0	0	0	0	0	0	0	0	0	0	0
ACACACACTGAGAGTGAGAGTCAGTGAGAC	0	0	0	0	0	0	0	0	0	0	0	10	0	0	0	0	10	0	175	0	0	0
ACACACACTGAGAGTGAGAGTCTCTGAGTG	0	0	0	0	0	0	0	0	0	0	104	0	0	0	0	0	0	0	0	0	0	0
ACACACACTGAGAGTGAGTCACTGAGAGAG	0	0	0	0	0	0	0	0	0	0	0	9	0	0	0	0	0	0	0	0	0	0
ACACACACTGAGAGTGAGTCTCAGAGTCTG	0	0	0	0	0	0	0	0	0	0	0	0	0	0	0	56	0	0	324	0	0	0
ACACACACTGAGAGTGAGTCTGTCTCAGTC	201	41	0	119	0	0	12	0	0	0	0	0	109	69	0	0	0	3	65	112	0	0
ACACACACTGAGAGTGAGTGTCTCTCAGAG	0	0	0	0	0	0	0	0	0	0	0	0	0	0	0	0	4	0	86	0	0	0
ACACACACTGAGAGTGAGTGTGTCAGACTG	0	0	0	0	0	0	0	0	0	0	0	0	0	0	0	0	0	0	39	0	0	0
ACACACACTGAGAGTGTCTCTGACTCTCTC	0	0	0	29	0	0	6	0	0	0	0	0	0	0	0	0	0	6	105	0	0	0
ACACACACTGAGAGTGTCTGAGAGTCAGTC	0	0	0	0	0	0	0	0	0	0	0	0	0	0	0	0	0	0	35	0	0	0
ACACACACTGAGAGTGTGAGTGACACACTG	0	0	0	0	0	0	0	0	0	0	0	7	0	0	0	0	0	0	39	0	0	0
ACACACACTGAGAGTGTGAGTGTGACACTC	0	0	0	9	0	0	0	0	0	0	0	0	0	0	0	0	0	0	23	0	0	0
ACACACACTGAGAGTGTGTCAGTGAGACTG	0	0	0	0	0	0	0	0	0	0	0	0	0	0	0	0	0	0	58	0	0	0
ACACACACTGAGAGTGTGTCTGACAGACAG	405	186	0	0	0	0	24	0	0	0	0	23	264	0	0	0	35	0	436	20	0	0
ACACACACTGAGAGTGTGTGTCTCAGTCTG	0	0	0	0	0	0	0	0	0	0	0	0	0	0	0	0	0	0	75	0	0	0
ACACACACTGAGTCACAGTGTCTCACAGAC	0	5	0	0	0	0	0	0	0	0	0	0	0	0	0	0	0	0	0	0	0	0
ACACACACTGAGTCACAGTGTGTGAGACAG	0	0	0	0	0	0	0	0	0	0	0	0	0	0	0	0	0	0	363	0	0	0
ACACACACTGAGTCACTCTCAGTGAGTCAG	0	0	0	0	0	0	0	0	0	0	0	0	0	0	0	0	0	0	53	0	0	0
ACACACACTGAGTCACTCTGACAGACTCAC	0	0	0	0	0	0	0	0	0	0	0	0	0	0	0	0	0	0	48	0	0	0
ACACACACTGAGTCACTCTGACTGACTGTG	0	0	0	2	0	0	6	0	0	0	0	7	0	0	0	0	0	0	461	0	0	0
ACACACACTGAGTCACTGTCACTCAGAGAG	0	0	0	0	0	0	0	0	0	0	0	0	0	0	0	0	0	0	51	0	0	0
ACACACACTGAGTCACTGTGAGTGTCAGAC	0	0	0	0	0	0	0	0	0	0	0	0	0	0	0	0	0	0	41	0	0	0
ACACACACTGAGTCAGACACAGAGTCTGTG	0	0	0	0	0	0	0	0	0	0	0	16	0	0	0	0	0	0	0	0	0	0
ACACACACTGAGTCAGACAGTGTGTCAGAG	0	0	0	0	0	0	0	0	0	0	0	7	0	0	0	0	0	0	0	0	0	0
ACACACACTGAGTCAGACAGTGTGTCTCAG	0	0	0	0	0	0	0	0	0	0	0	0	0	0	0	0	0	0	101	0	0	0
ACACACACTGAGTCAGACTGTGTCACTGTG	0	0	0	0	0	0	0	0	0	0	0	0	0	0	0	0	5	0	87	0	0	0
ACACACACTGAGTCAGAGACACTCAGTGAG	0	47	0	0	10	0	19	0	0	7	0	31	7	17	0	0	12	0	426	99	0	1928
ACACACACTGAGTCAGTCAGAGTGTGAGAG	0	0	0	0	0	0	0	0	0	0	0	0	0	0	0	0	0	0	203	0	0	0
ACACACACTGAGTCAGTCTCTCACTCTGTC	0	0	0	0	0	0	0	0	0	0	0	0	0	0	0	0	0	0	5	0	0	0
ACACACACTGAGTCAGTGACACTGTGAGAG	0	24	0	6	12	0	26	0	0	0	3	16	0	0	0	750	20	0	0	0	1094	0
ACACACACTGAGTCTCACTCTCTGTGTGAG	0	0	0	0	0	0	0	0	0	0	0	0	0	0	0	0	0	0	90	0	0	0
ACACACACTGAGTCTCAGAGAGAGAGTGAG	0	0	0	0	0	16	5	0	0	0	0	0	0	0	0	0	0	0	100	0	0	0
ACACACACTGAGTCTCAGAGTCTGAGTGTG	7	0	0	0	0	0	0	0	0	0	0	7	144	0	0	0	4	0	180	0	52	4
ACACACACTGAGTCTCAGTCTCTGACTGTG	0	0	0	56	0	0	2	0	0	0	0	3	0	0	0	14	3	30	286	0	0	0
ACACACACTGAGTCTCAGTGACTCAGAGTG	0	0	0	0	0	0	0	0	0	0	0	0	0	0	0	0	0	0	61	0	0	0
ACACACACTGAGTCTCTGACACTGAGTCTC	0	0	0	0	0	0	5	0	0	0	0	6	0	0	0	0	0	0	13	0	0	0
ACACACACTGAGTCTCTGACTGAGTCTGTG	0	12	0	0	0	0	0	0	0	0	0	0	0	0	0	0	0	0	0	0	0	0
ACACACACTGAGTCTCTGAGTGAGACACTC	92	37	0	0	0	0	8	0	0	0	0	0	25	0	0	0	0	0	41	0	0	0
ACACACACTGAGTCTGACAGACAGAGAGTC	125	238	0	29	0	0	8	0	2	2	0	23	85	10	0	0	6	24	670	1550	0	14
ACACACACTGAGTCTGACTCAGTCAGTGTG	0	0	0	0	0	0	0	0	0	0	0	10	0	0	0	0	0	0	49	0	0	0
ACACACACTGAGTCTGACTGAGTGTGAGAG	0	0	0	0	0	0	3	0	0	0	0	3	0	0	0	0	0	0	237	0	0	0
ACACACACTGAGTCTGAGAGTGACTGTCTC	0	0	0	0	0	0	0	0	0	0	0	0	0	0	0	0	0	5	0	0	0	0
ACACACACTGAGTCTGAGAGTGAGTGTGAG	0	0	0	0	0	0	0	0	0	0	0	0	0	0	0	0	0	0	46	0	0	0
ACACACACTGAGTCTGTCACTCACTGTGTG	0	0	0	0	0	0	0	0	0	0	0	0	0	0	0	0	0	0	43	0	0	0
ACACACACTGAGTCTGTCTCTCAGTCAGTG	0	15	5	65	0	0	15	0	0	9	1316	40	4	9	0	76	4	33	114	8	208	25
ACACACACTGAGTCTGTCTCTGTGTCACAG	0	0	0	0	0	0	0	0	0	0	0	0	0	0	0	0	0	0	47	0	165	0
ACACACACTGAGTCTGTGACAGACTGAGTG	0	0	0	0	0	0	0	0	0	0	0	0	0	0	0	0	0	0	45	0	0	0
ACACACACTGAGTCTGTGTGACAGACACTG	0	0	0	0	0	0	0	0	0	0	0	0	0	0	0	11	8	0	0	0	0	0
ACACACACTGAGTGACAGTGACACAGTGAG	0	0	0	0	0	0	0	0	0	0	0	0	0	0	0	0	0	0	71	0	0	0
ACACACACTGAGTGACAGTGTCTCAGTGTG	16	33	0	9	0	0	29	0	0	49	5002	45	9	8	0	270	46	0	164	0	793	0
ACACACACTGAGTGACAGTGTGACTGACAG	0	0	0	0	0	0	0	0	0	0	0	0	0	0	0	0	0	0	94	0	0	0
ACACACACTGAGTGACTGAGACTGAGTCAG	0	0	0	0	0	0	0	0	0	0	0	0	0	0	0	0	0	0	45	0	0	0
ACACACACTGAGTGACTGAGAGAGTGTGTG	0	0	0	0	0	0	0	0	0	95	0	0	0	0	0	0	0	0	285	0	0	0
ACACACACTGAGTGACTGTGTCAGTGTGAG	0	0	0	0	0	0	0	0	0	0	0	0	0	0	0	0	0	0	204	0	0	0
ACACACACTGAGTGACTGTGTGTGTGAGTG	0	0	0	32	0	0	0	0	0	0	0	0	0	25	0	0	0	0	0	0	0	0
ACACACACTGAGTGAGACACTGAGTGAGTG	0	0	0	0	0	0	0	0	0	0	0	0	0	0	0	0	0	0	38	0	0	0
ACACACACTGAGTGAGAGTCACTCAGTGAC	0	0	0	0	0	0	0	0	0	0	0	28	0	0	0	0	0	0	134	0	0	0
ACACACACTGAGTGAGAGTCAGAGAGTCTC	0	0	0	0	0	0	0	0	0	89	0	0	0	0	0	0	7	0	276	0	0	0
ACACACACTGAGTGAGAGTCTCAGAGTCAC	0	0	0	8	0	0	0	0	0	0	0	12	0	0	0	0	0	0	156	0	0	0
ACACACACTGAGTGAGAGTCTGAGACTCTG	0	0	0	0	0	0	12	0	0	0	0	2	0	0	0	0	8	0	134	0	0	0
ACACACACTGAGTGAGAGTGAGTGACTGAC	0	0	0	2	0	0	0	0	0	0	0	0	0	0	0	0	0	0	0	0	0	0
ACACACACTGAGTGAGTCTCTCTCTCAGTC	0	0	0	0	0	0	0	0	0	0	0	18	0	0	0	0	0	0	38	0	0	0
ACACACACTGAGTGAGTCTCTGTGACTCTG	0	0	0	0	0	0	0	0	0	0	0	0	6	0	0	0	0	0	0	0	0	0
ACACACACTGAGTGAGTCTGAGAGTGTGAG	0	0	0	0	0	0	0	0	0	0	0	0	0	0	0	0	0	0	33	0	0	0
ACACACACTGAGTGAGTCTGTGTGTCTGAG	0	0	0	0	0	0	3	0	0	0	0	4	0	0	0	0	4	0	0	0	0	0
ACACACACTGAGTGAGTGAGAGTCAGTGTG	0	0	0	0	0	0	2	0	0	0	0	5	0	0	0	0	0	0	125	0	0	0
ACACACACTGAGTGAGTGAGAGTGTCAGAC	0	0	0	0	0	0	5	0	0	0	0	0	0	0	0	0	0	0	558	0	0	0
ACACACACTGAGTGAGTGAGTCACTGTGTG	0	0	0	0	0	0	0	0	0	0	0	0	0	22	0	0	0	16	526	0	0	0
ACACACACTGAGTGTCACACACAGAGAGTC	0	0	0	0	0	0	0	0	0	0	0	0	0	0	0	0	0	0	76	0	0	0
ACACACACTGAGTGTCACTCACTCACTCAG	0	0	0	0	0	0	0	0	0	0	26	0	0	0	0	0	0	0	121	0	0	0
ACACACACTGAGTGTCAGACTGAGTGTGTG	0	0	0	0	0	67	0	0	0	0	3376	13	0	0	0	2306	0	0	135	0	415	0
ACACACACTGAGTGTCAGAGTCACACAGTG	0	0	0	0	0	0	0	0	0	0	0	0	0	0	0	0	0	0	154	0	0	0
ACACACACTGAGTGTCAGAGTGTGTCACTG	0	0	0	0	0	0	0	0	0	59	0	0	0	0	0	20	5	0	99	0	0	0
ACACACACTGAGTGTCAGTCACTCACAGTG	0	0	0	0	0	0	0	0	0	0	0	0	0	0	0	0	0	0	89	0	0	0
ACACACACTGAGTGTCTCTCTGTGAGAGTC	70	56	0	0	0	0	0	0	0	0	0	0	8	0	0	0	0	0	0	0	0	0
ACACACACTGAGTGTCTCTGTGACTCTCTC	0	0	0	0	0	0	0	0	0	15	0	2	0	0	0	0	0	0	372	0	0	0
ACACACACTGAGTGTCTGACTGAGTGTGTG	0	23	0	0	0	0	0	0	0	0	0	0	0	0	0	0	0	0	0	0	0	0
ACACACACTGAGTGTCTGAGAGAGAGTCAC	0	100	0	0	0	0	0	0	0	10	0	0	0	0	0	0	13	0	51	0	0	0
ACACACACTGAGTGTCTGTGAGAGAGACTC	0	4	0	0	0	0	26	0	0	0	0	11	0	0	0	0	0	0	368	0	0	0
ACACACACTGAGTGTCTGTGTGTGAGTCTC	16	11	0	0	0	0	22	0	0	0	160	17	0	2	0	14	4	0	100	0	0	0
ACACACACTGAGTGTGAGAGTCAGTGAGAG	0	0	0	0	0	0	0	0	0	0	0	0	4	0	0	0	0	0	0	0	0	0
ACACACACTGAGTGTGAGAGTGACTGTCAC	0	0	0	0	20	0	0	0	0	0	0	2	0	0	0	0	9	0	0	0	0	0
ACACACACTGAGTGTGAGTGAGTGAGTGTG	0	0	0	35	0	0	0	0	0	0	0	0	0	0	0	0	0	0	28	0	0	0
ACACACACTGAGTGTGAGTGTGTGTGTGTG	0	0	0	0	0	0	0	0	0	0	0	3	0	0	0	0	0	0	0	0	0	0
ACACACACTGAGTGTGTCTCTCAGTCTGTC	0	0	0	0	0	0	0	0	0	0	0	0	0	0	0	0	0	0	62	0	0	0
ACACACACTGAGTGTGTCTGTCAGAGAGAC	10	31	0	0	0	0	0	0	0	0	259	10	27	0	0	214	13	0	69	0	66	0
ACACACACTGAGTGTGTGAGAGTCAGAGAC	0	0	0	0	0	0	6	0	0	0	0	0	0	0	0	0	0	0	117	0	0	0
ACACACACTGAGTGTGTGAGTGTGAGTCTG	0	0	0	0	31	0	18	0	0	0	0	0	0	0	0	0	3	0	374	0	0	0
ACACACACTGAGTGTGTGTGTGTGTGACTG	0	0	0	0	0	0	0	0	0	0	36	0	0	0	0	0	16	0	0	0	0	0
ACACACACTGTCACACAGACACACAGACAC	7	54	0	25	0	0	0	0	0	0	0	0	0	0	0	28	7	18	448	0	0	0
ACACACACTGTCACACAGAGTGTGTGTCAG	0	0	0	0	0	0	0	0	0	0	0	0	0	0	0	0	0	0	35	0	0	0
ACACACACTGTCACACAGTGTCACACAGTG	0	0	0	0	0	0	10	0	0	0	0	15	5	0	0	0	8	0	604	0	0	0
ACACACACTGTCACACAGTGTGAGACTCTG	0	0	0	0	0	0	14	0	0	0	0	0	0	0	0	0	0	0	35	0	0	0
ACACACACTGTCACACAGTGTGAGAGAGTG	35	0	0	19	0	0	29	0	0	0	0	22	3	13	0	0	5	2	303	0	0	11
ACACACACTGTCACACTCTCACACAGTCTG	0	0	0	0	0	0	12	0	0	0	0	6	0	0	0	0	0	0	226	0	0	0
ACACACACTGTCACACTGACAGTCTGTCTG	0	0	0	0	0	0	0	0	0	0	0	0	0	0	0	0	0	0	147	0	0	0
ACACACACTGTCACAGACAGTGTGAGAGAC	0	0	0	34	0	0	4	0	0	0	0	3	0	0	0	36	6	13	289	0	0	38
ACACACACTGTCACAGACTGAGTGAGAGTG	0	0	0	0	0	0	0	0	0	0	0	0	0	0	0	0	0	0	46	0	0	0
ACACACACTGTCACAGAGAGACAGAGTGAG	144	0	0	22	0	229	14	0	0	0	362	5	10	85	0	92	0	7	264	0	30	0
ACACACACTGTCACAGAGAGTCACTGAGTC	0	0	0	0	0	0	0	0	0	0	0	18	0	4	0	0	0	0	55	0	0	0
ACACACACTGTCACAGAGTGTGTCACACTC	0	0	0	0	0	0	2	0	0	0	0	0	0	0	0	0	7	0	79	0	0	0
ACACACACTGTCACTCACAGTGTGTCACAG	0	0	0	0	0	0	0	0	0	0	0	0	0	0	0	0	0	0	46	0	0	0
ACACACACTGTCACTCACTGAGTGTCTGTG	0	0	0	22	0	0	0	0	0	0	0	15	0	13	0	0	0	0	45	0	0	0
ACACACACTGTCACTCAGACTCTGAGACAG	0	0	0	0	0	0	8	0	0	0	0	0	0	0	0	0	0	0	0	0	0	0
ACACACACTGTCACTCAGAGAGAGACAGTG	0	0	0	0	0	0	21	0	0	0	3189	4	0	0	0	880	7	0	380	0	3090	0
ACACACACTGTCACTCAGTCAGAGTGTGAC	0	0	0	0	0	0	3	0	0	0	94	2	0	0	0	718	0	0	203	0	93	0
ACACACACTGTCACTCTCAGTCTGAGACTC	0	0	0	291	0	0	25	0	0	0	0	39	0	118	0	0	25	507	123	0	0	0
ACACACACTGTCACTCTCTGTGTCACTCTG	0	61	0	8	0	0	0	0	0	0	0	0	0	0	0	0	0	0	6	0	0	0
ACACACACTGTCACTGACAGTGAGACTGAG	0	12	0	0	0	0	0	0	0	0	0	0	0	0	0	0	0	0	0	0	0	19
ACACACACTGTCACTGACTGACACAGAGAC	0	0	0	0	0	0	0	0	0	0	0	0	0	0	0	0	0	0	172	0	0	0
ACACACACTGTCACTGAGACTGTCTGACAC	0	0	0	0	0	0	0	0	0	0	0	0	0	0	0	0	0	0	183	0	0	0
ACACACACTGTCACTGTCACAGTGACTCTG	0	0	0	0	0	0	15	0	0	18	0	2	0	79	0	81	28	137	298	0	0	0
ACACACACTGTCACTGTCTCACAGAGTCTC	0	0	0	0	0	0	23	0	0	0	0	0	0	0	0	0	0	0	514	0	0	0
ACACACACTGTCACTGTGTGAGACAGAGAC	0	0	0	0	0	0	0	0	0	0	0	0	0	0	0	0	6	0	213	16	0	0
ACACACACTGTCAGACACTGTGTGTGTGAC	0	0	0	0	0	0	0	0	0	0	0	0	0	0	0	0	0	0	87	0	0	0
ACACACACTGTCAGACAGAGAGTCTGACAG	0	0	0	0	0	0	6	0	0	0	0	23	0	0	0	0	5	0	44	0	0	0
ACACACACTGTCAGACTCAGAGAGTGAGTG	0	0	0	0	0	0	0	0	0	0	0	0	0	0	0	0	0	0	171	0	0	0
ACACACACTGTCAGACTGACACTCTCTGTG	0	0	0	0	0	0	0	0	0	0	0	13	0	6	0	25	18	0	163	0	0	0
ACACACACTGTCAGACTGAGTGAGACTCTG	0	0	0	0	0	0	0	0	0	0	0	0	0	0	0	0	0	0	23	0	0	0
ACACACACTGTCAGAGAGAGAGAGTCTGAG	0	0	0	0	0	0	9	0	0	0	29	25	0	19	0	0	8	0	827	0	35	0
ACACACACTGTCAGAGAGAGTGTCAGTCTC	0	0	0	0	0	0	0	0	0	0	0	0	0	0	0	0	0	0	235	0	0	0
ACACACACTGTCAGAGAGAGTGTCTCTCTG	2	0	0	0	0	0	0	0	0	0	0	0	0	0	0	0	0	0	0	0	0	0
ACACACACTGTCAGAGAGTCACTCAGTGTG	0	0	0	0	0	88	0	0	0	0	0	0	0	0	0	0	3	0	74	0	0	0
ACACACACTGTCAGAGAGTGAGAGTGTGAG	0	0	0	0	0	0	0	0	0	0	0	7	0	0	0	0	0	0	0	0	0	0
ACACACACTGTCAGAGAGTGTCTGAGACTG	51	28	0	4	102	0	7	0	0	0	332	45	8	42	0	0	9	7	307	209	0	0
ACACACACTGTCAGAGAGTGTGTCTCTCTG	6	0	0	5	0	0	0	0	0	0	0	5	8	0	0	0	0	13	0	0	0	0
ACACACACTGTCAGAGTGAGAGAGACTCAC	0	0	0	0	0	0	0	0	0	0	0	0	0	0	0	0	0	0	0	0	142	0
ACACACACTGTCAGAGTGAGTCACAGTCAC	0	0	0	0	0	0	0	0	0	0	0	0	0	0	0	0	0	0	68	0	0	0
ACACACACTGTCAGAGTGAGTCTGTGTCAC	0	0	0	0	0	0	0	0	0	0	0	0	0	0	0	0	0	0	75	0	0	0
ACACACACTGTCAGAGTGAGTGAGACAGTC	0	0	0	0	0	0	3	0	0	0	0	0	0	0	0	0	0	0	215	0	0	0
ACACACACTGTCAGAGTGTCTGACTGACTG	0	3	0	63	438	11	173	0	2	2	0	145	12	33	0	0	90	66	1372	283	0	136
ACACACACTGTCAGTCACTCTGAGTCTCAG	0	0	0	0	0	0	0	0	0	0	0	0	0	0	0	0	0	0	44	0	0	0
ACACACACTGTCAGTCAGACTGTCAGAGAC	0	0	0	0	0	0	0	0	0	0	0	0	0	0	0	0	3	0	0	0	0	0
ACACACACTGTCAGTCAGTGACAGAGTGTC	0	0	0	0	0	0	0	0	0	0	0	2	0	0	0	0	0	0	0	0	0	0
ACACACACTGTCAGTCTCTCAGTGAGTCTG	0	0	0	0	0	0	0	0	0	0	0	8	0	0	0	0	0	0	0	0	0	0
ACACACACTGTCAGTCTGACTCACAGTCTG	0	0	0	0	0	0	0	0	0	0	0	14	0	0	0	0	0	0	193	0	28	0
ACACACACTGTCAGTCTGTCTCAGAGAGTG	0	0	0	2	0	0	28	0	0	0	0	4	0	37	0	0	19	0	212	0	0	0
ACACACACTGTCAGTCTGTCTCTGTGAGAC	0	0	0	0	5	0	0	0	0	0	0	0	0	0	0	0	16	7	0	0	0	0
ACACACACTGTCAGTCTGTGTGTCACTGTG	0	0	0	0	0	0	0	0	0	0	0	0	0	0	0	0	0	0	113	0	0	0
ACACACACTGTCAGTGACAGAGTGTGTGAG	0	0	0	0	0	0	0	0	0	0	0	13	0	0	0	0	0	0	34	0	0	0
ACACACACTGTCAGTGACTGTCAGAGACTC	0	0	0	0	0	0	5	0	0	0	0	21	23	0	0	139	5	0	175	0	0	0
ACACACACTGTCAGTGACTGTCTCAGTCTG	0	0	0	0	0	0	0	0	0	0	0	0	0	0	0	0	0	0	49	0	0	0
ACACACACTGTCAGTGAGAGTCACTCAGTG	0	5	0	0	0	0	0	0	0	0	0	0	0	0	0	0	0	0	0	0	0	0
ACACACACTGTCAGTGAGAGTCAGTGAGTC	0	0	0	0	0	0	11	0	0	0	0	5	0	0	0	0	0	0	149	85	0	0
ACACACACTGTCAGTGTCACACTCTGACTC	0	0	0	0	0	0	0	0	0	0	0	0	0	0	0	0	0	0	143	0	0	0
ACACACACTGTCAGTGTCAGACAGTCTGAC	0	0	0	10	0	0	3	0	0	0	0	0	0	0	0	0	0	12	73	0	0	0
ACACACACTGTCAGTGTCAGTGTGTGACTC	0	0	0	0	0	0	0	0	0	0	0	0	0	0	0	0	0	0	35	0	0	0
ACACACACTGTCAGTGTCTGTCTGAGTGAG	18	2	0	36	0	0	14	0	0	0	0	20	0	119	0	0	29	71	593	0	0	0
ACACACACTGTCAGTGTGAGTGAGTCACTG	0	0	0	0	0	0	3	0	0	0	0	0	0	0	0	0	0	0	0	0	0	0
ACACACACTGTCAGTGTGTCTGTGTGTCAC	0	5	0	0	0	0	0	0	0	0	0	0	0	0	0	0	0	0	162	0	0	0
ACACACACTGTCAGTGTGTGAGAGAGAGAG	0	0	0	0	0	0	0	0	0	0	0	15	4	0	0	0	12	0	0	0	0	0
ACACACACTGTCAGTGTGTGTGTCACTGTG	0	11	0	0	0	4	5	0	0	0	23	7	0	0	0	35	0	0	0	0	0	0
ACACACACTGTCTCACACAGTCTCACTGTG	0	20	0	0	0	0	0	0	0	0	0	12	0	0	0	0	3	0	0	0	0	0
ACACACACTGTCTCACACTGAGACAGTGAG	0	0	0	0	0	0	9	0	0	0	842	0	0	0	0	539	0	0	298	0	862	0
ACACACACTGTCTCACAGAGAGTCAGTGTG	84	11	0	145	2	0	155	0	0	94	345	332	0	253	2	33	197	292	1049	2	91	0
ACACACACTGTCTCACTCACTGAGACTCTC	0	0	0	0	0	0	0	0	0	0	0	0	0	0	0	0	0	0	131	0	0	0
ACACACACTGTCTCACTCAGTGTGTGTGAG	0	0	0	0	0	0	0	0	0	32	0	0	0	2	0	0	0	0	0	0	0	0
ACACACACTGTCTCACTGTCACTCAGTCTG	0	0	0	0	0	3	3	0	0	0	0	12	0	0	0	0	0	0	239	0	0	0
ACACACACTGTCTCACTGTCAGAGTCTCTG	0	0	0	0	0	0	0	0	0	0	0	5	0	0	0	0	0	0	88	0	0	0
ACACACACTGTCTCACTGTGAGTCACAGAG	0	0	0	0	0	0	10	0	0	694	0	5	0	0	0	60	0	0	281	0	0	0
ACACACACTGTCTCAGACAGTGACACACTC	0	0	0	0	0	0	47	0	0	0	0	0	0	0	0	0	0	0	0	0	0	0
ACACACACTGTCTCAGACTGTGAGAGACAG	4	0	0	0	0	0	0	0	0	0	0	0	0	0	0	0	0	0	0	0	0	0
ACACACACTGTCTCAGACTGTGAGAGACTC	0	0	0	0	0	0	0	0	0	0	0	0	0	0	0	0	5	0	277	0	0	0
ACACACACTGTCTCAGACTGTGTCTCTCTC	0	0	0	0	0	0	0	0	0	0	0	0	0	0	0	0	12	7	435	0	0	0
ACACACACTGTCTCAGAGTGACAGTGACAG	4	0	0	0	0	0	0	0	0	0	0	0	0	0	0	0	0	0	44	0	0	0
ACACACACTGTCTCAGTGAGAGAGACAGAG	0	0	0	0	41	0	0	0	0	0	0	0	0	0	0	0	0	0	0	0	0	17
ACACACACTGTCTCAGTGAGAGAGAGTGTC	0	0	0	0	0	0	0	0	0	0	0	0	0	0	0	0	0	0	62	0	0	0
ACACACACTGTCTCAGTGAGAGTGACTCTG	0	0	0	0	0	0	0	0	0	0	0	0	0	0	0	0	0	0	85	0	0	0
ACACACACTGTCTCAGTGTCTGTGAGACAG	0	0	0	0	0	0	0	0	0	0	0	21	0	0	0	0	6	0	156	0	0	0
ACACACACTGTCTCAGTGTGACACACTCAG	0	0	0	0	0	0	0	0	0	0	0	0	0	0	0	0	0	0	2	0	0	0
ACACACACTGTCTCAGTGTGAGACTGTGTG	0	0	0	0	0	0	0	0	0	0	0	0	0	0	0	0	0	0	42	0	0	0
ACACACACTGTCTCAGTGTGTCTGAGACTC	11	0	0	4	0	0	8	0	0	0	208	3	0	64	0	36	9	26	454	0	302	0
ACACACACTGTCTCTCACTGTGAGTCTCAC	0	0	0	0	0	0	0	0	0	0	0	0	0	0	0	0	0	0	267	0	0	0
ACACACACTGTCTCTCAGAGACAGTGTGAC	0	0	0	0	0	0	0	0	0	0	0	0	0	0	0	0	0	0	49	0	0	0
ACACACACTGTCTCTCAGTCAGACAGACAG	0	0	0	0	689	0	0	0	0	0	0	0	0	0	0	0	0	0	0	7	0	1967
ACACACACTGTCTCTCAGTGTCTGTGAGAG	0	0	0	0	0	0	0	0	0	0	0	0	0	0	0	0	5	0	82	0	0	0
ACACACACTGTCTCTCTCAGTGAGTCTCTG	2	0	33	0	0	0	22	0	0	4	1815	30	0	0	0	2042	27	0	587	0	1026	9
ACACACACTGTCTCTCTCTGAGTGTGTGAC	0	0	0	0	0	0	0	0	0	0	0	0	0	0	0	0	0	0	41	0	0	0
ACACACACTGTCTCTCTGTCAGAGTCTGTC	0	0	0	0	0	0	0	0	0	0	0	0	0	0	0	0	0	0	96	0	0	0
ACACACACTGTCTCTGAGACAGACAGTCAC	0	32	0	0	0	0	13	0	0	0	0	5	11	0	0	0	46	0	482	0	0	0
ACACACACTGTCTCTGAGTCACTCTGTCTC	63	77	0	0	0	0	0	0	0	0	0	8	97	0	0	0	0	0	165	0	0	0
ACACACACTGTCTCTGTCACTCTGACACTC	0	0	0	0	0	223	36	0	0	0	0	0	0	0	0	0	0	0	101	0	0	0
ACACACACTGTCTCTGTCTCTCAGTGAGAG	0	0	0	0	0	0	0	0	0	0	0	0	0	0	0	19	0	0	0	0	0	0
ACACACACTGTCTCTGTGACAGACAGTCTC	0	0	0	0	0	0	0	0	0	0	0	0	4	0	0	0	0	0	0	0	0	0
ACACACACTGTCTCTGTGAGAGTGTCAGTG	96	34	0	77	0	3	0	0	0	0	0	51	16	7	0	0	17	27	534	0	0	0
ACACACACTGTCTCTGTGTCAGAGTGTCAG	0	0	0	0	0	0	17	0	0	0	0	0	0	0	0	0	0	0	43	0	0	0
ACACACACTGTCTGACACAGTCAGTGTGTC	0	0	0	0	0	0	0	0	0	0	0	0	0	0	0	0	0	0	35	0	0	0
ACACACACTGTCTGACAGTGTCTGACACTC	0	0	0	0	0	0	0	0	0	0	0	0	0	0	0	0	0	0	88	0	0	0
ACACACACTGTCTGACTGACAGTGTGAGTG	0	0	0	0	0	0	42	0	0	0	16	19	0	0	0	0	5	0	440	0	220	0
ACACACACTGTCTGACTGAGACACAGACTC	0	0	0	0	34	0	0	0	0	0	0	28	0	0	0	0	0	0	174	0	75	6
ACACACACTGTCTGAGACACACAGTCAGTC	0	0	0	0	0	0	0	0	0	0	0	0	10	0	0	0	4	0	39	0	170	0
ACACACACTGTCTGAGACTGAGAGAGTGTG	0	0	0	0	0	0	9	0	0	0	17	37	26	0	0	0	0	8	208	0	46	0
ACACACACTGTCTGAGAGACACAGTGAGTC	0	0	66	0	0	0	0	0	0	0	0	0	0	0	0	0	0	0	0	0	0	0
ACACACACTGTCTGAGAGACTCAGAGTGAG	0	0	0	0	0	0	0	0	0	0	0	0	0	0	0	0	0	0	3	0	0	0
ACACACACTGTCTGAGTCAGTGTGAGTGAG	0	0	0	0	0	0	0	0	0	0	0	2	0	0	0	0	0	0	0	0	0	0
ACACACACTGTCTGAGTCTCTCACACACAG	0	0	0	0	0	0	0	0	0	0	0	7	4	0	0	0	0	0	254	0	0	0
ACACACACTGTCTGAGTCTGACACTGACTG	0	0	0	0	0	0	0	0	0	0	0	8	0	0	0	0	3	0	55	0	0	0
ACACACACTGTCTGAGTGAGACAGAGACTG	0	0	0	0	0	0	0	0	0	0	0	0	0	0	0	0	0	0	201	0	0	0
ACACACACTGTCTGAGTGAGACTCTCTGAC	0	0	0	0	0	0	0	0	0	0	0	0	0	0	0	0	11	0	295	0	0	0
ACACACACTGTCTGAGTGAGTCACAGACTG	0	0	0	0	0	0	6	0	0	0	23	0	0	0	0	0	4	0	0	0	0	0
ACACACACTGTCTGAGTGTCTCTCTCTGTC	0	0	0	0	0	0	9	0	0	0	0	0	0	0	0	0	6	0	184	0	0	0
ACACACACTGTCTGAGTGTGACTGAGTGTG	11	30	0	7	60	0	3	0	0	0	337	22	18	0	0	1435	42	0	205	0	1705	31
ACACACACTGTCTGAGTGTGTCAGTGTCAC	0	0	0	0	0	0	0	0	0	0	0	6	0	0	0	0	0	0	0	0	0	0
ACACACACTGTCTGAGTGTGTGACTGAGAG	0	0	0	0	0	0	0	0	0	0	0	7	0	0	0	0	14	0	340	0	72	0
ACACACACTGTCTGAGTGTGTGTCACAGTC	3	0	0	0	0	0	0	0	0	0	0	0	0	0	0	0	0	0	75	0	0	0
ACACACACTGTCTGTCAGAGAGAGTCTGAC	0	0	0	0	0	0	0	0	0	0	0	3	0	0	0	9	0	0	228	0	0	0
ACACACACTGTCTGTCAGTCTGTCAGTCTG	0	0	0	0	0	0	0	0	0	0	0	6	0	0	0	0	0	0	87	0	440	0
ACACACACTGTCTGTCTCACTGTCTCTGAG	0	0	0	0	0	0	0	0	0	0	0	0	0	0	0	0	0	0	39	0	0	0
ACACACACTGTCTGTCTCTGTGTGTGAGAG	0	0	0	0	0	0	19	0	0	0	0	0	0	0	0	0	9	0	90	0	0	0
ACACACACTGTCTGTCTGTGAGTGTGACAG	0	0	0	0	0	0	0	0	0	0	0	0	0	0	0	0	0	0	54	0	0	0
ACACACACTGTCTGTCTGTGTGAGTGTCTG	0	0	0	23	0	0	0	0	0	0	0	0	0	0	0	0	11	0	29	0	29	0
ACACACACTGTCTGTCTGTGTGTCTGAGTG	0	0	0	0	0	0	0	0	0	0	52	0	0	0	0	0	0	0	39	0	0	0
ACACACACTGTCTGTGACAGAGTGTGAGAC	0	0	0	0	0	0	7	0	0	0	0	5	0	0	0	0	0	0	0	0	0	0
ACACACACTGTCTGTGACAGTCAGACAGAG	0	0	0	0	0	0	0	0	0	0	0	0	0	0	0	0	0	0	34	0	0	0
ACACACACTGTCTGTGACTCAGACAGTCAG	0	0	0	4	0	0	15	0	0	0	0	15	0	0	0	0	3	0	146	0	0	0
ACACACACTGTCTGTGAGACAGAGTCACAC	0	0	0	0	0	0	6	0	0	0	0	0	0	0	0	0	0	0	83	0	0	0
ACACACACTGTCTGTGAGTGAGACAGTGAC	0	0	0	0	0	0	0	0	0	0	0	0	0	0	0	0	0	0	40	0	0	0
ACACACACTGTCTGTGAGTGTGAGACTGAG	0	0	0	0	0	0	0	0	0	0	0	22	0	0	0	0	0	0	67	0	0	0
ACACACACTGTCTGTGTCACAGTCTCTCTC	0	0	0	0	0	0	5	0	0	0	0	0	0	0	0	0	0	0	0	0	0	0
ACACACACTGTCTGTGTCTGTGAGACAGAC	0	0	0	0	0	0	0	0	0	0	0	0	0	0	0	0	0	0	15	6	0	0
ACACACACTGTCTGTGTGACACTGTGTCAG	0	0	0	0	0	0	0	0	0	0	0	0	0	0	0	0	0	0	50	0	0	0
ACACACACTGTCTGTGTGTCACTCACTGTG	0	6	0	0	0	0	21	0	0	0	0	12	0	0	0	0	29	0	0	0	0	0
ACACACACTGTCTGTGTGTCTCAGAGACTG	32	11	0	99	0	0	13	0	0	0	0	9	0	123	0	38	45	86	599	0	0	0
ACACACACTGTCTGTGTGTGAGTCACAGTG	0	0	0	8	0	0	5	0	0	0	0	12	18	77	0	0	10	22	320	0	0	0
ACACACACTGTCTGTGTGTGTCACAGTGTC	0	0	0	13	0	0	34	0	0	0	136	13	56	13	0	32	21	7	200	0	529	0
ACACACACTGTCTGTGTGTGTGACTCAGTG	0	0	0	0	0	0	3	0	0	0	0	2	0	0	0	0	8	0	189	0	0	0
ACACACACTGTCTGTGTGTGTGACTGTGTG	0	0	0	4	0	0	0	5	0	0	0	8	0	0	0	0	0	0	0	0	0	0
ACACACACTGTGACACACACAGTGTGACAC	0	2	0	0	0	0	0	0	0	0	0	0	13	0	0	0	0	0	30	0	0	0
ACACACACTGTGACACACTGTCACTGTCAC	43	25	0	0	0	0	0	0	0	12	0	0	0	5	0	0	9	2	335	0	0	0
ACACACACTGTGACACAGAGTGTCACACAG	0	0	0	0	0	0	0	0	0	0	0	0	0	0	0	0	0	0	40	0	0	0
ACACACACTGTGACACAGTCACAGAGTCTC	0	0	417	0	0	0	32	0	0	0	0	4	0	4	0	0	17	0	351	0	0	0
ACACACACTGTGACACAGTCACAGTGACAC	17	5	0	0	0	0	0	0	0	0	0	0	0	0	0	0	0	0	0	0	0	0
ACACACACTGTGACACTCACAGACTGTCAG	0	0	0	0	0	0	0	0	0	0	0	0	0	0	0	0	0	0	91	0	0	0
ACACACACTGTGACACTCTCACTCTGTCAG	31	4	0	0	0	0	5	0	0	0	39	14	44	0	0	0	0	0	804	0	57	0
ACACACACTGTGACACTCTCAGAGTCAGTG	6	0	0	2	0	0	27	0	0	280	32	27	0	42	0	0	5	63	412	0	0	0
ACACACACTGTGACACTGAGTCACACTCAG	0	0	4	0	0	0	30	0	0	0	0	30	0	0	0	10	54	0	287	0	27	0
ACACACACTGTGACACTGTGTGAGAGACAG	0	0	0	0	0	0	0	0	0	0	0	10	0	0	0	0	0	0	0	0	0	0
ACACACACTGTGACAGACTGAGTCTCAGTC	0	0	0	0	0	0	35	0	0	0	0	21	0	0	0	0	0	0	346	0	0	0
[truncated: 998,000+ more rows]
