# Supplementary material for: A curative combination cancer therapy achieves high fractional cell killing through low cross-resistance and drug additivity
Source: eLife. 2019 Nov 19;8:e50036. doi: 10.7554/eLife.50036 (PMC6897534; doi:10.7554/eLife.50036)
Supplement: Figure 5—source data 1. [file elife-50036-fig5-data1.xlsx]

## Sheet: Cri screen
	sgRNA read counts
CRISPRi sgRNA	T=0	DMSO	DMSO/5%HCS	O	C	H	R/5%HCS
A1BG_+_58858549.23-P1	118	189	182	75	3	418	184
A1BG_+_58858791.23-P1	243	271	348	86	19	126	1196
A1BG_+_58858964.23-P1	161	151	186	0	94	511	38
A1BG_+_58864367.23-P2	264	252	270	376	1	360	85
A1BG_+_58864705.23-P2	176	319	230	6	8	55	0
A1BG_-_58858562.23-P1	244	258	227	1439	232	887	73
A1BG_-_58858617.23-P1	92	109	68	413	16	63	12
A1BG_-_58858630.23-P1	157	199	196	744	33	322	48
A1BG_-_58858788.23-P1	150	93	343	55	36	6	28
A1BG_-_58858915.23-P1	258	300	186	380	67	318	466
A1BG_-_58858950.23-P1	246	208	242	23	588	7	200
A1BG_-_58858991.23-P1	250	510	281	355	10	167	29
A1BG_-_58864354.23-P2	213	217	172	70	40	218	0
A1BG_-_58864360.23-P2	184	256	122	19	88	55	272
A1BG_-_58864420.23-P2	257	252	386	90	210	31	12
A1BG_-_58864428.23-P2	194	188	221	1403	267	206	58
A1BG_-_58864436.23-P2	198	230	180	86	16	60	79
A1BG_-_58864715.23-P2	485	476	313	200	36	910	477
A1BG_-_58864822.23-P2	250	220	234	194	264	74	111
A1BG_-_58864840.23-P2	388	246	343	31	3213	312	310
A1CF_+_52645000.23-P1P2	461	425	657	631	103	433	286
A1CF_+_52645034.23-P1P2	188	95	198	331	1	54	46
A1CF_+_52645080.23-P1P2	227	221	209	283	821	308	73
A1CF_+_52645091.23-P1P2	268	499	244	30	51	619	130
A1CF_+_52645339.23-P1P2	489	528	450	38	135	130	664
A1CF_+_52645358.23-P1P2	319	358	283	189	597	236	29
A1CF_+_52645377.23-P1P2	502	1015	590	673	151	270	525
A1CF_-_52645011.23-P1P2	461	451	586	891	301	211	340
A1CF_-_52645249.23-P1P2	187	230	83	45	29	53	107
A1CF_-_52645373.23-P1P2	466	377	500	218	815	131	206
A2ML1_+_8975211.23-P1P2	28	28	31	0	0	0	0
A2ML1_+_8975278.23-P1P2	387	295	256	3	184	458	664
A2ML1_+_8975452.23-P1P2	397	472	578	122	152	299	185
A2ML1_-_8975403.23-P1P2	289	531	420	449	19	203	219
A2ML1_-_8975471.23-P1P2	301	322	269	230	779	8	138
A2ML1_-_8975487.23-P1P2	391	414	352	237	2	64	193
A2ML1_-_8975582.23-P1P2	336	361	323	290	166	358	240
A2ML1_-_8975593.23-P1P2	81	76	55	43	2	16	1
A2ML1_-_8975664.23-P1P2	409	526	497	51	101	24	130
A2ML1_-_8975669.23-P1P2	307	273	118	351	187	101	28
A2M_+_9268141.23-P1P2	449	533	366	386	55	458	105
A2M_+_9268487.23-P1P2	307	364	348	12	63	54	2314
A2M_+_9268495.23-P1P2	251	155	287	103	53	300	61
A2M_+_9268524.23-P1P2	20	0	0	1	0	0	0
A2M_-_9268044.23-P1P2	540	373	500	308	145	591	142
A2M_-_9268273.23-P1P2	332	558	330	419	43	218	122
A2M_-_9268326.23-P1P2	406	232	249	250	150	165	844
A2M_-_9268360.23-P1P2	12	0	0	5	0	0	0
A2M_-_9268387.23-P1P2	250	429	432	62	119	72	119
A2M_-_9268427.23-P1P2	283	170	375	67	25	526	33
A3GALT2_+_33786262.23-ENST00000442999.3	153	210	183	86	35	60	273
A3GALT2_+_33786358.23-ENST00000442999.3	194	173	112	91	61	91	49
A3GALT2_+_33786467.23-ENST00000442999.3	181	178	257	251	0	249	41
A3GALT2_+_33786635.23-ENST00000442999.3	183	114	165	59	12	46	97
A3GALT2_+_33786649.23-ENST00000442999.3	133	140	96	11	27	0	91
A3GALT2_+_33786659.23-ENST00000442999.3	52	142	162	196	4	131	64
A3GALT2_+_33786675.23-ENST00000442999.3	36	55	57	6	0	4	0
A3GALT2_+_33786682.23-ENST00000442999.3	7	0	0	0	180	0	0
A3GALT2_-_33786237.23-ENST00000442999.3	136	97	49	22	29	21	72
A3GALT2_-_33786280.23-ENST00000442999.3	52	63	49	48	21	3	10
A4GALT_+_43116425.23-P1P2	258	191	257	70	21	173	191
A4GALT_+_43116792.23-P1P2	267	473	246	28	135	168	616
A4GALT_-_43116413.23-P1P2	152	161	135	3	33	316	45
A4GALT_-_43116431.23-P1P2	300	216	187	102	42	574	130
A4GALT_-_43116434.23-P1P2	305	308	273	109	33	551	93
A4GALT_-_43116460.23-P1P2	188	198	155	138	62	752	106
A4GALT_-_43116503.23-P1P2	247	101	158	3	475	260	31
A4GALT_-_43116683.23-P1P2	149	88	187	49	27	191	270
A4GALT_-_43116819.23-P1P2	167	85	63	18	11	471	65
A4GALT_-_43116823.23-P1P2	6	9	0	0	9	21	0
A4GNT_+_137850764.23-P1P2	292	215	134	69	19	96	27
A4GNT_+_137850968.23-P1P2	48	12	42	0	2	11	6
A4GNT_+_137851024.23-P1P2	175	82	288	0	99	15	16
A4GNT_+_137851046.23-P1P2	901	705	874	993	95	454	520
A4GNT_+_137851070.23-P1P2	284	365	328	1325	186	172	32
A4GNT_+_137851178.23-P1P2	105	221	80	0	31	14	0
A4GNT_-_137850791.23-P1P2	558	475	698	934	1106	961	200
A4GNT_-_137850879.23-P1P2	264	253	311	157	31	261	528
A4GNT_-_137851117.23-P1P2	244	347	192	121	26	17	124
A4GNT_-_137851121.23-P1P2	104	171	110	45	89	20	99
AAAS_+_53714942.23-P1P2	368	314	292	175	150	718	455
AAAS_+_53714983.23-P1P2	207	159	183	206	777	114	863
AAAS_+_53715016.23-P1P2	161	225	190	425	21	142	11
AAAS_+_53715355.23-P1P2	290	414	307	113	206	19	28
AAAS_-_53715347.23-P1P2	106	177	238	0	23	55	30
AAAS_-_53715352.23-P1P2	185	247	153	90	36	75	93
AAAS_-_53715363.23-P1P2	366	252	115	253	60	173	62
AAAS_-_53715371.23-P1P2	560	525	416	742	997	401	164
AAAS_-_53715389.23-P1P2	405	561	512	36	263	90	130
AAAS_-_53715438.23-P1P2	266	204	275	8	1799	220	27
AACS_+_125549974.23-P1P2	56	171	92	22	0	61	29
AACS_+_125549983.23-P1P2	231	129	178	8	125	241	165
AACS_+_125549999.23-P1P2	223	261	269	38	145	115	421
AACS_+_125550002.23-P1P2	180	189	171	23	10	85	26
AACS_+_125550035.23-P1P2	368	417	315	34	25	104	26
AACS_+_125550369.23-P1P2	252	230	236	333	32	522	181
AACS_+_125550406.23-P1P2	197	180	153	0	22	94	82
AACS_-_125550169.23-P1P2	257	205	183	220	7	56	210
AACS_-_125550187.23-P1P2	113	32	95	0	0	188	37
AACS_-_125550379.23-P1P2	278	241	357	66	17	234	217
AADACL2_+_151451732.23-P1P2	133	226	190	29	88	146	34
AADACL2_+_151451892.23-P1P2	56	14	42	0	0	12	43
AADACL2_+_151451926.23-P1P2	171	126	192	44	7	101	112
AADACL2_+_151451935.23-P1P2	4	0	0	0	0	0	0
AADACL2_+_151452057.23-P1P2	336	467	319	424	10	126	121
AADACL2_+_151452121.23-P1P2	297	397	343	34	25	125	23
AADACL2_-_151451828.23-P1P2	219	444	134	1534	9	408	65
AADACL2_-_151451931.23-P1P2	299	166	332	18	69	505	270
AADACL2_-_151451961.23-P1P2	22	13	2	36	1	117	12
AADACL2_-_151452019.23-P1P2	198	216	281	41	38	23	64
AADACL3_+_12776115.23-P1P2	293	275	371	304	67	611	170
AADACL3_+_12776121.23-P1P2	301	276	394	662	106	123	582
AADACL3_+_12776133.23-P1P2	207	218	118	329	264	127	57
AADACL3_+_12776213.23-P1P2	100	174	197	115	14	41	12
AADACL3_+_12776313.23-P1P2	86	68	10	9	0	0	0
AADACL3_+_12776369.23-P1P2	161	50	232	822	171	42	91
AADACL3_+_12776495.23-P1P2	322	238	337	305	1134	74	247
AADACL3_-_12776129.23-P1P2	5	0	8	0	0	0	0
AADACL3_-_12776233.23-P1P2	168	196	298	94	29	159	3
AADACL3_-_12776507.23-P1P2	192	148	211	44	157	40	62
AADACL4_+_12704492.23-P1P2	309	356	279	677	497	309	1398
AADACL4_+_12704556.23-P1P2	379	242	299	183	32	375	301
AADACL4_+_12704573.23-P1P2	349	307	383	607	73	196	294
AADACL4_+_12704601.23-P1P2	229	189	251	208	2	159	0
AADACL4_+_12704653.23-P1P2	392	504	837	108	5005	168	351
AADACL4_+_12704686.23-P1P2	361	290	402	201	17	74	118
AADACL4_+_12704714.23-P1P2	30	64	63	12	58	0	103
AADACL4_+_12704720.23-P1P2	188	257	186	648	34	85	322
AADACL4_+_12704750.23-P1P2	177	78	125	32	232	11	39
AADACL4_-_12704768.23-P1P2	195	283	365	10	231	626	619
AADAC_+_151532013.23-P1P2	289	220	495	5	12	205	194
AADAC_+_151532125.23-P1P2	567	499	623	602	343	897	474
AADAC_+_151532371.23-P1P2	469	565	479	113	162	451	92
AADAC_-_151531905.23-P1P2	434	298	508	428	95	216	451
AADAC_-_151531939.23-P1P2	312	176	343	1151	49	617	31
AADAC_-_151531954.23-P1P2	445	311	535	931	59	110	1182
AADAC_-_151531985.23-P1P2	376	571	432	3135	18	978	143
AADAC_-_151532317.23-P1P2	211	283	194	82	22	79	0
AADAC_-_151532366.23-P1P2	163	94	229	22	16	51	0
AADAC_-_151532397.23-P1P2	188	258	211	306	3	311	48
AADAT_+_171010904.23-P1P2	431	532	587	219	123	403	251
AADAT_+_171010929.23-P1P2	316	567	254	648	84	665	482
AADAT_+_171011005.23-P1P2	201	162	246	5	244	570	111
AADAT_+_171011279.23-P1P2	132	123	67	9	105	40	32
AADAT_+_171011325.23-P1P2	448	587	498	515	2046	57	98
AADAT_+_171011392.23-P1P2	135	405	260	34	45	661	47
AADAT_-_171011321.23-P1P2	276	332	303	6	273	191	37
AADAT_-_171011333.23-P1P2	493	551	629	500	112	207	2420
AADAT_-_171011368.23-P1P2	550	584	677	828	2377	82	638
AADAT_-_171011381.23-P1P2	166	243	253	364	45	15	147
AAED1_+_99417117.23-P1P2	164	252	191	227	1	176	38
AAED1_+_99417228.23-P1P2	156	225	115	55	4	31	0
AAED1_+_99417233.23-P1P2	25	0	0	0	0	0	0
AAED1_+_99417483.23-P1P2	168	73	156	5	62	86	39
AAED1_+_99417525.23-P1P2	212	98	290	0	88	43	271
AAED1_+_99417589.23-P1P2	205	625	222	215	29	249	55
AAED1_-_99417150.23-P1P2	269	526	273	103	12	34	255
AAED1_-_99417451.23-P1P2	130	49	93	57	1	77	238
AAED1_-_99417574.23-P1P2	356	284	279	1117	85	429	472
AAED1_-_99417581.23-P1P2	305	403	359	450	197	773	95
AAGAB_+_67546560.23-P1P2	408	415	509	1028	383	766	744
AAGAB_+_67546965.23-P1P2	18	12	6	0	0	115	4
AAGAB_+_67546984.23-P1P2	305	311	303	86	899	632	352
AAGAB_-_67546617.23-P1P2	387	425	251	218	190	1298	385
AAGAB_-_67546714.23-P1P2	128	171	222	1	27	319	14
AAGAB_-_67546743.23-P1P2	409	458	425	752	69	283	219
AAGAB_-_67546780.23-P1P2	139	170	296	27	237	967	32
AAGAB_-_67546928.23-P1P2	29	75	7	23	2	0	1
AAGAB_-_67546952.23-P1P2	644	619	532	1034	1798	443	1330
AAGAB_-_67546997.23-P1P2	77	7	53	0	0	7	316
AAK1_+_69870290.23-P1P2	461	380	386	485	65	850	21
AAK1_+_69870701.23-P1P2	379	539	364	646	271	229	8
AAK1_+_69870743.23-P1P2	271	313	153	311	251	508	134
AAK1_-_69870339.23-P1P2	267	262	313	66	273	263	183
AAK1_-_69870541.23-P1P2	303	310	310	171	35	878	491
AAK1_-_69870640.23-P1P2	633	537	455	290	2216	403	609
AAK1_-_69870719.23-P1P2	302	447	148	604	57	298	187
AAK1_-_69870759.23-P1P2	455	645	365	272	98	1170	86
AAK1_-_69870791.23-P1P2	533	692	609	166	723	755	298
AAK1_-_69870794.23-P1P2	168	234	118	42	205	26	185
AAMDC_+_77532426.23-P1P2	170	244	230	585	10	179	116
AAMDC_-_77532187.23-P1P2	255	193	303	403	4385	190	366
AAMDC_-_77532195.23-P1P2	202	103	160	1132	151	20	438
AAMDC_-_77532222.23-P1P2	6	7	38	0	13	103	0
AAMDC_-_77532236.23-P1P2	138	313	230	9	29	53	41
AAMDC_-_77532439.23-P1P2	126	226	181	0	280	1195	79
AAMDC_-_77532634.23-P1P2	86	21	107	0	0	10	24
AAMDC_-_77532649.23-P1P2	428	382	533	1083	126	306	141
AAMDC_-_77532686.23-P1P2	342	501	375	744	31	1297	370
AAMDC_-_77532705.23-P1P2	340	284	383	345	79	82	171
AAMP_+_219134841.23-P1P2	300	39	62	82	69	44	34
AAMP_+_219134851.23-P1P2	402	81	173	13	424	89	48
AAMP_-_219134310.23-P1P2	338	396	160	5	12	796	97
AAMP_-_219134415.23-P1P2	242	105	108	504	377	79	323
AAMP_-_219134418.23-P1P2	240	251	244	12	42	144	418
AAMP_-_219134424.23-P1P2	495	486	676	184	384	963	198
AAMP_-_219134443.23-P1P2	272	442	340	298	33	809	17
AAMP_-_219134449.23-P1P2	475	513	658	151	103	224	1097
AAMP_-_219134453.23-P1P2	230	381	373	29	84	183	39
AAMP_-_219134469.23-P1P2	351	316	336	216	209	262	127
AANAT_+_74463710.23-P1P2	248	369	349	541	1303	19	18
AANAT_+_74463718.23-P1P2	298	249	242	394	40	167	1224
AANAT_+_74463735.23-P1P2	564	551	752	215	540	836	335
AANAT_+_74463793.23-P1P2	454	389	376	253	996	93	70
AANAT_+_74464038.23-P1P2	316	205	68	0	23	335	112
AANAT_+_74464088.23-P1P2	124	160	169	9	304	9	229
AANAT_+_74464143.23-P1P2	223	240	212	416	583	220	107
AANAT_-_74463789.23-P1P2	224	367	202	393	29	0	28
AANAT_-_74464175.23-P1P2	171	200	188	1802	1288	169	623
AANAT_-_74464185.23-P1P2	144	185	225	101	14	234	19
AAR2_+_34824386.23-P1P2	114	160	142	15	15	79	105
AAR2_+_34824405.23-P1P2	114	51	24	51	0	35	20
AAR2_+_34824485.23-P1P2	215	91	81	86	9	19	85
AAR2_+_34824488.23-P1P2	50	5	15	104	15	41	0
AAR2_+_34824655.23-P1P2	510	550	570	211	542	126	80
AAR2_+_34824681.23-P1P2	92	34	58	18	0	49	13
AAR2_-_34824417.23-P1P2	175	47	92	43	3	9	252
AAR2_-_34824425.23-P1P2	123	96	24	0	4	25	10
AAR2_-_34824434.23-P1P2	217	41	11	0	0	311	233
AAR2_-_34824937.23-P1P2	430	417	250	965	258	495	332
AARD_+_117950477.23-P1P2	438	623	490	652	96	390	83
AARD_+_117950489.23-P1P2	60	39	29	1042	17	82	132
AARD_+_117950882.23-P1P2	641	861	645	415	2346	630	116
AARD_+_117950890.23-P1P2	21	20	134	424	3	128	0
AARD_+_117950901.23-P1P2	144	115	124	84	21	28	41
AARD_+_117950911.23-P1P2	448	286	267	155	34	508	887
AARD_-_117950494.23-P1P2	131	102	118	77	0	89	207
AARD_-_117950667.23-P1P2	300	329	271	210	442	267	10
AARD_-_117950692.23-P1P2	189	370	210	604	22	476	97
AARD_-_117950728.23-P1P2	223	321	446	228	70	71	30
AARS2_+_44280645.23-P1P2	220	168	182	50	409	8	893
AARS2_+_44280650.23-P1P2	326	315	306	223	66	255	294
AARS2_+_44280670.23-P1P2	90	76	108	83	10	47	0
AARS2_+_44281006.23-P1P2	338	180	167	29	62	224	200
AARS2_+_44281027.23-P1P2	211	32	39	22	18	78	0
AARS2_+_44281044.23-P1P2	227	58	39	2	3	38	35
AARS2_+_44281056.23-P1P2	260	216	142	237	14	859	15
AARS2_-_44280878.23-P1P2	702	652	439	1715	119	804	6520
AARS2_-_44281001.23-P1P2	4	0	54	0	6	0	0
AARS2_-_44281016.23-P1P2	445	406	373	409	48	365	7
AARSD1_+_41116203.23-P1	1257	1195	1253	3169	2053	493	1733
AARSD1_+_41116343.23-P1	294	448	347	80	47	240	63
AARSD1_+_41116412.23-P1	272	631	269	322	165	127	142
AARSD1_+_41116417.23-P1	566	349	322	43	163	423	88
AARSD1_+_41132061.23-P2	1818	1997	1721	909	1937	1758	2370
AARSD1_+_41132078.23-P2	778	364	335	1562	48	534	1002
AARSD1_-_41116054.23-P1	652	563	620	567	443	304	67
AARSD1_-_41116243.23-P1	543	709	859	916	817	81	73
AARSD1_-_41116425.23-P1	676	716	584	71	414	378	1396
AARSD1_-_41116465.23-P1	363	328	248	144	644	180	413
AARSD1_-_41116499.23-P1	187	48	186	25	0	118	36
AARSD1_-_41116508.23-P1	421	400	255	41	185	514	652
AARSD1_-_41131671.23-P2	318	242	263	31	37	369	238
AARSD1_-_41131701.23-P2	530	587	429	149	749	72	224
AARSD1_-_41131712.23-P2	717	708	686	384	1162	492	1055
AARSD1_-_41131716.23-P2	639	555	640	1258	342	248	1095
AARSD1_-_41132004.23-P2	478	348	408	973	120	57	176
AARSD1_-_41132022.23-P2	492	679	571	76	1150	315	214
AARSD1_-_41132037.23-P2	1953	2076	2030	1015	254	2057	26230
AARSD1_-_41132088.23-P2	2152	2107	2073	830	4924	2301	2343
AARS_+_70323296.23-P1P2	83	24	35	13	12	38	171
AARS_+_70323318.23-P1P2	163	15	8	61	72	79	73
AARS_+_70323322.23-P1P2	143	46	31	3	14	8	66
AARS_+_70323353.23-P1P2	181	0	33	0	53	7	48
AARS_+_70323362.23-P1P2	441	116	54	28	103	257	10
AARS_+_70323368.23-P1P2	371	329	416	452	78	246	367
AARS_+_70323376.23-P1P2	178	8	0	3	4	2	0
AARS_-_70322952.23-P1P2	498	569	586	21	2968	986	752
AARS_-_70323314.23-P1P2	52	13	10	4	1	0	2
AARS_-_70323332.23-P1P2	249	109	16	37	19	35	55
AASDHPPT_+_105948405.23-P1P2	170	131	72	0	0	13	0
AASDHPPT_+_105948450.23-P1P2	459	514	435	172	168	1262	202
AASDHPPT_+_105948470.23-P1P2	202	138	243	7	43	283	0
AASDHPPT_+_105948804.23-P1P2	194	199	159	17	44	115	3
AASDHPPT_+_105948813.23-P1P2	465	261	309	52	9	129	240
AASDHPPT_+_105948816.23-P1P2	346	315	269	97	27	419	63
AASDHPPT_-_105948374.23-P1P2	364	398	253	127	129	358	196
AASDHPPT_-_105948417.23-P1P2	365	299	464	423	780	295	729
AASDHPPT_-_105948422.23-P1P2	263	134	234	610	77	66	83
AASDHPPT_-_105948779.23-P1P2	179	131	183	57	14	185	178
AASDH_+_57253516.23-P1P2	153	124	232	1042	7	366	123
AASDH_+_57253570.23-P1P2	804	732	758	146	398	464	94
AASDH_+_57253636.23-P1P2	60	92	91	0	13	0	0
AASDH_+_57253649.23-P1P2	206	105	92	34	4	79	50
AASDH_-_57253280.23-P1P2	68	13	117	32	5	87	0
AASDH_-_57253356.23-P1P2	445	456	310	107	728	661	10
AASDH_-_57253362.23-P1P2	585	577	766	1677	453	284	117
AASDH_-_57253574.23-P1P2	572	697	562	238	73	250	188
AASDH_-_57253588.23-P1P2	206	336	146	194	13	63	726
AASDH_-_57253646.23-P1P2	167	95	116	50	323	374	355
AASS_+_121784000.23-P1P2	160	211	188	117	359	198	38
AASS_+_121784213.23-P1P2	601	531	574	423	161	989	194
AASS_+_121784219.23-P1P2	441	456	477	186	160	357	1107
AASS_+_121784247.23-P1P2	140	167	131	1	81	28	47
AASS_+_121784250.23-P1P2	156	263	249	229	12	97	99
AASS_-_121784091.23-P1P2	665	485	461	61	159	186	57
AASS_-_121784229.23-P1P2	269	355	281	117	13	217	3
AASS_-_121784277.23-P1P2	444	458	367	515	1500	561	11
AASS_-_121784313.23-P1P2	88	125	157	24	10	107	50
AASS_-_121784328.23-P1P2	118	220	157	2	598	24	114
AATF_+_35306366.23-P1P2	605	556	422	401	119	695	65
AATF_+_35306650.23-P1P2	350	253	345	14	60	202	84
AATF_-_35306286.23-P1P2	206	0	20	1	0	117	15
AATF_-_35306312.23-P1P2	216	195	103	96	244	50	174
AATF_-_35306320.23-P1P2	189	4	48	84	12	23	31
AATF_-_35306333.23-P1P2	433	390	335	36	1182	748	1645
AATF_-_35306340.23-P1P2	338	302	259	26	30	173	20
AATF_-_35306346.23-P1P2	205	105	73	18	20	53	108
AATF_-_35306351.23-P1P2	336	438	346	265	28	441	284
AATF_-_35306747.23-P1P2	588	615	735	811	185	434	129
AATK_+_79139544.23-ENST00000326724.4	667	714	631	828	459	901	971
AATK_+_79139571.23-ENST00000326724.4	252	168	239	363	865	33	32
AATK_+_79139589.23-ENST00000326724.4	429	452	260	579	219	575	334
AATK_+_79139592.23-ENST00000326724.4	574	716	518	675	129	251	150
AATK_-_79139586.23-ENST00000326724.4	232	88	105	0	26	274	47
AATK_-_79139702.23-ENST00000326724.4	327	139	155	139	133	368	425
AATK_-_79139880.23-ENST00000326724.4	647	777	762	736	1349	984	521
AATK_-_79139956.23-ENST00000326724.4	455	473	491	627	107	279	161
AATK_-_79139960.23-ENST00000326724.4	316	236	342	16	423	211	86
AATK_-_79139975.23-ENST00000326724.4	198	217	269	24	1068	82	73
ABAT_+_8768492.23-P1	733	914	747	690	565	339	484
ABAT_+_8768526.23-P1	647	670	547	50	73	629	432
ABAT_+_8768542.23-P1	232	250	165	155	109	381	0
ABAT_+_8768682.23-P1	186	283	314	735	309	43	8
ABAT_+_8768874.23-P1	171	171	176	404	31	203	50
ABAT_+_8807437.23-P2	144	104	198	40	9	32	1055
ABAT_+_8807445.23-P2	438	510	291	219	107	227	731
ABAT_+_8807450.23-P2	385	610	382	483	36	122	1174
ABAT_+_8807464.23-P2	676	597	741	205	3758	1281	637
ABAT_+_8807492.23-P2	99	109	42	0	2	0	0
ABAT_+_8807600.23-P2	268	196	177	138	40	0	347
ABAT_+_8807610.23-P2	10	10	12	145	0	0	0
ABAT_+_8807696.23-P2	341	368	535	471	1156	452	294
ABAT_+_8807706.23-P2	225	391	270	435	3411	71	649
ABAT_+_8807798.23-P2	168	236	159	7	23	146	48
ABAT_-_8768466.23-P1	432	425	373	280	18	271	70
ABAT_-_8768504.23-P1	548	694	530	236	72	1294	403
ABAT_-_8768523.23-P1	387	292	318	17	451	252	85
ABAT_-_8768530.23-P1	631	632	637	1117	45	501	287
ABAT_-_8768533.23-P1	486	361	415	280	238	969	121
ABCA10_+_67224502.23-P1P2	300	287	245	180	10	255	174
ABCA10_+_67224811.23-P1P2	306	463	228	66	132	42	631
ABCA10_+_67224827.23-P1P2	315	278	211	546	1	387	24
ABCA10_+_67224916.23-P1P2	116	116	51	217	10	11	71
ABCA10_+_67224929.23-P1P2	115	119	89	547	102	82	15
ABCA10_-_67224447.23-P1P2	348	611	398	302	158	269	461
ABCA10_-_67224767.23-P1P2	474	409	368	508	422	1425	221
ABCA10_-_67224823.23-P1P2	102	56	104	21	0	22	58
ABCA10_-_67224857.23-P1P2	177	103	326	817	34	76	178
ABCA10_-_67224969.23-P1P2	381	397	429	27	386	214	4
ABCA12_+_216002868.23-P1P2	485	752	678	1197	63	437	90
ABCA12_+_216002883.23-P1P2	549	563	798	432	70	1060	399
ABCA12_+_216002996.23-P1P2	297	344	330	830	1537	360	127
ABCA12_+_216003308.23-P1P2	514	495	405	330	103	37	623
ABCA12_+_216003314.23-P1P2	471	501	317	426	57	74	212
ABCA12_+_216003317.23-P1P2	543	663	817	1145	245	311	1308
ABCA12_+_216003325.23-P1P2	681	712	585	459	341	1032	926
ABCA12_+_216003340.23-P1P2	379	272	154	81	26	349	188
ABCA12_-_216002923.23-P1P2	67	171	123	70	0	6	11
ABCA12_-_216003059.23-P1P2	251	185	299	63	10	196	280
ABCA13_+_48211090.23-P1P2	205	350	300	69	159	228	421
ABCA13_+_48211097.23-P1P2	180	157	87	5	2592	0	77
ABCA13_+_48211145.23-P1P2	232	289	283	16	23	39	42
ABCA13_+_48211160.23-P1P2	369	313	391	120	49	381	15
ABCA13_+_48211170.23-P1P2	541	885	796	562	364	85	616
ABCA13_-_48211093.23-P1P2	329	413	222	69	27	1295	344
ABCA13_-_48211142.23-P1P2	417	236	330	245	21	125	250
ABCA13_-_48211206.23-P1P2	327	280	385	276	1312	65	8
ABCA13_-_48211352.23-P1P2	566	624	843	433	249	754	67
ABCA13_-_48211482.23-P1P2	199	134	198	4	1060	7	218
ABCA1_+_107689930.23-P1P2	148	220	249	9	6	159	449
ABCA1_+_107689978.23-P1P2	238	349	264	10	24	468	369
ABCA1_+_107690410.23-P1P2	225	370	201	40	134	300	307
ABCA1_-_107689997.23-P1P2	158	104	169	15	0	305	31
ABCA1_-_107690031.23-P1P2	450	508	406	218	22	104	492
ABCA1_-_107690202.23-P1P2	249	218	478	136	2039	278	180
ABCA1_-_107690338.23-P1P2	95	129	35	54	1	57	1
ABCA1_-_107690385.23-P1P2	224	8	0	0	0	0	0
ABCA1_-_107690389.23-P1P2	252	53	75	33	23	119	82
ABCA1_-_107690394.23-P1P2	194	235	254	402	8	119	179
ABCA2_+_139922190.23-P1P2	185	145	165	363	25	23	55
ABCA2_+_139922193.23-P1P2	174	122	222	322	34	32	61
ABCA2_+_139922201.23-P1P2	159	207	120	110	63	482	28
ABCA2_+_139922272.23-P1P2	331	414	542	75	398	796	626
ABCA2_+_139922290.23-P1P2	177	129	250	799	57	25	359
ABCA2_+_139922669.23-P1P2	382	370	289	145	982	689	952
ABCA2_-_139922262.23-P1P2	158	241	141	0	25	32	14
ABCA2_-_139922304.23-P1P2	322	307	386	47	101	695	298
ABCA2_-_139922347.23-P1P2	327	366	442	436	1065	43	210
ABCA2_-_139922596.23-P1P2	294	221	331	389	22	139	551
ABCA3_+_2390336.23-P1P2	214	121	85	3	59	237	49
ABCA3_+_2390611.23-P1P2	222	204	147	760	153	44	0
ABCA3_+_2390721.23-P1P2	176	242	248	133	31	60	195
ABCA3_-_2390323.23-P1P2	165	144	414	31	11	1051	1158
ABCA3_-_2390333.23-P1P2	128	171	42	70	28	34	0
ABCA3_-_2390500.23-P1P2	78	49	146	0	37	71	183
ABCA3_-_2390670.23-P1P2	28	15	6	31	20	0	0
ABCA3_-_2390673.23-P1P2	249	265	171	114	26	42	62
ABCA3_-_2390704.23-P1P2	152	9	21	165	5	14	438
ABCA3_-_2390733.23-P1P2	200	115	140	25	2	80	205
ABCA4_+_94586620.23-P1P2	128	212	89	42	0	212	41
ABCA4_+_94586668.23-P1P2	117	110	154	0	10	0	686
ABCA4_+_94586689.23-P1P2	176	305	196	5	4	16	252
ABCA4_-_94586219.23-P1P2	127	133	126	11	1	103	336
ABCA4_-_94586232.23-P1P2	432	407	196	344	38	96	1035
ABCA4_-_94586250.23-P1P2	292	323	282	0	30	52	279
ABCA4_-_94586284.23-P1P2	337	611	369	3131	48	383	481
ABCA4_-_94586293.23-P1P2	447	436	741	69	265	1128	2549
ABCA4_-_94586628.23-P1P2	464	710	487	533	66	518	22
ABCA4_-_94586658.23-P1P2	276	374	248	1271	2344	38	893
ABCA5_+_67322884.23-P1P2	404	492	287	77	1353	254	1376
ABCA5_+_67323191.23-P1P2	58	104	90	622	542	50	242
ABCA5_+_67323221.23-P1P2	45	15	121	33	0	4	0
ABCA5_-_67322845.23-P1P2	301	409	408	235	26	103	439
ABCA5_-_67322851.23-P1P2	252	224	331	354	49	458	116
ABCA5_-_67322872.23-P1P2	370	316	247	57	1004	523	160
ABCA5_-_67322891.23-P1P2	281	275	169	31	32	32	28
ABCA5_-_67323220.23-P1P2	225	156	94	103	387	254	274
ABCA5_-_67323267.23-P1P2	236	291	278	49	11	147	0
ABCA5_-_67323280.23-P1P2	133	73	146	230	76	179	126
ABCA6_+_67137671.23-P1P2	252	175	372	174	100	466	98
ABCA6_+_67137842.23-P1P2	374	317	535	162	561	45	630
ABCA6_+_67138008.23-P1P2	208	179	356	48	65	25	6
ABCA6_+_67138026.23-P1P2	441	558	565	56	1614	174	543
ABCA6_+_67138050.23-P1P2	239	249	265	17	2485	395	58
ABCA6_+_67138055.23-P1P2	254	234	137	0	89	36	814
ABCA6_-_67137744.23-P1P2	283	331	565	14	115	569	43
ABCA6_-_67137748.23-P1P2	231	304	253	89	3	154	36
ABCA6_-_67137854.23-P1P2	391	696	523	76	1962	101	398
ABCA6_-_67137948.23-P1P2	304	157	300	103	25	3	0
ABCA7_+_1040413.23-P1	360	295	261	192	952	360	364
ABCA7_+_1040474.23-P1	166	116	230	6	14	137	335
ABCA7_+_1040513.23-P1	450	684	412	249	3551	268	222
ABCA7_+_1040541.23-P1	424	578	492	163	129	371	484
ABCA7_+_1040560.23-P1	251	573	268	182	399	860	536
ABCA7_+_1040577.23-P1	506	324	473	366	80	1543	293
ABCA7_+_1041292.23-P2	278	444	363	19	246	43	233
ABCA7_+_1041297.23-P2	350	435	554	152	116	1939	41
ABCA7_+_1041311.23-P2	156	105	139	6	14	273	57
ABCA7_+_1041348.23-P2	304	391	260	239	39	26	117
ABCA7_+_1041432.23-P2	271	63	211	79	99	42	92
ABCA7_+_1041489.23-P2	324	584	454	347	56	49	529
ABCA7_+_1041673.23-P2	363	234	327	350	73	269	1175
ABCA7_-_1040133.23-P1	208	201	192	867	36	64	1107
ABCA7_-_1040209.23-P1	262	268	442	266	20	44	260
ABCA7_-_1040214.23-P1	279	506	407	109	25	614	396
ABCA7_-_1040526.23-P1	400	333	258	397	217	22	86
ABCA7_-_1041459.23-P2	336	381	395	767	534	235	50
ABCA7_-_1041690.23-P2	241	377	510	148	761	348	168
ABCA7_-_1041717.23-P2	383	533	227	471	97	5	226
ABCA8_+_66950951.23-P1P2	400	401	279	1776	75	45	58
ABCA8_+_66950959.23-P1P2	740	722	593	470	81	409	183
ABCA8_+_66951172.23-P1P2	124	138	184	92	48	16	362
ABCA8_+_66951401.23-P1P2	140	26	7	42	0	102	0
ABCA8_-_66951365.23-P1P2	427	494	270	586	485	124	83
ABCA8_-_66951372.23-P1P2	322	241	285	148	19	85	196
ABCA8_-_66951390.23-P1P2	385	256	435	166	7	728	795
ABCA8_-_66951447.23-P1P2	237	372	232	22	44	173	430
ABCA8_-_66951525.23-P1P2	386	774	459	515	25	334	147
ABCA8_-_66951528.23-P1P2	229	242	399	22	66	21	223
ABCA9_+_67056924.23-P1P2	412	164	396	241	187	150	280
ABCA9_+_67056982.23-P1P2	172	152	271	92	52	345	10
ABCA9_+_67057085.23-P1P2	416	468	595	124	28	259	239
ABCA9_-_67056649.23-P1P2	222	226	314	97	239	144	254
ABCA9_-_67056810.23-P1P2	365	227	524	23	88	143	1167
ABCA9_-_67056917.23-P1P2	352	240	278	122	945	273	49
ABCA9_-_67056936.23-P1P2	173	314	299	38	7	102	14
ABCA9_-_67057012.23-P1P2	249	172	249	209	33	143	17
ABCA9_-_67057053.23-P1P2	295	199	240	92	46	396	1100
ABCA9_-_67057069.23-P1P2	265	296	257	1007	236	104	184
ABCB10_+_229694012.23-P1P2	99	62	148	9	32	3	180
ABCB10_+_229694285.23-P1P2	51	0	50	1	127	56	24
ABCB10_+_229694391.23-P1P2	104	239	126	116	9	30	0
ABCB10_+_229694413.23-P1P2	250	167	129	300	51	4	0
ABCB10_-_229694283.23-P1P2	342	569	336	435	121	399	130
ABCB10_-_229694290.23-P1P2	349	348	562	3	36	429	8
ABCB10_-_229694297.23-P1P2	30	0	14	0	0	144	0
ABCB10_-_229694400.23-P1P2	212	134	268	106	85	205	135
ABCB10_-_229694457.23-P1P2	195	121	186	67	74	240	6
ABCB10_-_229694467.23-P1P2	232	328	183	196	209	572	294
ABCB11_+_169887409.23-P1P2	369	185	272	45	383	877	152
ABCB11_+_169887589.23-P1P2	270	288	519	308	48	776	67
ABCB11_+_169887604.23-P1P2	478	470	532	1426	152	366	1387
ABCB11_+_169887776.23-P1P2	161	197	152	94	10	0	10
ABCB11_+_169887811.23-P1P2	430	563	537	125	203	181	465
ABCB11_+_169887815.23-P1P2	613	592	697	205	219	290	556
ABCB11_-_169887416.23-P1P2	349	273	294	260	242	276	377
ABCB11_-_169887692.23-P1P2	169	295	487	448	4668	262	171
ABCB11_-_169887784.23-P1P2	515	445	423	254	193	651	605
ABCB11_-_169887796.23-P1P2	293	306	393	41	11	148	8
ABCB1_+_87342475.23-ENST00000265724.3	175	80	213	126	105	520	166
ABCB1_+_87342641.23-ENST00000265724.3	176	256	96	210	24	699	171
ABCB1_-_87342245.23-ENST00000265724.3	62	61	31	6	301	207	62
ABCB1_-_87342256.23-ENST00000265724.3	250	345	544	448	21	146	64
ABCB1_-_87342302.23-ENST00000265724.3	165	147	230	62	86	156	185
ABCB1_-_87342654.23-ENST00000265724.3	303	505	332	595	119	453	251
ABCB1_-_87342657.23-ENST00000265724.3	346	381	289	1132	63	40	380
ABCB1_-_87342674.23-ENST00000265724.3	374	311	444	41	13	373	7
ABCB1_-_87342678.23-ENST00000265724.3	98	115	147	323	10	306	8
ABCB1_-_87342682.23-ENST00000265724.3	180	172	164	426	89	200	1195
ABCB4_+_87104635.23-P1P2	130	199	133	193	38	0	0
ABCB4_+_87104755.23-P1P2	301	202	119	905	73	351	446
ABCB4_+_87104897.23-P1P2	475	390	282	469	55	348	130
ABCB4_+_87104933.23-P1P2	345	610	365	390	45	46	107
ABCB4_+_87104939.23-P1P2	332	479	389	788	3441	460	203
ABCB4_+_87104948.23-P1P2	145	95	192	102	83	70	114
ABCB4_+_87105008.23-P1P2	218	144	155	328	15	43	15
ABCB4_-_87104608.23-P1P2	205	291	256	32	61	94	77
ABCB4_-_87104975.23-P1P2	310	275	242	370	20	210	78
ABCB4_-_87104991.23-P1P2	115	79	116	7	45	63	199
ABCB5_+_20687051.23-P1P2	78	20	31	0	0	0	0
ABCB5_+_20687204.23-P1P2	237	355	158	248	41	221	401
ABCB5_+_20687218.23-P1P2	61	58	50	2	0	420	1
ABCB5_+_20687242.23-P1P2	457	339	440	289	23	132	377
ABCB5_+_20687409.23-P1P2	0	0	0	0	0	0	0
ABCB5_+_20687450.23-P1P2	248	113	199	57	21	74	338
ABCB5_-_20687157.23-P1P2	237	314	518	27	9	188	344
ABCB5_-_20687194.23-P1P2	244	266	294	210	745	33	115
ABCB5_-_20687236.23-P1P2	348	174	475	124	423	145	77
ABCB5_-_20687396.23-P1P2	506	510	268	141	48	116	272
ABCB6_+_220083287.23-P1P2	172	129	121	115	12	19	0
ABCB6_+_220083500.23-P1P2	436	405	639	1594	502	116	95
ABCB6_+_220083584.23-P1P2	122	224	249	260	3	10	53
ABCB6_+_220083613.23-P1P2	324	298	218	94	36	249	11
ABCB6_+_220083669.23-P1P2	452	470	430	431	204	180	165
ABCB6_-_220083181.23-P1P2	353	399	437	187	1214	412	761
ABCB6_-_220083194.23-P1P2	163	283	242	40	22	65	20
ABCB6_-_220083298.23-P1P2	260	243	329	380	65	312	184
ABCB6_-_220083468.23-P1P2	334	295	412	182	30	298	377
ABCB6_-_220083604.23-P1P2	502	551	623	1236	1891	682	250
ABCB7_+_74375695.23-P1P2	200	94	76	71	64	3	18
ABCB7_+_74375720.23-P1P2	282	86	64	84	72	154	199
ABCB7_+_74375885.23-P1P2	229	35	15	10	0	72	12
ABCB7_+_74375896.23-P1P2	332	118	99	126	16	58	245
ABCB7_+_74376070.23-P1P2	254	71	37	62	10	90	41
ABCB7_-_74375871.23-P1P2	58	33	35	15	10	266	0
ABCB7_-_74375964.23-P1P2	182	15	45	0	9	34	0
ABCB7_-_74376019.23-P1P2	611	97	31	15	19	22	80
ABCB7_-_74376036.23-P1P2	442	94	84	119	19	72	218
ABCB7_-_74376044.23-P1P2	191	76	16	0	95	126	0
ABCB8_+_150725531.23-P1P2	123	281	287	437	4	348	0
ABCB8_+_150725592.23-P1P2	315	315	286	79	518	332	792
ABCB8_+_150725958.23-P1P2	206	222	247	235	61	24	14
ABCB8_+_150725965.23-P1P2	307	365	317	365	1262	236	226
ABCB8_-_150725551.23-P1P2	109	85	24	98	0	0	18
ABCB8_-_150725580.23-P1P2	494	455	651	967	1271	396	178
ABCB8_-_150725890.23-P1P2	152	126	110	94	0	51	63
ABCB8_-_150725928.23-P1P2	332	188	202	16	12	54	44
ABCB8_-_150725938.23-P1P2	35	0	15	28	0	0	0
ABCB8_-_150725975.23-P1P2	503	814	442	499	52	405	239
ABCB9_+_123450501.23-P1	313	198	264	10	43	91	88
ABCB9_+_123450542.23-P1	434	537	284	801	305	337	288
ABCB9_+_123450546.23-P1	207	166	232	29	23	26	143
ABCB9_+_123450566.23-P1	342	428	346	1007	141	390	27
ABCB9_+_123450826.23-P1	947	685	746	1147	372	596	515
ABCB9_+_123450970.23-P1	328	622	372	795	194	490	116
ABCB9_+_123465380.23-P2	158	188	180	39	16	257	53
ABCB9_+_123465415.23-P2	222	284	139	224	31	596	0
ABCB9_+_123465727.23-P2	179	93	214	2	31	30	49
ABCB9_+_123465780.23-P2	307	444	446	24	79	349	965
ABCB9_-_123450530.23-P1	236	50	81	8	101	101	16
ABCB9_-_123450533.23-P1	349	281	411	782	387	571	283
ABCB9_-_123450551.23-P1	315	162	130	269	1507	124	1738
ABCB9_-_123450999.23-P1	344	647	241	698	70	121	38
ABCB9_-_123465296.23-P2	906	1043	971	378	177	455	789
ABCB9_-_123465398.23-P2	205	164	210	483	2	53	35
ABCB9_-_123465422.23-P2	991	1122	955	315	455	340	327
ABCB9_-_123465699.23-P2	1122	1047	1365	2433	71	906	1723
ABCB9_-_123465738.23-P2	420	189	423	518	175	455	60
ABCB9_-_123465787.23-P2	530	688	309	396	143	2206	378
ABCC10_+_43395315.23-P1P2	52	43	43	4	0	37	21
ABCC10_+_43395533.23-P1P2	189	231	183	570	248	2	13
ABCC10_+_43395536.23-P1P2	122	49	16	26	10	64	1
ABCC10_+_43395660.23-P1P2	139	143	92	20	25	346	87
ABCC10_-_43395326.23-P1P2	144	218	109	116	27	258	657
ABCC10_-_43395330.23-P1P2	69	65	64	0	8	0	11
ABCC10_-_43395343.23-P1P2	132	35	52	27	0	78	0
ABCC10_-_43395719.23-P1P2	79	330	245	25	14	26	0
ABCC10_-_43395891.23-P1P2	27	17	39	30	0	0	0
ABCC10_-_43395984.23-P1P2	156	188	101	30	7	181	46
ABCC11_+_48277846.23-P1	247	180	211	323	92	159	234
ABCC11_+_48278091.23-P1	100	129	69	25	0	306	90
ABCC11_+_48278130.23-P1	34	67	19	0	0	0	453
ABCC11_+_48278163.23-P1	60	29	13	0	0	25	7
ABCC11_+_48281001.23-P2	466	465	495	554	927	290	266
ABCC11_+_48281042.23-P2	380	483	283	272	11	12	167
ABCC11_+_48281160.23-P2	427	400	551	325	348	411	612
ABCC11_+_48281175.23-P2	308	270	238	423	18	245	246
ABCC11_+_48281194.23-P2	284	252	404	1422	17	125	169
ABCC11_+_48281284.23-P2	248	151	322	27	275	78	1074
ABCC11_+_48281345.23-P2	20	41	23	0	0	415	40
ABCC11_+_48281428.23-P2	210	90	231	159	92	344	312
ABCC11_-_48277852.23-P1	243	193	214	10	15	29	0
ABCC11_-_48278103.23-P1	82	55	17	53	11	42	0
ABCC11_-_48278122.23-P1	360	229	351	155	41	447	1094
ABCC11_-_48278125.23-P1	30	0	23	230	4	0	0
ABCC11_-_48278197.23-P1	175	175	265	1235	331	10	1105
ABCC11_-_48278200.23-P1	74	97	0	12	35	91	693
ABCC11_-_48280980.23-P2	365	351	347	330	456	440	351
ABCC11_-_48281374.23-P2	72	47	150	3	0	0	0
ABCC12_+_48180281.23-ENST00000311303.3	15	12	22	0	0	0	0
ABCC12_+_48180331.23-ENST00000311303.3	29	65	22	0	0	23	0
ABCC12_+_48180353.23-ENST00000311303.3	149	169	232	65	24	83	78
ABCC12_+_48180599.23-ENST00000311303.3	101	274	53	4	9	30	2
ABCC12_+_48180636.23-ENST00000311303.3	542	597	342	358	70	127	244
ABCC12_-_48180314.23-ENST00000311303.3	207	373	319	116	10	403	919
ABCC12_-_48180571.23-ENST00000311303.3	155	96	206	109	616	304	16
ABCC12_-_48180643.23-ENST00000311303.3	268	146	244	153	231	687	153
ABCC12_-_48180648.23-ENST00000311303.3	172	336	129	232	231	170	288
ABCC12_-_48180679.23-ENST00000311303.3	397	370	345	315	279	571	98
ABCC1_+_16043482.23-P1P2	226	232	246	7	117	70	421
ABCC1_+_16043647.23-P1P2	175	161	46	27	8	0	8
ABCC1_+_16043887.23-P1P2	191	261	324	56	4	12	208
ABCC1_+_16043921.23-P1P2	289	480	254	53	32	108	106
ABCC1_+_16043939.23-P1P2	198	239	327	550	101	18	395
ABCC1_-_16043841.23-P1P2	413	398	307	15	0	41	525
ABCC1_-_16043871.23-P1P2	196	90	120	0	0	89	72
ABCC1_-_16043934.23-P1P2	212	74	220	27	29	191	76
ABCC1_-_16043999.23-P1P2	341	655	431	166	26	271	209
ABCC1_-_16044002.23-P1P2	262	302	402	77	24	51	256
ABCC2_+_101542376.23-P1P2	130	108	94	35	23	220	106
ABCC2_+_101542515.23-P1P2	167	149	79	0	28	36	66
ABCC2_+_101542910.23-P1P2	77	142	57	911	10	217	68
ABCC2_+_101542914.23-P1P2	195	54	117	767	140	61	44
ABCC2_+_101542981.23-P1P2	98	124	132	0	15	3	113
ABCC2_-_101542463.23-P1P2	141	223	63	19	17	121	57
ABCC2_-_101542705.23-P1P2	131	216	197	100	0	94	82
ABCC2_-_101542708.23-P1P2	95	219	163	138	601	26	411
ABCC2_-_101542808.23-P1P2	41	32	22	13	1	0	0
ABCC2_-_101542903.23-P1P2	188	189	181	110	18	86	460
ABCC3_+_48712245.23-P1P2	121	88	117	52	12	50	72
ABCC3_+_48712248.23-P1P2	218	312	339	35	10	144	65
ABCC3_+_48712270.23-P1P2	292	251	393	109	82	240	148
ABCC3_+_48712294.23-P1P2	208	154	195	621	10	431	697
ABCC3_+_48712450.23-P1P2	120	33	46	0	0	15	0
ABCC3_+_48712559.23-P1P2	314	426	325	47	71	716	243
ABCC3_+_48712662.23-P1P2	218	184	263	1735	41	200	278
ABCC3_+_48712738.23-P1P2	175	227	123	210	137	306	72
ABCC3_-_48712163.23-P1P2	173	232	204	18	150	232	59
ABCC3_-_48712673.23-P1P2	403	620	252	285	37	513	599
ABCC4_+_95953430.23-P1P2	227	213	241	23	307	115	243
ABCC4_+_95953641.23-P1P2	411	412	283	105	107	384	64
ABCC4_+_95953668.23-P1P2	310	311	317	51	626	51	12
ABCC4_+_95953676.23-P1P2	242	318	190	123	95	1452	286
ABCC4_+_95953681.23-P1P2	462	683	681	329	45	653	283
ABCC4_+_95953695.23-P1P2	149	99	168	3	29	30	77
ABCC4_-_95953458.23-P1P2	372	489	439	338	51	227	203
ABCC4_-_95953561.23-P1P2	312	414	244	147	281	614	139
ABCC4_-_95953614.23-P1P2	261	328	288	38	20	186	1178
ABCC4_-_95953652.23-P1P2	127	66	234	149	36	15	93
ABCC5_+_183735202.23-P1P2	192	203	132	188	26	219	58
ABCC5_+_183735246.23-P1P2	207	167	225	24	66	77	142
ABCC5_+_183735252.23-P1P2	237	291	231	35	137	23	31
ABCC5_+_183735285.23-P1P2	191	191	162	259	261	390	529
ABCC5_+_183735648.23-P1P2	234	121	177	159	229	516	75
ABCC5_+_183735692.23-P1P2	274	276	204	5	122	171	6
ABCC5_-_183735259.23-P1P2	207	385	384	22	0	152	148
ABCC5_-_183735312.23-P1P2	874	831	729	497	681	273	626
ABCC5_-_183735467.23-P1P2	310	524	442	38	105	225	228
ABCC5_-_183735588.23-P1P2	362	460	289	73	654	320	57
ABCC6_+_16316894.23-ENST00000205557.7	227	197	156	5	9	245	42
ABCC6_+_16316916.23-ENST00000205557.7	0	0	0	0	0	0	0
ABCC6_+_16317287.23-ENST00000205557.7	91	20	100	13	3	0	883
ABCC6_+_16317296.23-ENST00000205557.7	299	341	377	61	260	66	82
ABCC6_-_16316877.23-ENST00000205557.7	113	44	42	5	13	93	15
ABCC6_-_16317049.23-ENST00000205557.7	105	104	98	446	152	0	313
ABCC6_-_16317052.23-ENST00000205557.7	212	228	65	15	49	12	29
ABCC6_-_16317235.23-ENST00000205557.7	281	294	175	156	266	258	224
ABCC6_-_16317247.23-ENST00000205557.7	420	419	556	856	82	123	185
ABCC6_-_16317344.23-ENST00000205557.7	166	97	83	31	0	57	9
ABCC8_+_17497824.23-P1P2	651	551	556	224	1076	961	162
ABCC8_+_17497953.23-P1P2	552	568	462	1016	87	1228	200
ABCC8_+_17498249.23-P1P2	102	221	129	105	39	14	73
ABCC8_+_17498387.23-P1P2	336	190	243	304	14	112	236
ABCC8_+_17498394.23-P1P2	517	304	299	1012	57	563	142
ABCC8_-_17497979.23-P1P2	291	286	304	97	250	187	11
ABCC8_-_17497997.23-P1P2	137	87	129	0	7	241	0
ABCC8_-_17498066.23-P1P2	175	96	66	5	17	0	10
ABCC8_-_17498220.23-P1P2	201	86	218	23	28	276	141
ABCC8_-_17498282.23-P1P2	277	234	304	177	295	67	330
ABCC9_+_22093672.23-P1P2	530	603	642	229	825	583	234
ABCC9_+_22093678.23-P1P2	465	370	589	5	26	165	322
ABCC9_+_22093937.23-P1P2	159	117	105	130	125	70	93
ABCC9_+_22093941.23-P1P2	232	171	259	298	21	220	114
ABCC9_+_22094148.23-P1P2	238	299	150	353	37	124	1260
ABCC9_+_22094152.23-P1P2	406	447	286	109	364	143	10
ABCC9_+_22094309.23-P1P2	361	156	102	193	66	141	254
ABCC9_-_22093906.23-P1P2	222	371	445	9	23	18	95
ABCC9_-_22094032.23-P1P2	292	469	481	193	36	626	231
ABCC9_-_22094122.23-P1P2	271	428	397	577	3127	551	324
ABCD1_+_152990414.23-P1P2	326	395	552	67	200	59	184
ABCD1_+_152990694.23-P1P2	245	152	101	52	259	174	475
ABCD1_+_152990711.23-P1P2	484	692	435	1911	1995	417	317
ABCD1_-_152990333.23-P1P2	354	235	117	157	766	159	477
ABCD1_-_152990338.23-P1P2	134	90	76	0	441	10	116
ABCD1_-_152990342.23-P1P2	369	202	132	212	105	179	225
ABCD1_-_152990379.23-P1P2	323	275	267	240	7	174	126
ABCD1_-_152990498.23-P1P2	295	172	286	53	43	77	254
ABCD1_-_152990703.23-P1P2	658	430	387	551	182	220	1093
ABCD1_-_152990727.23-P1P2	234	218	147	275	40	26	0
ABCD2_+_40013099.23-P1P2	239	321	366	445	38	294	33
ABCD2_+_40013295.23-P1P2	370	229	399	204	97	203	345
ABCD2_+_40013504.23-P1P2	308	418	297	741	561	803	435
ABCD2_+_40013514.23-P1P2	344	545	661	65	169	160	130
ABCD2_+_40013594.23-P1P2	561	665	509	399	672	283	436
ABCD2_-_40013191.23-P1P2	138	68	97	39	0	205	94
ABCD2_-_40013313.23-P1P2	541	691	639	1983	650	171	563
ABCD2_-_40013342.23-P1P2	496	301	514	535	123	218	1055
ABCD2_-_40013373.23-P1P2	5	0	28	0	47	0	14
ABCD2_-_40013610.23-P1P2	281	322	393	202	28	645	47
ABCD3_+_94884002.23-P1P2	274	266	245	99	554	189	272
ABCD3_+_94884009.23-P1P2	399	439	360	713	440	477	54
ABCD3_+_94884032.23-P1P2	532	590	400	466	174	654	161
ABCD3_+_94884210.23-P1P2	218	97	280	150	3	296	49
ABCD3_+_94884219.23-P1P2	283	429	266	1124	21	1113	397
ABCD3_+_94884473.23-P1P2	265	76	212	40	5	14	194
ABCD3_-_94883974.23-P1P2	160	136	118	34	61	120	67
ABCD3_-_94884061.23-P1P2	180	291	211	16	25	66	167
ABCD3_-_94884365.23-P1P2	262	222	216	2	28	765	0
ABCD3_-_94884436.23-P1P2	209	97	39	20	8	21	193
ABCD4_+_74769232.23-P1P2	76	81	15	2	3	112	107
ABCD4_+_74769429.23-P1P2	178	151	222	708	21	479	17
ABCD4_+_74769611.23-P1P2	299	377	236	82	54	239	0
ABCD4_+_74769625.23-P1P2	489	499	612	141	59	149	619
ABCD4_+_74769649.23-P1P2	288	286	480	323	48	65	150
ABCD4_-_74769174.23-P1P2	196	234	215	810	54	155	280
ABCD4_-_74769631.23-P1P2	459	291	398	205	15	203	765
ABCD4_-_74769666.23-P1P2	253	175	257	50	16	36	14
ABCD4_-_74769682.23-P1P2	470	444	588	871	1146	329	475
ABCD4_-_74769729.23-P1P2	181	171	279	114	22	233	147
ABCE1_+_146019317.23-P1P2	923	56	125	97	91	66	216
ABCE1_+_146019463.23-P1P2	430	196	216	91	301	350	87
ABCE1_+_146019466.23-P1P2	864	703	698	712	232	1180	529
ABCE1_+_146019482.23-P1P2	247	152	134	1134	43	25	35
ABCE1_+_146019651.23-P1P2	147	13	0	35	0	26	26
ABCE1_+_146019792.23-P1P2	245	210	80	3	37	13	10
ABCE1_+_146019842.23-P1P2	219	355	167	21	3	492	0
ABCE1_-_146019439.23-P1P2	332	39	66	41	49	136	162
ABCE1_-_146019502.23-P1P2	111	4	0	0	0	0	0
ABCE1_-_146019516.23-P1P2	56	13	0	0	0	0	0
ABCF1_+_30539238.23-P1	438	149	94	123	72	251	159
ABCF1_+_30539434.23-P1	257	270	253	232	15	149	157
ABCF1_+_30539469.23-P1	667	606	499	386	612	1609	286
ABCF1_+_30539647.23-P1	314	244	172	136	1624	115	784
ABCF1_+_30539664.23-P1	216	225	243	153	60	38	89
ABCF1_+_30546312.23-P2	152	292	148	361	5	42	46
ABCF1_+_30546315.23-P2	325	252	256	156	25	182	254
ABCF1_+_30546387.23-P2	368	300	559	207	1319	298	574
ABCF1_+_30546397.23-P2	136	29	202	320	8	21	58
ABCF1_+_30546405.23-P2	142	109	95	81	68	11	792
ABCF1_-_30539219.23-P1	266	304	207	38	3	285	42
ABCF1_-_30539232.23-P1	398	604	358	127	652	172	1312
ABCF1_-_30539559.23-P1	179	136	236	39	118	17	257
ABCF1_-_30539602.23-P1	251	85	106	27	14	523	31
ABCF1_-_30539728.23-P1	123	124	129	267	202	6	0
ABCF1_-_30546344.23-P2	407	362	516	321	863	332	460
ABCF1_-_30546354.23-P2	553	699	594	633	1047	152	1688
ABCF1_-_30546366.23-P2	542	350	396	819	891	77	230
ABCF1_-_30546413.23-P2	185	216	182	312	11	144	1211
ABCF1_-_30546502.23-P2	266	180	208	63	17	125	715
ABCF2_+_150923872.23-P1P2	324	377	309	39	76	534	268
ABCF2_+_150923902.23-P1P2	85	92	245	444	116	131	11
ABCF2_+_150923936.23-P1P2	159	219	293	97	109	75	341
ABCF2_+_150923959.23-P1P2	298	561	277	556	105	1366	41
ABCF2_+_150924059.23-P1P2	80	58	40	26	6	135	60
ABCF2_+_150924236.23-P1P2	81	129	87	177	103	100	0
ABCF2_+_150924287.23-P1P2	170	239	215	201	75	535	40
ABCF2_+_150924296.23-P1P2	387	297	311	553	2951	177	83
ABCF2_+_150924331.23-P1P2	152	172	70	261	65	668	48
ABCF2_-_150923882.23-P1P2	265	475	710	822	357	151	640
ABCF3_+_183904140.23-P1P2	376	338	538	314	1565	293	1595
ABCF3_-_183903980.23-P1P2	603	681	520	1764	1344	1059	396
ABCF3_-_183903991.23-P1P2	676	911	1087	1530	619	1074	1104
ABCF3_-_183904021.23-P1P2	182	289	137	13	83	233	46
ABCF3_-_183904044.23-P1P2	554	804	637	1682	1089	744	539
ABCF3_-_183904344.23-P1P2	360	212	243	345	54	313	63
ABCF3_-_183904356.23-P1P2	258	375	384	273	64	105	346
ABCF3_-_183904380.23-P1P2	446	429	371	455	692	183	128
ABCF3_-_183904399.23-P1P2	188	268	241	413	51	310	13
ABCF3_-_183904495.23-P1P2	358	391	345	107	7	26	24
ABCG1_+_43639503.23-P1P2	225	99	81	403	114	124	66
ABCG1_+_43639544.23-P1P2	370	338	444	593	164	306	215
ABCG1_+_43639681.23-P1P2	60	46	28	0	0	84	0
ABCG1_-_43639282.23-P1P2	761	724	678	308	391	356	447
ABCG1_-_43639541.23-P1P2	326	253	468	4	280	272	284
ABCG1_-_43639554.23-P1P2	235	197	289	1060	52	85	107
ABCG1_-_43639626.23-P1P2	708	1033	866	2512	641	826	550
ABCG1_-_43639644.23-P1P2	456	393	378	93	316	639	1782
ABCG1_-_43639647.23-P1P2	361	452	252	293	253	541	241
ABCG1_-_43639652.23-P1P2	167	377	321	70	296	379	846
ABCG2_+_89079727.23-P1P2	347	412	613	1658	111	147	548
ABCG2_+_89079755.23-P1P2	294	284	192	268	22	303	71
ABCG2_+_89079974.23-P1P2	167	275	320	912	209	928	505
ABCG2_+_89080025.23-P1P2	225	658	395	397	429	270	491
ABCG2_+_89080044.23-P1P2	7	120	32	187	0	0	0
ABCG2_-_89079568.23-P1P2	159	84	119	195	328	6	314
ABCG2_-_89079599.23-P1P2	176	263	268	441	21	86	712
ABCG2_-_89079947.23-P1P2	237	290	296	10	30	76	25
ABCG2_-_89079989.23-P1P2	491	305	520	181	32	277	12
ABCG2_-_89080000.23-P1P2	11	0	4	0	0	0	0
ABCG4_+_119019794.23-P1P2	233	313	204	289	142	194	32
ABCG4_+_119019855.23-P1P2	123	89	258	42	0	55	177
ABCG4_+_119020113.23-P1P2	31	55	13	7	0	5	0
ABCG4_-_119019755.23-P1P2	122	122	57	285	36	256	72
ABCG4_-_119019776.23-P1P2	175	174	184	9	42	0	0
ABCG4_-_119019784.23-P1P2	310	611	343	363	476	98	81
ABCG4_-_119019798.23-P1P2	0	0	0	0	0	0	0
ABCG4_-_119019811.23-P1P2	32	9	4	0	23	0	0
ABCG4_-_119020171.23-P1P2	160	241	262	28	7	111	5
ABCG4_-_119020232.23-P1P2	41	0	0	0	0	0	0
ABCG5_+_44065447.23-P1P2	227	275	154	709	18	107	13
ABCG5_+_44065537.23-P1P2	120	92	162	133	5072	566	1
ABCG5_+_44065669.23-P1P2	92	124	89	0	0	169	43
ABCG5_+_44065862.23-P1P2	90	88	303	6	48	309	258
ABCG5_+_44065865.23-P1P2	128	44	69	358	1	0	32
ABCG5_-_44065428.23-P1P2	269	329	265	903	155	162	119
ABCG5_-_44065433.23-P1P2	157	133	121	156	600	223	114
ABCG5_-_44065438.23-P1P2	126	133	139	6	185	43	86
ABCG5_-_44065586.23-P1P2	215	109	181	93	31	208	58
ABCG5_-_44065840.23-P1P2	15	0	0	0	4	0	0
ABCG8_+_44066166.23-P1P2	257	273	401	146	18	64	23
ABCG8_+_44066180.23-P1P2	68	121	9	90	0	17	13
ABCG8_+_44066240.23-P1P2	81	54	8	329	2	172	0
ABCG8_+_44066323.23-P1P2	74	50	132	0	14	0	8
ABCG8_+_44066333.23-P1P2	162	69	191	5	63	3	61
ABCG8_-_44066172.23-P1P2	251	398	296	112	403	128	190
ABCG8_-_44066199.23-P1P2	17	38	17	9	0	18	101
ABCG8_-_44066213.23-P1P2	187	136	116	11	18	96	87
ABCG8_-_44066292.23-P1P2	295	290	198	331	237	75	217
ABCG8_-_44066373.23-P1P2	125	146	149	45	5	14	1
ABHD10_+_111697851.23-P1P2	385	347	333	719	508	383	21
ABHD10_+_111697939.23-P1P2	157	190	50	140	1	22	53
ABHD10_+_111698093.23-P1P2	450	420	447	63	49	560	1059
ABHD10_+_111698102.23-P1P2	182	74	136	132	10	0	12
ABHD10_+_111698117.23-P1P2	54	12	73	0	8	0	0
ABHD10_+_111698316.23-P1P2	262	146	227	374	27	10	290
ABHD10_-_111697877.23-P1P2	352	160	288	43	35	86	2141
ABHD10_-_111697911.23-P1P2	139	242	136	26	31	35	9
ABHD10_-_111697914.23-P1P2	376	425	524	740	1346	606	1302
ABHD10_-_111697938.23-P1P2	146	284	413	180	11	226	40
ABHD11_+_73152640.23-P1P2	282	225	291	151	26	125	13
ABHD11_+_73152656.23-P1P2	439	573	461	1403	1105	362	120
ABHD11_+_73152963.23-P1P2	232	421	412	90	26	207	243
ABHD11_+_73153163.23-P1P2	313	294	251	33	219	367	87
ABHD11_-_73152688.23-P1P2	269	419	343	123	29	80	104
ABHD11_-_73153052.23-P1P2	141	60	67	27	41	113	0
ABHD11_-_73153080.23-P1P2	12	52	41	2	0	0	0
ABHD11_-_73153094.23-P1P2	263	46	43	16	0	11	0
ABHD11_-_73153115.23-P1P2	163	97	44	17	179	1198	182
ABHD11_-_73153135.23-P1P2	249	132	207	335	171	58	621
ABHD12B_+_51339177.23-P1P2	355	525	446	442	401	107	298
ABHD12B_-_51338832.23-P1P2	39	26	31	0	15	0	0
ABHD12B_-_51338864.23-P1P2	241	222	180	207	84	87	147
ABHD12B_-_51338879.23-P1P2	147	256	156	115	30	190	67
ABHD12B_-_51338885.23-P1P2	794	1085	462	132	3056	286	479
ABHD12B_-_51338895.23-P1P2	340	230	260	504	57	310	295
ABHD12B_-_51338913.23-P1P2	582	660	639	665	145	172	232
ABHD12B_-_51338916.23-P1P2	407	633	495	657	330	385	789
ABHD12B_-_51339227.23-P1P2	41	115	31	17	7	39	126
ABHD12B_-_51339232.23-P1P2	319	265	378	807	46	209	227
ABHD12_+_25371025.23-P1P2	175	213	175	1	30	25	503
ABHD12_+_25371393.23-P1P2	138	156	300	38	7	117	885
ABHD12_+_25371436.23-P1P2	224	306	242	72	47	346	67
ABHD12_-_25371009.23-P1P2	153	122	406	113	1	8	74
ABHD12_-_25371014.23-P1P2	290	229	476	103	85	316	20
ABHD12_-_25371024.23-P1P2	57	19	53	50	0	0	40
ABHD12_-_25371053.23-P1P2	153	74	156	155	5	60	0
ABHD12_-_25371057.23-P1P2	266	245	266	35	852	42	72
ABHD12_-_25371074.23-P1P2	142	106	151	41	17	234	144
ABHD12_-_25371489.23-P1P2	168	150	242	10	481	64	0
ABHD13_+_108870795.23-P1P2	273	282	256	457	106	181	54
ABHD13_+_108870811.23-P1P2	212	103	120	16	39	36	261
ABHD13_+_108871155.23-P1P2	172	119	194	170	574	88	158
ABHD13_+_108871228.23-P1P2	463	380	339	315	23	198	66
ABHD13_+_108871236.23-P1P2	295	287	243	57	2963	335	33
ABHD13_-_108870880.23-P1P2	411	362	489	338	97	117	174
ABHD13_-_108870892.23-P1P2	302	238	381	194	182	240	13
ABHD13_-_108870927.23-P1P2	234	286	236	326	73	53	631
ABHD13_-_108871256.23-P1P2	236	141	129	203	593	197	73
ABHD13_-_108871313.23-P1P2	261	410	327	909	28	6	851
ABHD14A_+_52009088.23-P1P2	194	121	103	26	0	35	159
ABHD14A_+_52009119.23-P1P2	79	126	81	3	378	0	30
ABHD14A_+_52009149.23-P1P2	444	678	584	521	50	356	161
ABHD14A_+_52009194.23-P1P2	184	150	139	5	0	279	107
ABHD14A_+_52009199.23-P1P2	85	73	89	162	1479	17	30
ABHD14A_+_52009255.23-P1P2	456	404	585	715	220	713	490
ABHD14A_-_52009122.23-P1P2	291	250	140	12	5	243	240
ABHD14A_-_52009154.23-P1P2	264	64	29	93	62	30	74
ABHD14A_-_52009160.23-P1P2	227	247	279	46	108	131	509
ABHD14A_-_52009315.23-P1P2	174	140	183	70	688	111	1133
ABHD14B_+_52007815.23-P1	772	756	1111	647	72	60	574
ABHD14B_+_52016945.23-P2	458	504	308	86	463	153	676
ABHD14B_+_52017055.23-P2	405	283	467	21	647	319	421
ABHD14B_+_52017325.23-P2	621	398	586	186	310	254	4001
ABHD14B_+_52017350.23-P2	468	679	408	475	69	431	256
ABHD14B_+_52017353.23-P2	283	212	237	49	140	87	129
ABHD14B_-_52007690.23-P1	470	516	513	1069	508	476	735
ABHD14B_-_52007852.23-P1	276	228	231	27	81	138	99
ABHD14B_-_52007865.23-P1	496	502	440	314	191	214	168
ABHD14B_-_52007985.23-P1	769	717	627	330	2827	859	506
ABHD14B_-_52007995.23-P1	546	553	552	357	596	232	146
ABHD14B_-_52008010.23-P1	714	549	516	135	165	508	207
ABHD14B_-_52008027.23-P1	773	701	746	775	513	751	641
ABHD14B_-_52008030.23-P1	373	421	328	137	163	237	354
ABHD14B_-_52008040.23-P1	537	917	814	668	1145	136	419
ABHD14B_-_52016935.23-P2	260	394	131	241	311	209	131
ABHD14B_-_52016965.23-P2	517	278	505	267	68	193	182
ABHD14B_-_52017160.23-P2	511	307	166	338	314	605	196
ABHD14B_-_52017383.23-P2	378	402	413	253	78	764	165
ABHD14B_-_52017387.23-P2	246	239	92	98	17	83	341
ABHD15_+_27893596.23-P1P2	362	471	583	210	1649	89	179
ABHD15_+_27893970.23-P1P2	255	389	281	1494	272	119	0
ABHD15_-_27893577.23-P1P2	522	359	439	123	576	371	452
ABHD15_-_27893616.23-P1P2	372	327	312	1240	183	898	842
ABHD15_-_27893641.23-P1P2	35	53	17	15	0	4	0
ABHD15_-_27893654.23-P1P2	148	160	192	61	4	11	9
ABHD15_-_27893937.23-P1P2	233	409	201	14	37	96	209
ABHD15_-_27893964.23-P1P2	324	270	495	51	332	85	273
ABHD15_-_27893980.23-P1P2	330	443	367	322	14	33	499
ABHD15_-_27894008.23-P1P2	295	194	243	261	413	220	252
ABHD16A_+_31670831.23-P1P2	185	271	92	232	29	16	159
ABHD16A_+_31671120.23-P1P2	457	554	312	252	46	98	283
ABHD16A_+_31671138.23-P1P2	76	37	24	63	5	21	0
ABHD16A_-_31670442.23-P1P2	171	147	128	54	22	333	563
ABHD16A_-_31670645.23-P1P2	378	195	289	0	8	83	118
ABHD16A_-_31670650.23-P1P2	43	12	25	12	0	0	0
ABHD16A_-_31670671.23-P1P2	675	676	661	116	634	877	1124
ABHD16A_-_31670675.23-P1P2	293	317	321	69	49	126	130
ABHD16A_-_31670679.23-P1P2	91	66	48	378	0	22	57
ABHD16A_-_31670764.23-P1P2	516	521	842	614	66	506	871
ABHD16B_+_62492825.23-P1P2	168	179	254	0	83	87	0
ABHD16B_+_62492837.23-P1P2	109	98	134	44	7	278	72
ABHD16B_+_62492887.23-P1P2	17	0	0	0	0	0	0
ABHD16B_+_62493200.23-P1P2	83	3	0	2	0	0	94
ABHD16B_+_62493236.23-P1P2	401	352	258	424	66	368	302
ABHD16B_+_62493242.23-P1P2	501	418	515	176	58	146	170
ABHD16B_+_62493291.23-P1P2	211	329	220	21	41	393	136
ABHD16B_-_62492870.23-P1P2	349	379	521	290	77	289	463
ABHD16B_-_62493095.23-P1P2	253	505	367	916	78	166	306
ABHD16B_-_62493298.23-P1P2	70	142	87	56	3	5	0
ABHD17A_+_1885071.23-P1P2	322	466	530	145	39	205	521
ABHD17A_+_1885470.23-P1P2	85	120	129	0	8	185	59
ABHD17A_-_1885045.23-P1P2	498	320	347	504	830	206	118
ABHD17A_-_1885067.23-P1P2	303	717	585	295	115	239	39
ABHD17A_-_1885076.23-P1P2	383	461	431	621	1044	386	36
ABHD17A_-_1885086.23-P1P2	261	383	294	31	130	277	46
ABHD17A_-_1885099.23-P1P2	307	249	137	646	20	512	115
ABHD17A_-_1885105.23-P1P2	132	32	67	0	19	0	0
ABHD17A_-_1885122.23-P1P2	689	688	859	939	2368	766	101
ABHD17A_-_1885483.23-P1P2	133	152	213	286	30	345	18
ABHD17B_+_74525655.23-P1P2	134	143	211	33	28	9	178
ABHD17B_+_74525744.23-P1P2	211	183	308	967	41	217	103
ABHD17B_+_74525862.23-P1P2	347	514	495	201	62	242	243
ABHD17B_+_74526081.23-P1P2	82	75	131	186	0	13	15
ABHD17B_+_74526089.23-P1P2	79	57	72	2	102	154	0
ABHD17B_+_74526100.23-P1P2	469	285	222	622	572	34	145
ABHD17B_-_74525630.23-P1P2	133	122	107	233	7	295	46
ABHD17B_-_74525690.23-P1P2	340	195	115	817	88	38	327
ABHD17B_-_74525704.23-P1P2	422	275	400	594	248	1147	1080
ABHD17B_-_74526135.23-P1P2	561	709	862	35	398	1138	2420
ABHD17C_+_80987662.23-P1P2	52	57	25	67	24	24	0
ABHD17C_+_80987691.23-P1P2	344	175	256	12	7	1	22
ABHD17C_+_80987703.23-P1P2	146	25	40	11	1223	264	36
ABHD17C_+_80987878.23-P1P2	73	24	55	0	19	3	0
ABHD17C_+_80987887.23-P1P2	132	51	170	76	0	27	69
ABHD17C_+_80988086.23-P1P2	0	0	0	0	0	0	0
ABHD17C_+_80988162.23-P1P2	379	276	526	10	1814	113	113
ABHD17C_-_80987718.23-P1P2	323	411	378	13	166	83	75
ABHD17C_-_80988060.23-P1P2	231	315	78	135	19	50	123
ABHD17C_-_80988126.23-P1P2	243	293	223	96	93	251	10
ABHD1_+_27346724.23-P1P2	79	62	44	31	2	36	0
ABHD1_+_27346727.23-P1P2	242	244	223	901	953	345	745
ABHD1_+_27347051.23-P1P2	300	315	328	57	399	792	0
ABHD1_+_27347075.23-P1P2	367	229	202	64	44	461	1285
ABHD1_+_27347086.23-P1P2	434	342	319	487	284	696	58
ABHD1_+_27347095.23-P1P2	269	382	412	614	77	418	439
ABHD1_+_27347132.23-P1P2	431	321	265	962	43	477	1126
ABHD1_-_27346733.23-P1P2	554	584	573	406	68	109	685
ABHD1_-_27346736.23-P1P2	195	182	248	1092	26	95	0
ABHD1_-_27347069.23-P1P2	338	365	400	314	789	321	240
ABHD2_+_89631693.23-P1P2	460	420	394	753	1046	258	303
ABHD2_+_89632075.23-P1P2	390	305	234	1251	61	52	30
ABHD2_+_89632196.23-P1P2	209	457	246	80	7	37	0
ABHD2_-_89631662.23-P1P2	313	208	242	371	26	0	260
ABHD2_-_89631738.23-P1P2	472	241	343	333	663	92	49
ABHD2_-_89631760.23-P1P2	194	298	226	135	12	30	93
ABHD2_-_89631921.23-P1P2	89	142	121	32	0	0	6
ABHD2_-_89631993.23-P1P2	282	225	222	304	263	93	429
ABHD2_-_89632047.23-P1P2	283	301	174	1172	60	45	149
ABHD2_-_89632154.23-P1P2	417	397	369	229	141	372	1154
ABHD3_+_19284354.23-P1P2	100	150	126	349	3	8	95
ABHD3_+_19284534.23-P1P2	124	73	239	35	10	167	0
ABHD3_+_19284717.23-P1P2	199	293	110	118	6	256	139
ABHD3_+_19284728.23-P1P2	93	106	162	656	29	24	1
ABHD3_-_19284369.23-P1P2	56	54	127	264	4	3	88
ABHD3_-_19284492.23-P1P2	556	437	390	1175	49	1028	1457
ABHD3_-_19284521.23-P1P2	396	441	506	415	82	456	94
ABHD3_-_19284683.23-P1P2	205	314	374	1623	179	584	101
ABHD3_-_19284708.23-P1P2	286	501	196	229	153	356	448
ABHD3_-_19284770.23-P1P2	418	75	89	57	92	243	145
ABHD4_+_23067144.23-P1P2	321	229	93	84	49	158	91
ABHD4_+_23067433.23-P1P2	264	429	229	20	202	188	144
ABHD4_+_23067458.23-P1P2	507	466	415	386	690	566	241
ABHD4_+_23067515.23-P1P2	292	327	520	34	1727	17	1163
ABHD4_+_23067613.23-P1P2	339	321	306	97	74	546	71
ABHD4_-_23067199.23-P1P2	464	374	515	538	42	399	393
ABHD4_-_23067580.23-P1P2	218	264	251	206	27	161	0
ABHD4_-_23067583.23-P1P2	185	161	322	30	1	11	236
ABHD4_-_23067625.23-P1P2	290	299	195	1	1249	13	172
ABHD4_-_23067680.23-P1P2	414	288	475	113	51	1065	148
ABHD5_+_43732395.23-P1P2	203	181	191	283	58	1507	24
ABHD5_+_43732435.23-P1P2	238	311	395	29	52	127	70
ABHD5_+_43732515.23-P1P2	223	187	138	20	90	351	165
ABHD5_+_43732521.23-P1P2	107	62	149	5	1	3	35
ABHD5_+_43732806.23-P1P2	214	283	197	328	58	199	476
ABHD5_+_43732860.23-P1P2	183	139	177	659	88	391	239
ABHD5_-_43732422.23-P1P2	370	488	603	468	808	259	230
ABHD5_-_43732446.23-P1P2	30	116	111	0	0	323	0
ABHD5_-_43732464.23-P1P2	319	486	473	192	52	636	140
ABHD5_-_43732886.23-P1P2	186	228	135	149	384	337	32
ABHD6_+_58223718.23-P1P2	242	502	471	2645	61	758	95
ABHD6_+_58223924.23-P1P2	105	139	46	3	0	126	19
ABHD6_+_58223966.23-P1P2	154	178	130	662	236	290	0
ABHD6_+_58223976.23-P1P2	524	399	542	123	351	620	188
ABHD6_+_58223988.23-P1P2	126	159	72	4	990	12	397
ABHD6_-_58223553.23-P1P2	194	297	197	22	24	777	360
ABHD6_-_58223594.23-P1P2	317	214	281	128	198	29	148
ABHD6_-_58223751.23-P1P2	91	32	62	30	14	60	5
ABHD6_-_58223761.23-P1P2	62	42	48	2	91	11	0
ABHD6_-_58223914.23-P1P2	363	317	182	1582	55	695	311
ABHD8_+_17413753.23-P1P2	64	117	220	5	9	31	0
ABHD8_+_17413810.23-P1P2	511	506	570	443	97	104	63
ABHD8_+_17413933.23-P1P2	274	307	218	1	190	135	54
ABHD8_+_17414242.23-P1P2	104	166	191	223	17	0	145
ABHD8_-_17413788.23-P1P2	361	306	364	213	98	447	72
ABHD8_-_17413792.23-P1P2	340	239	243	150	54	201	1679
ABHD8_-_17413858.23-P1P2	258	189	367	93	98	515	219
ABHD8_-_17414169.23-P1P2	329	590	289	59	340	395	1050
ABHD8_-_17414173.23-P1P2	189	150	292	163	33	224	116
ABHD8_-_17414201.23-P1P2	208	212	260	28	49	491	23
ABI1_+_27149446.23-P1P2	385	553	370	28	282	917	198
ABI1_+_27149474.23-P1P2	276	256	350	323	59	116	313
ABI1_+_27149511.23-P1P2	151	222	197	139	129	21	421
ABI1_+_27149704.23-P1P2	407	432	649	626	1313	612	46
ABI1_+_27149800.23-P1P2	362	315	399	938	358	295	213
ABI1_+_27149865.23-P1P2	505	728	471	222	13	705	148
ABI1_-_27149345.23-P1P2	242	325	249	170	110	117	70
ABI1_-_27149590.23-P1P2	274	332	403	553	16	193	164
ABI1_-_27149837.23-P1P2	349	447	345	463	330	172	13
ABI1_-_27149855.23-P1P2	262	517	250	74	36	593	100
ABI2_+_204193030.23-P1P2	742	616	648	960	259	321	528
ABI2_+_204193039.23-P1P2	240	128	135	11	83	315	539
ABI2_+_204193043.23-P1P2	422	418	398	21	959	353	478
ABI2_+_204193079.23-P1P2	459	243	240	162	30	277	7
ABI2_+_204193085.23-P1P2	186	377	238	94	44	749	444
ABI2_+_204193116.23-P1P2	400	267	295	77	534	459	105
ABI2_+_204193458.23-P1P2	750	794	862	1285	996	843	1274
ABI2_-_204193048.23-P1P2	226	153	291	30	845	125	2477
ABI2_-_204193058.23-P1P2	265	199	270	23	60	112	0
ABI2_-_204193288.23-P1P2	265	236	378	202	68	184	159
ABI3BP_+_100711811.23-P1P2	318	208	94	710	34	164	68
ABI3BP_+_100712193.23-P1P2	300	382	536	202	42	237	573
ABI3BP_+_100712238.23-P1P2	113	166	290	821	4	0	80
ABI3BP_+_100712278.23-P1P2	47	104	25	0	6	1	0
ABI3BP_+_100712307.23-P1P2	76	161	173	0	27	46	229
ABI3BP_-_100712220.23-P1P2	53	26	62	127	0	162	39
ABI3BP_-_100712267.23-P1P2	95	143	70	2	12	8	0
ABI3BP_-_100712283.23-P1P2	331	564	376	185	3232	951	244
ABI3BP_-_100712320.23-P1P2	419	693	545	68	573	35	456
ABI3BP_-_100712323.23-P1P2	647	867	517	500	165	297	800
ABI3_+_47287730.23-P1P2	527	711	563	958	2196	894	800
ABI3_+_47287798.23-P1P2	363	299	239	326	1	750	138
ABI3_+_47288056.23-P1P2	183	183	346	37	325	1586	26
ABI3_+_47288122.23-P1P2	354	424	469	1524	4	806	476
ABI3_+_47288159.23-P1P2	165	182	166	57	4	232	0
ABI3_+_47288453.23-P1P2	266	385	288	66	375	583	975
ABI3_+_47288474.23-P1P2	657	792	765	591	1792	407	131
ABI3_+_47288486.23-P1P2	410	437	173	170	42	849	439
ABI3_+_47288524.23-P1P2	260	304	343	59	152	15	98
ABI3_-_47288028.23-P1P2	124	275	156	3	47	0	20
ABL1_+_133589362.23-ENST00000372348.2	149	175	103	156	12	128	148
ABL1_+_133589617.23-ENST00000372348.2	256	412	426	622	30	158	93
ABL1_+_133589629.23-ENST00000372348.2	415	254	320	1209	352	711	111
ABL1_+_133589636.23-ENST00000372348.2	344	343	236	240	120	232	275
ABL1_+_133589652.23-ENST00000372348.2	127	222	168	14	20	0	100
ABL1_-_133589216.23-ENST00000372348.2	70	145	120	0	1	96	33
ABL1_-_133589228.23-ENST00000372348.2	311	639	499	852	47	205	19
ABL1_-_133589268.23-ENST00000372348.2	273	312	237	143	318	165	67
ABL1_-_133589272.23-ENST00000372348.2	288	201	213	123	703	145	523
ABL1_-_133589804.23-ENST00000372348.2	373	794	649	289	559	720	1777
ABL2_+_179111875.23-P1	222	269	155	75	4	208	100
ABL2_+_179111908.23-P1	93	189	266	192	5	0	0
ABL2_+_179112036.23-P1	223	168	104	77	11	90	64
ABL2_+_179112061.23-P1	281	240	235	167	24	75	286
ABL2_+_179112138.23-P1	126	75	100	3	0	0	29
ABL2_+_179112168.23-P1	300	256	179	665	13	160	114
ABL2_+_179112186.23-P1	128	207	131	145	60	13	33
ABL2_+_179198340.23-P2	547	770	456	638	70	388	615
ABL2_+_179198398.23-P2	429	372	298	65	681	62	356
ABL2_+_179198527.23-P2	153	341	209	9	185	148	395
ABL2_+_179198561.23-P2	266	271	223	137	8	0	16
ABL2_+_179198565.23-P2	226	378	196	24	0	46	169
ABL2_+_179198736.23-P2	340	253	254	738	72	232	291
ABL2_+_179198740.23-P2	353	491	426	203	31	214	42
ABL2_+_179198799.23-P2	103	156	206	3	34	413	4
ABL2_-_179112151.23-P1	113	77	70	90	1	410	113
ABL2_-_179112154.23-P1	55	38	18	1	0	4	1108
ABL2_-_179112158.23-P1	268	246	197	5	34	80	114
ABL2_-_179198654.23-P2	572	452	643	313	346	546	319
ABL2_-_179198834.23-P2	301	352	374	58	32	49	197
ABLIM1_+_116417743.23-ENST00000277895.5	970	1321	1071	1894	209	760	1727
ABLIM1_+_116417800.23-ENST00000277895.5	205	170	226	3722	32	514	189
ABLIM1_+_116417821.23-ENST00000277895.5	471	281	572	52	44	573	257
ABLIM1_+_116417829.23-ENST00000277895.5	189	200	226	502	897	243	443
ABLIM1_+_116417833.23-ENST00000277895.5	278	357	202	383	12	819	220
ABLIM1_+_116418018.23-ENST00000277895.5	387	378	387	491	828	254	570
ABLIM1_-_116417795.23-ENST00000277895.5	328	325	407	269	255	716	1727
ABLIM1_-_116417810.23-ENST00000277895.5	425	528	507	1383	404	1512	193
ABLIM1_-_116417816.23-ENST00000277895.5	456	231	365	1185	169	102	689
ABLIM1_-_116417819.23-ENST00000277895.5	148	247	172	14	24	53	33
ABLIM2_+_8160016.23-P1P2	257	191	383	171	331	387	332
ABLIM2_+_8160086.23-P1P2	493	741	704	41	49	74	249
ABLIM2_+_8160141.23-P1P2	191	63	61	145	5	6	285
ABLIM2_+_8160204.23-P1P2	191	83	171	385	140	52	159
ABLIM2_+_8160328.23-P1P2	334	237	514	47	66	985	1285
ABLIM2_+_8160487.23-P1P2	73	69	106	0	7	28	0
ABLIM2_+_8160523.23-P1P2	152	202	215	28	606	6	386
ABLIM2_-_8160138.23-P1P2	227	203	261	358	44	27	724
ABLIM2_-_8160157.23-P1P2	631	744	565	258	763	521	624
ABLIM2_-_8160471.23-P1P2	17	0	0	0	0	0	0
ABLIM3_+_148521081.23-P1P2	121	161	132	0	19	68	26
ABLIM3_+_148521102.23-P1P2	243	275	135	47	62	171	172
ABLIM3_+_148521122.23-P1P2	728	824	1124	468	597	489	704
ABLIM3_+_148521137.23-P1P2	613	765	745	1047	741	903	1580
ABLIM3_+_148521279.23-P1P2	297	292	398	150	48	63	4595
ABLIM3_+_148521297.23-P1P2	156	63	156	522	4	157	599
ABLIM3_+_148521451.23-P1P2	343	337	399	245	132	536	97
ABLIM3_-_148521229.23-P1P2	466	449	519	1549	46	108	368
ABLIM3_-_148521482.23-P1P2	1008	1154	1192	1066	159	761	466
ABLIM3_-_148521503.23-P1P2	401	289	333	18	81	290	121
ABO_+_136130684.23-P2	172	54	178	3	68	8	273
ABO_+_136150190.23-P1	267	448	182	171	8	512	1
ABO_+_136150541.23-P1	256	529	275	13	156	450	57
ABO_+_136150587.23-P1	524	605	400	623	1032	173	1158
ABO_+_136150601.23-P1	633	632	840	472	104	292	610
ABO_-_136130683.23-P2	485	579	329	683	37	178	376
ABO_-_136130692.23-P2	527	800	612	257	136	321	152
ABO_-_136130896.23-P2	208	310	205	22	177	24	42
ABO_-_136130899.23-P2	209	231	284	309	72	279	248
ABO_-_136130921.23-P2	272	284	400	462	946	265	157
ABO_-_136130928.23-P2	309	234	278	34	21	101	155
ABO_-_136130955.23-P2	111	141	163	178	32	58	12
ABO_-_136130959.23-P2	64	109	70	3	1	226	0
ABO_-_136130966.23-P2	186	188	160	47	25	96	14
ABO_-_136150162.23-P1	349	239	192	116	672	276	598
ABO_-_136150207.23-P1	192	300	207	20	42	394	288
ABO_-_136150219.23-P1	305	374	224	393	208	306	49
ABO_-_136150446.23-P1	431	349	455	137	139	390	111
ABO_-_136150600.23-P1	744	827	825	476	2108	865	3395
ABO_-_136150606.23-P1	512	714	923	839	286	529	567
ABRACL_+_139349873.23-P1P2	270	490	413	42	204	80	275
ABRACL_+_139349876.23-P1P2	483	316	374	220	0	852	167
ABRACL_+_139349879.23-P1P2	124	293	175	44	1	387	122
ABRACL_+_139349931.23-P1P2	326	529	423	213	1377	290	66
ABRACL_+_139350209.23-P1P2	195	192	200	37	0	97	35
ABRACL_+_139350231.23-P1P2	605	635	638	1660	1011	123	667
ABRACL_-_139350061.23-P1P2	767	774	819	207	66	331	600
ABRACL_-_139350119.23-P1P2	87	145	121	384	1148	292	0
ABRACL_-_139350292.23-P1P2	466	760	714	794	271	304	424
ABRACL_-_139350417.23-P1P2	127	184	173	96	7	126	24
ABRA_+_107782019.23-P1P2	578	408	556	441	496	469	235
ABRA_+_107782028.23-P1P2	291	459	282	410	70	88	135
ABRA_+_107782269.23-P1P2	419	508	786	202	20	708	91
ABRA_+_107782392.23-P1P2	256	494	390	612	105	273	17
ABRA_+_107782399.23-P1P2	668	888	485	127	317	650	269
ABRA_+_107782407.23-P1P2	360	268	340	89	458	620	757
ABRA_+_107782422.23-P1P2	688	488	587	1699	472	76	401
ABRA_-_107782347.23-P1P2	185	173	105	3	6	228	98
ABRA_-_107782350.23-P1P2	417	672	511	189	2149	981	422
ABRA_-_107782371.23-P1P2	359	390	581	56	13	609	359
ABR_+_1082842.23-P1P2	442	478	486	271	80	370	36
ABR_+_1082862.23-P1P2	68	133	107	44	27	0	0
ABR_+_1082896.23-P1P2	82	57	53	64	3	0	10
ABR_+_1083212.23-P1P2	84	92	112	7	0	282	26
ABR_+_1083246.23-P1P2	256	164	122	27	175	447	64
ABR_+_1083266.23-P1P2	209	312	242	47	62	210	1055
ABR_-_1082914.23-P1P2	382	321	280	211	33	125	105
ABR_-_1083030.23-P1P2	310	285	296	661	101	79	771
ABR_-_1083256.23-P1P2	146	195	268	2859	6484	39	251
ABR_-_1083263.23-P1P2	435	496	425	331	211	609	597
ABT1_+_26597184.23-P1P2	446	291	519	318	1259	32	545
ABT1_+_26597384.23-P1P2	452	826	408	275	116	382	674
ABT1_+_26597401.23-P1P2	300	434	146	1709	51	329	22
ABT1_+_26597412.23-P1P2	508	298	405	474	135	187	932
ABT1_-_26597183.23-P1P2	198	129	182	222	209	265	107
ABT1_-_26597263.23-P1P2	823	416	675	122	1565	645	788
ABT1_-_26597427.23-P1P2	452	405	235	120	74	495	127
ABT1_-_26597485.23-P1P2	211	292	286	2524	99	23	20
ABT1_-_26597617.23-P1P2	221	241	190	241	175	0	0
ABT1_-_26597649.23-P1P2	335	82	81	45	20	87	364
ABTB1_+_127391808.23-P1P2	244	413	325	541	812	1048	146
ABTB1_+_127391828.23-P1P2	309	445	388	68	761	361	22
ABTB1_+_127391831.23-P1P2	254	178	169	59	71	74	68
ABTB1_+_127391861.23-P1P2	359	218	344	184	12	16	129
ABTB1_+_127392211.23-P1P2	144	126	113	15	1	38	70
ABTB1_+_127392221.23-P1P2	420	510	663	170	267	331	451
ABTB1_-_127391845.23-P1P2	429	629	375	47	71	1206	341
ABTB1_-_127392172.23-P1P2	323	461	620	71	29	28	539
ABTB1_-_127392198.23-P1P2	130	103	376	119	139	15	52
ABTB1_-_127392210.23-P1P2	220	232	70	105	70	131	82
ABTB2_+_34379321.23-P1P2	189	127	205	15	7	84	18
ABTB2_+_34379353.23-P1P2	430	450	382	82	65	504	1131
ABTB2_-_34379074.23-P1P2	404	324	293	938	88	172	201
ABTB2_-_34379083.23-P1P2	322	555	329	575	7	425	67
ABTB2_-_34379146.23-P1P2	525	679	534	575	394	435	187
ABTB2_-_34379166.23-P1P2	211	104	278	182	415	99	13
ABTB2_-_34379310.23-P1P2	339	392	388	646	362	164	739
ABTB2_-_34379384.23-P1P2	289	178	278	6	411	138	40
ABTB2_-_34379465.23-P1P2	493	604	506	455	255	1165	155
ABTB2_-_34379521.23-P1P2	395	370	284	395	21	783	202
ACAA1_+_38178110.23-P1P2	515	356	301	730	60	378	609
ACAA1_+_38178133.23-P1P2	92	104	78	0	29	0	551
ACAA1_+_38178488.23-P1P2	406	484	381	2690	334	681	614
ACAA1_+_38178517.23-P1P2	207	221	141	170	27	23	27
ACAA1_+_38178570.23-P1P2	273	296	280	234	3236	51	63
ACAA1_-_38178165.23-P1P2	218	413	242	11	798	233	362
ACAA1_-_38178168.23-P1P2	313	295	354	266	20	297	281
ACAA1_-_38178171.23-P1P2	163	195	64	71	14	14	22
ACAA1_-_38178499.23-P1P2	260	315	334	17	30	722	329
ACAA1_-_38178575.23-P1P2	438	429	396	210	13	156	313
ACAA2_+_47339402.23-P1P2	278	236	179	586	785	92	84
ACAA2_+_47339407.23-P1P2	282	255	380	84	722	86	211
ACAA2_+_47339850.23-P1P2	634	834	814	460	346	1446	876
ACAA2_-_47339441.23-P1P2	239	475	366	545	44	164	375
ACAA2_-_47339449.23-P1P2	458	376	410	327	45	95	119
ACAA2_-_47339655.23-P1P2	139	43	85	26	882	185	0
ACAA2_-_47339855.23-P1P2	374	430	313	1010	134	589	49
ACAA2_-_47339858.23-P1P2	363	301	359	679	168	21	201
ACAA2_-_47339876.23-P1P2	350	552	274	537	1721	328	563
ACAA2_-_47339894.23-P1P2	113	66	76	1111	2	38	45
ACACA_+_35715534.23-P1P2	269	271	168	15	18	357	1782
ACACA_+_35715655.23-P1P2	163	88	61	123	13	104	57
ACACA_+_35715673.23-P1P2	129	193	177	15	12	3	150
ACACA_+_35715687.23-P1P2	186	229	191	221	0	160	8
ACACA_-_35715615.23-P1P2	338	381	449	67	1311	339	803
ACACA_-_35715847.23-P1P2	246	401	220	335	1900	138	876
ACACA_-_35715962.23-P1P2	356	566	479	357	161	365	1313
ACACA_-_35715992.23-P1P2	556	741	1122	424	1152	957	242
ACACA_-_35716002.23-P1P2	211	460	251	184	37	9	239
ACACA_-_35716041.23-P1P2	581	659	642	193	1866	177	576
ACACB_+_109569160.23-P1	149	235	172	1570	69	473	39
ACACB_+_109569170.23-P1	715	676	1016	467	231	158	1727
ACACB_+_109569423.23-P1	625	747	815	319	56	823	378
ACACB_+_109569572.23-P1	135	133	71	281	0	453	3
ACACB_+_109592523.23-P2	391	271	150	366	202	322	498
ACACB_+_109592546.23-P2	408	496	396	409	150	153	229
ACACB_+_109592574.23-P2	434	564	408	437	725	299	98
ACACB_+_109592577.23-P2	565	782	446	541	2442	266	494
ACACB_+_109592655.23-P2	396	360	261	25	85	716	352
ACACB_+_109592908.23-P2	100	80	288	0	51	38	0
ACACB_-_109569178.23-P1	141	242	175	245	17	101	564
ACACB_-_109569213.23-P1	248	448	205	140	18	46	264
ACACB_-_109569231.23-P1	269	360	206	149	105	578	110
ACACB_-_109569253.23-P1	86	145	79	33	85	0	0
ACACB_-_109569626.23-P1	211	231	108	25	797	18	316
ACACB_-_109569639.23-P1	239	312	213	5	20	28	82
ACACB_-_109592496.23-P2	355	315	431	171	35	238	478
ACACB_-_109592519.23-P2	464	651	485	271	121	70	20
ACACB_-_109592529.23-P2	717	949	845	411	539	1340	343
ACACB_-_109592941.23-P2	279	498	286	212	604	43	493
ACAD10_+_112123853.23-P1P2	483	437	656	53	194	324	393
ACAD10_+_112123992.23-P1P2	286	333	378	202	32	305	39
ACAD10_+_112124115.23-P1P2	228	348	267	92	35	467	196
ACAD10_-_112123838.23-P1P2	297	242	198	219	26	153	55
ACAD10_-_112123885.23-P1P2	349	479	499	896	859	297	215
ACAD10_-_112123894.23-P1P2	341	284	311	205	82	29	320
ACAD10_-_112123907.23-P1P2	211	325	252	667	285	202	745
ACAD10_-_112123925.23-P1P2	483	599	565	540	134	787	55
ACAD10_-_112124129.23-P1P2	162	121	125	83	63	0	0
ACAD10_-_112124210.23-P1P2	297	150	226	80	12	305	305
ACAD11_+_132378245.23-P1P2	169	222	359	44	19	414	80
ACAD11_+_132378251.23-P1P2	120	44	118	17	9	263	3
ACAD11_+_132378312.23-P1P2	527	365	717	141	1169	510	1282
ACAD11_+_132378627.23-P1P2	425	451	382	125	13	183	47
ACAD11_+_132379379.23-P1P2	452	379	508	157	712	173	124
ACAD11_-_132378357.23-P1P2	441	353	392	91	100	765	299
ACAD11_-_132378588.23-P1P2	270	213	66	181	2930	731	363
ACAD11_-_132378623.23-P1P2	103	316	209	785	15	55	10
ACAD11_-_132378633.23-P1P2	701	1123	994	986	43	188	3239
ACAD11_-_132379444.23-P1P2	101	227	254	47	143	120	98
ACAD8_+_134123511.23-P1P2	372	440	309	162	808	379	585
ACAD8_+_134123936.23-P1P2	142	162	236	1226	81	99	248
ACAD8_-_134123445.23-P1P2	692	657	698	324	1210	1260	208
ACAD8_-_134123448.23-P1P2	427	549	313	1665	20	419	290
ACAD8_-_134123455.23-P1P2	588	520	676	636	23	719	235
ACAD8_-_134123480.23-P1P2	153	140	109	0	1	412	104
ACAD8_-_134123488.23-P1P2	234	291	466	35	11	153	100
ACAD8_-_134123502.23-P1P2	587	530	570	989	954	312	350
ACAD8_-_134123507.23-P1P2	313	307	347	136	15	192	71
ACAD8_-_134123648.23-P1P2	172	73	85	160	9	288	55
ACAD9_+_128598584.23-P1P2	351	193	171	2342	31	234	331
ACAD9_+_128598604.23-P1P2	346	553	357	566	673	121	52
ACAD9_+_128598694.23-P1P2	232	91	231	168	23	608	74
ACAD9_+_128598781.23-P1P2	105	95	50	153	11	216	0
ACAD9_-_128598499.23-P1P2	126	137	80	50	43	34	20
ACAD9_-_128598508.23-P1P2	429	128	76	159	167	107	90
ACAD9_-_128598528.23-P1P2	314	197	331	79	210	85	379
ACAD9_-_128598541.23-P1P2	279	354	320	37	41	385	145
ACAD9_-_128598801.23-P1P2	104	209	152	8	26	63	188
ACAD9_-_128598823.23-P1P2	60	107	85	49	0	251	149
ACADL_+_211089708.23-P1P2	351	271	429	428	273	388	18
ACADL_+_211089722.23-P1P2	134	142	166	39	66	32	0
ACADL_+_211090089.23-P1P2	411	243	371	380	287	536	591
ACADL_-_211089616.23-P1P2	211	311	356	112	8	275	115
ACADL_-_211089695.23-P1P2	394	387	359	383	110	179	120
ACADL_-_211090002.23-P1P2	455	458	503	649	114	417	124
ACADL_-_211090030.23-P1P2	238	314	160	148	58	232	245
ACADL_-_211090048.23-P1P2	294	210	144	91	41	564	521
ACADL_-_211090061.23-P1P2	154	104	87	137	19	187	16
ACADL_-_211090095.23-P1P2	426	293	496	310	107	613	393
ACADM_+_76190107.23-P1P2	374	254	412	13	250	967	370
ACADM_+_76190432.23-P1P2	260	236	480	1083	35	434	200
ACADM_+_76190695.23-P1P2	219	129	203	0	8	327	54
ACADM_+_76190716.23-P1P2	316	381	182	9	25	160	110
ACADM_+_76190816.23-P1P2	136	211	97	26	68	138	185
ACADM_-_76190463.23-P1P2	638	728	627	129	209	530	492
ACADM_-_76190475.23-P1P2	124	106	167	171	64	89	0
ACADM_-_76190620.23-P1P2	383	296	674	97	42	366	516
ACADM_-_76190633.23-P1P2	468	387	426	869	972	219	364
ACADM_-_76190671.23-P1P2	104	90	209	116	278	509	1
ACADSB_+_124768533.23-P1P2	788	965	895	1179	1780	1002	870
ACADSB_+_124768710.23-P1P2	238	166	136	95	546	442	0
ACADSB_+_124768874.23-P1P2	341	673	449	80	144	162	47
ACADSB_+_124768891.23-P1P2	174	145	270	1624	16	24	19
ACADSB_+_124768894.23-P1P2	116	155	88	18	17	87	1085
ACADSB_+_124768941.23-P1P2	151	227	95	34	407	330	48
ACADSB_+_124768944.23-P1P2	175	308	294	49	281	223	74
ACADSB_+_124768952.23-P1P2	74	80	61	18	55	45	148
ACADSB_-_124768497.23-P1P2	168	230	135	64	19	27	50
ACADSB_-_124768552.23-P1P2	365	295	416	641	44	106	400
ACADS_+_121163619.23-P1P2	312	192	373	232	185	263	224
ACADS_+_121163685.23-P1P2	1039	1485	1316	1192	2079	529	697
ACADS_+_121163695.23-P1P2	403	106	205	142	0	74	226
ACADS_+_121163865.23-P1P2	344	398	497	629	107	224	1058
ACADS_+_121164027.23-P1P2	234	302	183	74	509	72	600
ACADS_+_121164090.23-P1P2	232	47	59	54	115	17	28
ACADS_-_121163653.23-P1P2	524	426	531	735	292	928	664
ACADS_-_121163657.23-P1P2	458	600	392	351	714	1299	512
ACADS_-_121163671.23-P1P2	650	725	736	323	504	602	132
ACADS_-_121163758.23-P1P2	487	507	475	244	1007	253	651
ACADVL_+_7123231.23-P1P2	343	264	357	44	4	78	172
ACADVL_+_7123718.23-P1P2	252	153	163	10	645	502	323
ACADVL_-_7123221.23-P1P2	186	248	141	103	27	9	264
ACADVL_-_7123242.23-P1P2	245	364	595	194	21	315	37
ACADVL_-_7123283.23-P1P2	314	339	351	182	173	396	214
ACADVL_-_7123300.23-P1P2	335	364	254	10	96	290	244
ACADVL_-_7123392.23-P1P2	359	268	499	816	357	269	186
ACADVL_-_7123639.23-P1P2	316	513	469	379	72	59	94
ACADVL_-_7123665.23-P1P2	311	201	403	39	289	558	163
ACADVL_-_7123677.23-P1P2	497	420	537	119	229	107	415
ACAN_+_89346671.23-P1P2	222	259	213	343	152	70	21
ACAN_+_89347050.23-P1P2	143	64	32	0	12	3	0
ACAN_+_89347054.23-P1P2	211	183	217	418	50	189	13
ACAN_+_89347058.23-P1P2	102	190	135	21	11	24	71
ACAN_+_89347139.23-P1P2	133	85	185	34	25	2	0
ACAN_+_89347148.23-P1P2	66	63	63	6	14	6	0
ACAN_+_89347151.23-P1P2	68	140	45	34	0	10	0
ACAN_-_89346701.23-P1P2	236	208	318	405	41	743	204
ACAN_-_89346738.23-P1P2	461	515	432	746	323	531	282
ACAN_-_89347101.23-P1P2	770	720	693	505	1312	860	1202
ACAP1_+_7239854.23-P1P2	227	175	283	386	56	297	397
ACAP1_+_7239897.23-P1P2	137	181	86	734	1938	14	30
ACAP1_+_7239925.23-P1P2	434	521	554	216	846	93	475
ACAP1_+_7239956.23-P1P2	244	186	167	891	352	337	18058
ACAP1_+_7240302.23-P1P2	134	52	113	304	39	5	0
ACAP1_+_7240320.23-P1P2	150	214	254	116	13	24	333
ACAP1_-_7239866.23-P1P2	181	311	444	599	1325	50	83
ACAP1_-_7240198.23-P1P2	167	142	210	221	154	571	121
ACAP1_-_7240242.23-P1P2	219	228	152	317	139	574	48
ACAP1_-_7240264.23-P1P2	192	224	279	295	298	0	6
ACAP2_+_195163325.23-P1P2	134	253	131	0	8	357	0
ACAP2_+_195163701.23-P1P2	199	331	283	231	725	24	137
ACAP2_+_195163707.23-P1P2	528	397	550	1407	500	672	204
ACAP2_-_195163292.23-P1P2	118	177	194	72	14	102	170
ACAP2_-_195163352.23-P1P2	401	168	221	103	50	1142	264
ACAP2_-_195163362.23-P1P2	359	137	121	17	18	50	392
ACAP2_-_195163382.23-P1P2	349	294	305	158	56	107	6
ACAP2_-_195163395.23-P1P2	247	262	448	514	24	92	251
ACAP2_-_195163655.23-P1P2	544	414	427	1293	208	74	257
ACAP2_-_195163749.23-P1P2	271	328	268	8	14	744	172
ACAP3_+_1242907.23-P1P2	350	591	388	614	90	323	347
ACAP3_+_1243258.23-P1P2	731	658	958	569	745	1190	1690
ACAP3_+_1243301.23-P1P2	197	382	182	512	20	71	20
ACAP3_+_1243337.23-P1P2	526	330	420	335	161	52	14
ACAP3_-_1242824.23-P1P2	430	783	559	446	170	199	533
ACAP3_-_1242913.23-P1P2	363	372	480	1021	209	86	92
ACAP3_-_1243095.23-P1P2	750	1002	861	690	2198	343	138
ACAP3_-_1243221.23-P1P2	763	786	860	987	158	689	39
ACAP3_-_1243228.23-P1P2	354	415	188	744	75	1036	608
ACAP3_-_1243235.23-P1P2	521	550	534	631	525	610	225
ACAT1_+_107992288.23-P1P2	82	54	69	890	15	6	0
ACAT1_+_107992310.23-P1P2	314	135	366	624	579	596	439
ACAT1_+_107992321.23-P1P2	427	447	473	640	44	338	247
ACAT1_+_107992690.23-P1P2	469	526	367	30	298	449	66
ACAT1_+_107992693.23-P1P2	580	753	885	2332	187	987	752
ACAT1_-_107992307.23-P1P2	387	728	692	118	268	299	200
ACAT1_-_107992336.23-P1P2	440	480	526	464	65	629	183
ACAT1_-_107992364.23-P1P2	459	391	608	358	365	960	261
ACAT1_-_107992702.23-P1P2	429	302	349	3	36	149	226
ACAT1_-_107992733.23-P1P2	458	795	603	62	325	510	265
ACAT2_+_160183137.23-P1P2	770	706	806	261	284	957	403
ACAT2_+_160183421.23-P1P2	167	202	148	15	0	83	0
ACAT2_+_160183436.23-P1P2	19	3	21	0	3	0	10
ACAT2_+_160183505.23-P1P2	388	329	508	285	877	141	1819
ACAT2_-_160183042.23-P1P2	472	786	588	471	60	856	162
ACAT2_-_160183054.23-P1P2	407	525	341	151	39	333	106
ACAT2_-_160183095.23-P1P2	327	399	378	35	51	1142	10
ACAT2_-_160183174.23-P1P2	666	402	566	360	1250	509	555
ACAT2_-_160183545.23-P1P2	123	117	229	36	0	161	75
ACAT2_-_160183588.23-P1P2	207	72	120	1018	30	34	0
ACBD3_+_226374329.23-P1P2	163	185	133	6	41	112	87
ACBD3_+_226374366.23-P1P2	202	186	238	89	15	60	7
ACBD3_-_226373901.23-P1P2	458	651	422	1100	5	360	127
ACBD3_-_226373955.23-P1P2	144	259	112	71	7	44	0
ACBD3_-_226373992.23-P1P2	488	317	551	760	26	474	48
ACBD3_-_226373998.23-P1P2	104	63	22	92	389	202	128
ACBD3_-_226374023.23-P1P2	303	214	414	815	73	8	1408
ACBD3_-_226374064.23-P1P2	127	117	188	27	98	113	468
ACBD3_-_226374403.23-P1P2	297	367	266	201	19	72	189
ACBD3_-_226374411.23-P1P2	185	148	51	9	6	43	972
ACBD4_+_43210021.23-P2	274	132	143	270	58	221	218
ACBD4_+_43210042.23-P2	232	469	492	402	510	10	262
ACBD4_+_43210060.23-P2	0	0	0	0	0	0	0
ACBD4_+_43210408.23-P2	102	110	122	7	49	18	12
ACBD4_+_43210421.23-P2	134	172	260	1	0	133	36
ACBD4_+_43213044.23-P1	161	126	129	256	51	786	146
ACBD4_+_43213087.23-P1	200	141	106	105	79	72	210
ACBD4_+_43213412.23-P1	1	0	0	0	0	0	33
ACBD4_-_43210055.23-P2	258	460	356	492	24	338	85
ACBD4_-_43210342.23-P2	76	125	83	0	14	0	72
ACBD4_-_43210377.23-P2	260	237	243	47	0	90	33
ACBD4_-_43210416.23-P2	182	254	266	695	23	316	68
ACBD4_-_43210458.23-P2	109	223	199	298	27	379	42
ACBD4_-_43213050.23-P1	73	65	94	0	0	8	470
ACBD4_-_43213072.23-P1	218	206	222	115	494	110	212
ACBD4_-_43213075.23-P1	180	201	140	18	22	67	82
ACBD4_-_43213105.23-P1	155	125	167	226	11	147	709
ACBD4_-_43213242.23-P1	75	28	40	0	0	21	0
ACBD4_-_43213460.23-P1	136	168	85	136	24	20	696
ACBD4_-_43213499.23-P1	230	94	273	235	101	4	0
ACBD5_+_27529127.23-P1P2	151	53	86	176	1	148	24
ACBD5_+_27529290.23-P1P2	246	185	393	404	14	509	626
ACBD5_+_27529332.23-P1P2	267	232	211	366	1452	73	3
ACBD5_+_27529682.23-P1P2	329	274	397	2656	93	365	50
ACBD5_+_27529701.23-P1P2	232	278	183	276	819	549	104
ACBD5_+_27529710.23-P1P2	621	656	802	1827	648	152	395
ACBD5_+_27529713.23-P1P2	18	146	19	0	0	9	29
ACBD5_-_27529363.23-P1P2	11	0	11	0	0	0	0
ACBD5_-_27529679.23-P1P2	216	365	233	6	489	317	78
ACBD5_-_27529780.23-P1P2	233	232	238	625	129	68	39
ACBD6_+_180471319.23-P1P2	385	326	406	101	137	97	649
ACBD6_+_180471324.23-P1P2	139	269	167	6	766	0	878
ACBD6_+_180471354.23-P1P2	306	390	188	213	43	336	242
ACBD6_+_180471478.23-P1P2	43	30	107	981	276	0	0
ACBD6_+_180471539.23-P1P2	365	325	299	640	865	81	303
ACBD6_+_180471617.23-P1P2	517	504	523	788	216	521	168
ACBD6_-_180471311.23-P1P2	43	49	21	0	0	1	1118
ACBD6_-_180471491.23-P1P2	320	584	315	135	92	235	538
ACBD6_-_180471532.23-P1P2	220	345	268	857	6	330	147
ACBD6_-_180471707.23-P1P2	434	490	458	448	32	64	246
ACBD7_+_15130458.23-P1P2	164	229	113	264	95	4	349
ACBD7_+_15130520.23-P1P2	351	238	448	338	153	614	130
ACBD7_+_15130765.23-P1P2	187	237	190	159	965	219	0
ACBD7_+_15130776.23-P1P2	315	388	340	0	82	428	185
ACBD7_-_15130379.23-P1P2	394	448	327	467	10	188	219
ACBD7_-_15130397.23-P1P2	17	66	52	125	0	0	0
ACBD7_-_15130438.23-P1P2	142	56	97	90	145	109	10
ACBD7_-_15130555.23-P1P2	206	167	336	195	54	420	0
ACBD7_-_15130579.23-P1P2	281	208	184	324	189	210	37
ACBD7_-_15130633.23-P1P2	195	209	243	19	30	92	192
ACCSL_+_44069556.23-ENST00000378832.1	470	671	698	445	177	349	132
ACCSL_+_44069616.23-ENST00000378832.1	380	365	431	245	44	268	269
ACCSL_+_44069971.23-ENST00000378832.1	494	535	503	331	1181	498	165
ACCSL_+_44069981.23-ENST00000378832.1	89	35	74	161	9	175	0
ACCSL_+_44069992.23-ENST00000378832.1	419	445	375	448	28	704	114
ACCSL_-_44069582.23-ENST00000378832.1	215	246	232	12	1146	242	344
ACCSL_-_44069740.23-ENST00000378832.1	597	759	716	796	2382	552	250
ACCSL_-_44069759.23-ENST00000378832.1	289	172	239	637	355	98	102
ACCSL_-_44069772.23-ENST00000378832.1	485	304	521	165	395	315	165
ACCSL_-_44069930.23-ENST00000378832.1	0	0	0	0	0	0	0
ACCS_+_44087946.23-P1P2	151	163	119	23	50	152	228
ACCS_+_44088025.23-P1P2	79	104	96	0	1	268	0
ACCS_+_44088028.23-P1P2	162	192	111	164	27	740	110
ACCS_+_44088070.23-P1P2	435	396	265	192	410	1464	90
ACCS_+_44088091.23-P1P2	503	361	717	2214	18	655	9771
ACCS_+_44088215.23-P1P2	191	213	178	649	10	661	13
ACCS_+_44088290.23-P1P2	18	8	62	0	0	397	9
ACCS_-_44088081.23-P1P2	400	308	278	1009	2206	230	546
ACCS_-_44088090.23-P1P2	507	461	562	363	387	546	39
ACCS_-_44088106.23-P1P2	329	350	195	349	80	215	162
ACD_+_67693727.23-P1P2	274	267	306	439	8	535	133
ACD_+_67693748.23-P1P2	827	990	1299	336	103	232	4144
ACD_+_67694105.23-P1P2	387	258	155	500	184	100	100
ACD_+_67694124.23-P1P2	741	411	356	130	319	223	598
ACD_-_67693904.23-P1P2	361	413	574	712	5073	278	57
ACD_-_67693954.23-P1P2	520	575	627	1299	35	738	869
ACD_-_67693957.23-P1P2	88	112	43	3128	5	137	28
ACD_-_67694092.23-P1P2	375	529	460	378	36	240	1354
ACD_-_67694143.23-P1P2	636	368	209	45	273	558	168
ACD_-_67694152.23-P1P2	333	288	453	930	229	159	212
ACE2_+_15618824.23-P1P2	130	120	169	241	2381	235	168
ACE2_+_15618847.23-P1P2	186	98	245	271	18	58	299
ACE2_+_15619016.23-P1P2	62	11	57	0	0	11	49
ACE2_+_15619047.23-P1P2	269	83	177	30	15	363	0
ACE2_+_15619087.23-P1P2	107	71	151	45	33	4	2
ACE2_-_15618591.23-P1P2	131	108	54	0	45	335	109
ACE2_-_15618594.23-P1P2	236	215	283	1769	198	42	1166
ACE2_-_15618975.23-P1P2	115	8	17	0	4	12	1
ACE2_-_15618978.23-P1P2	89	110	120	24	0	18	38
ACE2_-_15619013.23-P1P2	283	263	372	189	642	114	305
ACER1_+_6333110.23-P1P2	349	386	392	109	1931	177	148
ACER1_+_6333137.23-P1P2	265	99	195	157	6	157	180
ACER1_+_6333164.23-P1P2	325	657	346	66	96	341	49
ACER1_+_6333525.23-P1P2	508	201	299	54	753	292	393
ACER1_-_6333127.23-P1P2	134	160	73	69	76	563	404
ACER1_-_6333176.23-P1P2	146	52	111	124	1	42	0
ACER1_-_6333413.23-P1P2	262	330	269	61	108	3	38
ACER1_-_6333545.23-P1P2	73	116	91	9	24	5	33
ACER1_-_6333558.23-P1P2	248	173	225	7	2426	30	66
ACER1_-_6333623.23-P1P2	255	134	245	71	35	84	159
ACER2_+_19409007.23-P1P2	203	217	194	17	1579	206	382
ACER2_+_19409248.23-P1P2	643	795	571	863	78	1109	98
ACER2_+_19409371.23-P1P2	339	355	221	16	148	355	216
ACER2_+_19409376.23-P1P2	390	532	513	318	30	168	411
ACER2_+_19409383.23-P1P2	288	417	259	1997	1303	249	167
ACER2_+_19409433.23-P1P2	167	266	116	187	2	14	0
ACER2_+_19409493.23-P1P2	256	292	280	25	64	31	48
ACER2_-_19409274.23-P1P2	364	195	224	154	73	124	14
ACER2_-_19409294.23-P1P2	355	346	260	515	156	580	273
ACER2_-_19409474.23-P1P2	443	390	568	445	1664	314	85
ACER3_+_76571969.23-P1P2	220	429	256	1619	57	338	288
ACER3_+_76572444.23-P1P2	57	58	54	0	0	11	520
ACER3_-_76571770.23-P1P2	38	38	23	0	13	714	0
ACER3_-_76571978.23-P1P2	142	258	74	490	47	49	1
ACER3_-_76572000.23-P1P2	234	241	214	228	19	89	8
ACER3_-_76572003.23-P1P2	370	607	346	248	372	166	160
ACER3_-_76572006.23-P1P2	128	164	161	62	0	48	39
ACER3_-_76572045.23-P1P2	146	185	226	159	211	186	332
ACER3_-_76572313.23-P1P2	134	150	58	137	283	42	62
ACER3_-_76572404.23-P1P2	430	508	509	96	116	185	489
ACE_+_61554448.23-P1	290	373	214	55	29	1162	74
ACE_+_61554534.23-P1	587	669	449	181	109	412	392
ACE_+_61554651.23-P1	639	805	706	310	699	627	70
ACE_+_61554816.23-P1	339	258	244	527	336	216	298
ACE_+_61554829.23-P1	637	937	699	522	185	1101	1997
ACE_+_61562226.23-P2	245	299	319	321	36	21	88
ACE_+_61562272.23-P2	500	531	472	1172	1306	301	65
ACE_+_61562293.23-P2	234	401	219	462	20	12	15
ACE_+_61562404.23-P2	204	292	92	1016	6	32	273
ACE_+_61562589.23-P2	130	123	215	83	640	33	306
ACE_-_61554428.23-P1	421	435	580	58	56	622	276
ACE_-_61554458.23-P1	537	581	713	371	182	452	620
ACE_-_61554461.23-P1	578	641	676	693	980	926	548
ACE_-_61554901.23-P1	322	456	371	88	175	225	455
ACE_-_61554915.23-P1	134	133	95	6	15	22	55
ACE_-_61562238.23-P2	526	510	477	181	86	297	106
ACE_-_61562443.23-P2	161	368	454	70	58	259	2
ACE_-_61562505.23-P2	102	223	78	6	47	326	0
ACE_-_61562601.23-P2	161	110	138	24	4	40	0
ACE_-_61562661.23-P2	396	407	455	242	80	98	315
ACHE_+_100493137.23-P1	317	316	235	329	38	154	40
ACHE_+_100493329.23-P1	254	357	304	258	27	317	433
ACHE_+_100493456.23-P1	596	760	925	1940	103	614	1177
ACHE_+_100493473.23-P1	470	461	387	266	45	251	131
ACHE_+_100494559.23-P2	250	185	371	61	172	108	15
ACHE_+_100494570.23-P2	525	625	409	153	518	936	3650
ACHE_+_100494596.23-P2	749	915	605	1271	80	508	527
ACHE_-_100493040.23-P1	473	679	714	1235	62	439	329
ACHE_-_100493104.23-P1	374	440	152	398	256	174	1044
ACHE_-_100493122.23-P1	83	73	99	26	254	108	35
ACHE_-_100493407.23-P1	98	253	96	0	0	69	11
ACHE_-_100493427.23-P1	178	206	230	59	77	591	70
ACHE_-_100493486.23-P1	263	379	417	412	313	317	49
ACHE_-_100494233.23-P2	617	540	646	155	60	581	264
ACHE_-_100494236.23-P2	287	243	323	787	51	758	176
ACHE_-_100494326.23-P2	507	536	367	287	196	594	156
ACHE_-_100494356.23-P2	128	12	103	0	7	222	70
ACHE_-_100494415.23-P2	540	894	990	1823	103	1122	363
ACHE_-_100494526.23-P2	774	993	687	231	96	625	497
ACHE_-_100494578.23-P2	776	743	961	988	359	935	991
ACIN1_+_23540370.23-P2	451	292	276	610	991	116	107
ACIN1_+_23540783.23-P2	370	333	237	35	14	394	222
ACIN1_+_23563821.23-P1	196	42	181	1	22	60	127
ACIN1_+_23563962.23-P1	451	348	293	682	865	272	757
ACIN1_+_23564097.23-P1	589	730	457	61	1273	86	76
ACIN1_+_23564314.23-P1	552	491	671	665	552	109	113
ACIN1_+_23564345.23-P1	381	464	326	392	40	31	47
ACIN1_-_23540292.23-P2	291	174	152	366	25	60	22
ACIN1_-_23540315.23-P2	288	232	299	75	103	27	42
ACIN1_-_23540722.23-P2	208	186	228	0	32	76	7
ACIN1_-_23540725.23-P2	326	184	267	94	176	732	86
ACIN1_-_23540730.23-P2	115	53	103	424	469	8	24
ACIN1_-_23540744.23-P2	382	232	331	348	15	270	24
ACIN1_-_23540756.23-P2	274	344	307	60	19	361	116
ACIN1_-_23540802.23-P2	273	364	266	48	113	530	87
ACIN1_-_23563847.23-P1	290	393	220	327	438	765	96
ACIN1_-_23563913.23-P1	272	370	524	887	88	13	147
ACIN1_-_23564062.23-P1	470	469	649	997	981	1020	342
ACIN1_-_23564262.23-P1	393	494	441	1463	78	151	120
ACIN1_-_23564284.23-P1	476	346	485	432	147	726	301
ACKR2_+_42850956.23-P1P2	137	92	91	97	48	94	21
ACKR2_-_42850976.23-P1P2	218	444	211	99	22	36	3015
ACKR2_-_42850987.23-P1P2	227	310	407	106	400	107	0
ACKR2_-_42850992.23-P1P2	353	397	242	89	51	59	322
ACKR2_-_42851020.23-P1P2	436	533	460	1036	807	458	515
ACKR2_-_42851024.23-P1P2	109	29	73	515	28	13	4
ACKR2_-_42851391.23-P1P2	147	108	281	306	21	426	292
ACKR2_-_42851412.23-P1P2	215	127	246	51	9	44	59
ACKR2_-_42851475.23-P1P2	264	416	223	267	7	91	680
ACKR2_-_42851479.23-P1P2	419	464	409	326	160	768	1906
ACKR3_+_237476442.23-P2	100	102	144	39	10	26	38
ACKR3_+_237476473.23-P2	348	480	487	606	3376	301	403
ACKR3_+_237476736.23-P2	214	180	329	1255	1187	103	127
ACKR3_+_237476822.23-P2	41	48	125	4	10	0	162
ACKR3_+_237476887.23-P2	492	771	745	281	83	186	568
ACKR3_+_237478500.23-P1	369	322	238	94	90	259	306
ACKR3_+_237478916.23-P1	179	205	137	66	522	141	9
ACKR3_+_237478950.23-P1	364	371	341	300	71	91	117
ACKR3_-_237476457.23-P2	19	19	0	0	0	3	0
ACKR3_-_237476493.23-P2	299	251	177	156	14	91	12
ACKR3_-_237476505.23-P2	450	503	658	229	2157	542	593
ACKR3_-_237476881.23-P2	146	84	50	8	0	171	58
ACKR3_-_237476900.23-P2	349	420	492	420	1496	742	127
ACKR3_-_237478572.23-P1	76	18	136	150	14	5	14
ACKR3_-_237478578.23-P1	111	74	40	163	106	75	148
ACKR3_-_237478586.23-P1	221	235	222	4	16	318	59
ACKR3_-_237478610.23-P1	121	215	86	5	4	25	0
ACKR3_-_237478615.23-P1	216	210	264	114	854	179	113
ACKR3_-_237478884.23-P1	432	446	284	460	255	326	77
ACKR3_-_237478929.23-P1	321	248	239	100	30	256	802
ACKR4_+_132316216.23-P1P2	184	270	196	38	489	1	3
ACKR4_+_132316328.23-P1P2	253	175	226	182	11	211	346
ACKR4_+_132316377.23-P1P2	276	215	281	625	22	327	52
ACKR4_+_132316545.23-P1P2	400	393	303	247	42	181	357
ACKR4_-_132316111.23-P1P2	471	545	426	191	32	316	800
ACKR4_-_132316167.23-P1P2	18	8	61	38	0	417	0
ACKR4_-_132316171.23-P1P2	12	0	3	0	0	0	0
ACKR4_-_132316248.23-P1P2	190	196	245	168	14	187	230
ACKR4_-_132316406.23-P1P2	229	129	408	369	250	0	48
ACKR4_-_132316525.23-P1P2	475	461	536	861	33	743	271
ACLY_+_40074710.23-P1P2	341	392	448	406	699	585	198
ACLY_+_40074807.23-P1P2	469	157	142	56	56	140	193
ACLY_+_40075121.23-P1P2	193	108	322	132	1638	99	144
ACLY_-_40074750.23-P1P2	205	217	110	0	93	107	145
ACLY_-_40074817.23-P1P2	191	357	161	635	20	16	366
ACLY_-_40075090.23-P1P2	322	223	94	19	124	440	0
ACLY_-_40075168.23-P1P2	245	479	446	137	1133	13	730
ACLY_-_40075192.23-P1P2	394	445	387	102	78	635	150
ACLY_-_40075221.23-P1P2	234	82	187	2	267	287	19
ACLY_-_40075227.23-P1P2	271	74	169	38	435	290	27
ACMSD_+_135596183.23-P1P2	325	271	297	449	79	776	232
ACMSD_+_135596266.23-P1P2	441	226	426	162	42	777	773
ACMSD_-_135596118.23-P1P2	334	252	255	88	13	247	193
ACMSD_-_135596123.23-P1P2	466	384	334	692	56	1231	1644
ACMSD_-_135596149.23-P1P2	254	377	335	52	248	323	415
ACMSD_-_135596200.23-P1P2	120	73	137	408	10	25	499
ACMSD_-_135596315.23-P1P2	285	171	239	560	29	111	146
ACMSD_-_135596354.23-P1P2	115	204	171	0	56	61	218
ACMSD_-_135596438.23-P1P2	332	408	385	514	139	22	290
ACMSD_-_135596683.23-P1P2	325	376	441	246	1020	31	320
ACN9_+_96747038.23-P1P2	18	38	2	0	0	13	0
ACN9_+_96747061.23-P1P2	157	75	152	20	0	9	480
ACN9_+_96747104.23-P1P2	271	255	179	649	24	560	508
ACN9_+_96747221.23-P1P2	234	413	184	713	12	96	237
ACN9_+_96747240.23-P1P2	324	539	164	113	192	644	381
ACN9_+_96747363.23-P1P2	185	246	254	143	5	31	0
ACN9_-_96747019.23-P1P2	59	84	105	71	1	7	0
ACN9_-_96747046.23-P1P2	334	366	410	311	13	79	180
ACN9_-_96747065.23-P1P2	231	360	288	135	375	315	156
ACN9_-_96747455.23-P1P2	177	81	84	2	145	40	83
ACO1_+_32384680.23-P1P2	219	269	404	20	1	92	89
ACO1_+_32384714.23-P1P2	190	192	311	328	263	56	10
ACO1_+_32385057.23-P1P2	370	502	300	578	1	436	51
ACO1_-_32384671.23-P1P2	161	127	105	67	21	12	86
ACO1_-_32384696.23-P1P2	333	378	162	605	16	235	534
ACO1_-_32384733.23-P1P2	442	279	498	113	242	556	90
ACO1_-_32384889.23-P1P2	295	227	254	124	411	75	449
ACO1_-_32385047.23-P1P2	491	418	379	128	95	487	98
ACO1_-_32385064.23-P1P2	232	306	197	41	18	358	350
ACO1_-_32385115.23-P1P2	283	203	284	56	4	40	526
ACO2_+_41865203.23-P1P2	239	151	241	85	67	136	99
ACO2_+_41865228.23-P1P2	216	177	249	34	40	75	968
ACO2_+_41865231.23-P1P2	71	184	102	84	49	346	25
ACO2_+_41865345.23-P1P2	186	229	144	56	8	50	4
ACO2_+_41865484.23-P1P2	510	451	521	349	90	1126	927
ACO2_+_41865560.23-P1P2	511	539	546	220	527	355	299
ACO2_-_41865209.23-P1P2	197	181	424	14	794	166	223
ACO2_-_41865357.23-P1P2	155	128	126	78	5	6	55
ACO2_-_41865534.23-P1P2	253	216	365	656	449	237	20
ACO2_-_41865573.23-P1P2	107	92	56	74	14	129	169
ACOT11_+_55007947.23-P2	155	202	141	450	260	209	0
ACOT11_+_55007958.23-P2	87	182	147	38	522	101	620
ACOT11_+_55007963.23-P2	318	129	254	21	89	364	14
ACOT11_+_55008024.23-P2	82	47	53	0	0	0	0
ACOT11_+_55008184.23-P2	312	118	332	45	1309	56	102
ACOT11_+_55008406.23-P2	602	774	575	474	1068	1173	1735
ACOT11_+_55013888.23-P1	345	373	338	17	72	43	93
ACOT11_+_55013964.23-P1	164	216	181	107	49	54	157
ACOT11_+_55013970.23-P1	329	182	235	46	1778	134	83
ACOT11_+_55014110.23-P1	298	8	127	17	11	214	314
ACOT11_-_55008004.23-P2	238	452	472	552	124	38	444
ACOT11_-_55008353.23-P2	192	118	107	310	16	719	158
ACOT11_-_55008376.23-P2	254	297	300	209	123	119	422
ACOT11_-_55008399.23-P2	98	25	159	0	36	140	133
ACOT11_-_55013905.23-P1	184	68	195	237	5	102	83
ACOT11_-_55013950.23-P1	382	495	361	35	202	347	295
ACOT11_-_55014024.23-P1	84	156	98	50	6	682	0
ACOT11_-_55014173.23-P1	189	305	392	273	14	116	125
ACOT11_-_55014234.23-P1	160	162	137	131	24	30	34
ACOT11_-_55014292.23-P1	139	75	164	97	17	44	180
ACOT12_+_80689507.23-P1P2	353	457	247	156	27	95	107
ACOT12_+_80689555.23-P1P2	117	100	34	12	11	25	0
ACOT12_+_80689628.23-P1P2	498	451	379	1039	50	278	0
ACOT12_+_80689672.23-P1P2	292	324	274	471	3	74	101
ACOT12_+_80689920.23-P1P2	132	79	196	33	99	1	141
ACOT12_+_80689929.23-P1P2	62	95	38	0	540	0	0
ACOT12_+_80689961.23-P1P2	201	211	198	512	742	129	1215
ACOT12_-_80689574.23-P1P2	174	99	154	14	16	62	56
ACOT12_-_80689897.23-P1P2	223	314	416	234	1727	46	42
ACOT12_-_80689916.23-P1P2	78	64	107	17	0	6	12
ACOT13_+_24667341.23-P1P2	372	308	447	110	797	803	1229
ACOT13_+_24667625.23-P1P2	586	1050	811	934	127	589	636
ACOT13_-_24667290.23-P1P2	692	848	547	194	179	596	236
ACOT13_-_24667329.23-P1P2	812	1115	1119	269	1518	655	615
ACOT13_-_24667371.23-P1P2	260	536	402	221	154	51	2220
ACOT13_-_24667374.23-P1P2	17	32	11	124	11	187	358
ACOT13_-_24667386.23-P1P2	114	101	193	0	259	0	5
ACOT13_-_24667473.23-P1P2	286	250	334	112	116	200	231
ACOT13_-_24667530.23-P1P2	136	113	134	115	0	198	82
ACOT13_-_24667815.23-P1P2	349	343	684	717	95	371	43
ACOT1_+_74003818.23-P1P2	467	416	365	481	184	550	523
ACOT1_+_74003838.23-P1P2	123	99	99	151	7	140	321
ACOT1_+_74003843.23-P1P2	409	564	457	2829	114	492	114
ACOT1_+_74004100.23-P1P2	542	539	500	129	952	348	156
ACOT1_-_74004062.23-P1P2	260	234	279	105	46	529	444
ACOT1_-_74004076.23-P1P2	363	538	341	214	56	398	506
ACOT1_-_74004103.23-P1P2	167	211	143	1938	1	122	235
ACOT1_-_74004113.23-P1P2	154	217	159	597	21	105	0
ACOT1_-_74004496.23-P1P2	122	91	85	40	4	7	0
ACOT1_-_74004524.23-P1P2	104	251	147	945	31	841	8
ACOT2_+_74035740.23-P1P2	289	225	183	29	36	496	207
ACOT2_+_74035970.23-P1P2	257	203	136	178	581	33	243
ACOT2_+_74036024.23-P1P2	182	149	253	33	193	113	40
ACOT2_+_74036035.23-P1P2	289	321	256	322	46	48	2497
ACOT2_+_74036054.23-P1P2	193	229	271	5	300	225	7
ACOT2_-_74036039.23-P1P2	297	177	139	273	12	155	65
ACOT2_-_74036051.23-P1P2	312	310	301	109	36	259	959
ACOT2_-_74036080.23-P1P2	338	275	474	485	67	508	224
ACOT2_-_74036118.23-P1P2	605	274	632	288	282	457	338
ACOT2_-_74036501.23-P1P2	360	399	474	89	986	505	1175
ACOT4_+_74058581.23-P1P2	279	334	232	104	36	117	41
ACOT4_+_74058635.23-P1P2	283	277	287	308	2072	800	223
ACOT4_+_74058647.23-P1P2	116	49	5	0	0	0	43
ACOT4_+_74058687.23-P1P2	237	128	109	6	56	75	648
ACOT4_+_74058910.23-P1P2	468	584	321	98	1812	258	724
ACOT4_+_74058918.23-P1P2	186	204	75	78	38	159	187
ACOT4_+_74059053.23-P1P2	194	168	215	137	4	24	49
ACOT4_+_74059070.23-P1P2	109	61	153	8	166	610	199
ACOT4_-_74059158.23-P1P2	208	172	183	602	3	81	37
ACOT4_-_74059268.23-P1P2	380	589	422	301	109	770	128
ACOT6_+_74077704.23-P1P2	536	526	335	1533	149	209	334
ACOT6_+_74077926.23-P1P2	260	362	279	449	187	1065	354
ACOT6_+_74078053.23-P1P2	424	322	634	115	63	315	283
ACOT6_+_74078097.23-P1P2	304	139	164	59	239	347	234
ACOT6_+_74078110.23-P1P2	566	550	487	1699	256	334	85
ACOT6_-_74077642.23-P1P2	252	218	153	159	160	231	85
ACOT6_-_74077963.23-P1P2	244	487	241	4	96	405	0
ACOT6_-_74077984.23-P1P2	355	312	432	398	17	472	14
ACOT6_-_74078059.23-P1P2	162	102	173	266	42	60	42
ACOT6_-_74078124.23-P1P2	94	79	67	543	1	0	37
ACOT7_+_6453356.23-P1P2	324	260	365	113	1760	554	1068
ACOT7_-_6453209.23-P1P2	173	116	208	23	357	699	191
ACOT7_-_6453318.23-P1P2	217	236	126	4	0	12	86
ACOT7_-_6453331.23-P1P2	403	621	266	4350	190	321	88
ACOT7_-_6453334.23-P1P2	364	285	454	544	85	1728	572
ACOT7_-_6453354.23-P1P2	228	239	184	19	21	163	140
ACOT7_-_6453369.23-P1P2	294	545	519	114	66	408	127
ACOT7_-_6453388.23-P1P2	290	261	354	189	416	155	43
ACOT7_-_6453406.23-P1P2	240	227	132	99	43	274	409
ACOT7_-_6453466.23-P1P2	157	138	129	106	443	100	186
ACOT8_+_44485553.23-P1P2	223	261	252	103	162	35	16
ACOT8_+_44485579.23-P1P2	268	328	130	161	203	384	9
ACOT8_+_44485987.23-P1P2	455	321	354	31	427	54	432
ACOT8_+_44486016.23-P1P2	240	471	360	547	60	958	16
ACOT8_+_44486037.23-P1P2	448	409	302	321	502	283	305
ACOT8_-_44485597.23-P1P2	142	253	148	14	188	0	53
ACOT8_-_44485644.23-P1P2	155	70	187	10	5	17	262
ACOT8_-_44485808.23-P1P2	86	9	11	0	4	10	5
ACOT8_-_44485992.23-P1P2	277	227	314	141	321	149	169
ACOT8_-_44486001.23-P1P2	390	318	330	95	159	50	714
ACOT9_+_23761133.23-P1P2	394	421	383	259	709	629	966
ACOT9_+_23761144.23-P1P2	257	178	326	111	23	291	183
ACOT9_+_23761350.23-P1P2	174	77	119	5	46	171	8
ACOT9_+_23761355.23-P1P2	173	197	224	374	0	61	1019
ACOT9_+_23761360.23-P1P2	264	390	321	5	962	827	130
ACOT9_-_23760942.23-P1P2	228	217	455	219	99	94	253
ACOT9_-_23761181.23-P1P2	2	11	24	0	0	9	0
ACOT9_-_23761296.23-P1P2	87	126	244	131	87	24	35
ACOT9_-_23761316.23-P1P2	150	188	94	225	100	93	368
ACOT9_-_23761394.23-P1P2	285	321	177	815	106	50	440
ACOX1_+_73974830.23-P1P2	371	295	330	259	159	126	1525
ACOX1_+_73975184.23-P1P2	248	189	135	144	233	2	178
ACOX1_+_73975227.23-P1P2	382	429	402	117	125	84	226
ACOX1_+_73975249.23-P1P2	327	384	282	1237	424	482	416
ACOX1_-_73974792.23-P1P2	28	44	11	0	0	0	525
ACOX1_-_73974876.23-P1P2	449	333	502	835	303	592	51
ACOX1_-_73975169.23-P1P2	592	616	486	304	169	786	2484
ACOX1_-_73975193.23-P1P2	248	537	277	82	43	86	163
ACOX1_-_73975196.23-P1P2	309	319	346	319	22	121	242
ACOX1_-_73975245.23-P1P2	538	567	863	561	49	244	332
ACOX2_+_58512259.23-P2	125	102	96	103	13	41	0
ACOX2_+_58512291.23-P2	241	532	261	15	48	384	20
ACOX2_+_58512428.23-P2	389	491	559	947	167	216	1387
ACOX2_+_58512441.23-P2	234	189	170	268	513	472	291
ACOX2_+_58522495.23-P1	171	245	141	195	0	85	133
ACOX2_+_58522520.23-P1	380	566	460	33	330	228	321
ACOX2_+_58522693.23-P1	138	317	219	202	129	283	9
ACOX2_+_58522852.23-P1	717	413	484	1676	202	519	163
ACOX2_+_58522860.23-P1	309	406	230	281	113	463	58
ACOX2_+_58522888.23-P1	163	203	190	99	19	48	166
ACOX2_+_58522893.23-P1	183	121	168	436	0	117	203
ACOX2_-_58512038.23-P2	337	337	551	8	290	626	35
ACOX2_-_58512043.23-P2	388	400	325	982	699	183	349
ACOX2_-_58512058.23-P2	224	261	253	69	3270	60	604
ACOX2_-_58512157.23-P2	237	386	347	209	39	171	696
ACOX2_-_58512421.23-P2	206	196	200	255	7	28	181
ACOX2_-_58512435.23-P2	309	318	263	117	6	198	36
ACOX2_-_58522790.23-P1	123	75	225	68	303	24	63
ACOX2_-_58522878.23-P1	241	361	214	750	66	87	85
ACOX2_-_58522905.23-P1	252	290	254	51	2421	65	57
ACOX3_+_8429824.23-P1	349	656	783	373	23	128	437
ACOX3_+_8430042.23-P1	61	93	129	206	26	151	107
ACOX3_+_8430113.23-P1	717	815	703	220	67	310	878
ACOX3_+_8430140.23-P1	299	360	360	142	12	152	92
ACOX3_+_8430181.23-P1	113	63	110	0	0	0	0
ACOX3_+_8430200.23-P1	76	54	221	9	4	3	23
ACOX3_+_8442240.23-P2	245	140	112	1128	14	7	685
ACOX3_+_8442373.23-P2	358	433	525	233	1084	202	57
ACOX3_+_8442383.23-P2	156	183	178	299	195	215	84
ACOX3_+_8442429.23-P2	255	286	274	0	274	437	124
ACOX3_+_8442463.23-P2	171	202	318	420	36	738	68
ACOX3_+_8442467.23-P2	247	344	363	464	1417	15	96
ACOX3_-_8429711.23-P1	153	202	198	4	4	199	2
ACOX3_-_8430094.23-P1	207	249	124	16	47	79	1135
ACOX3_-_8430121.23-P1	241	423	280	3238	201	454	99
ACOX3_-_8430129.23-P1	358	446	274	96	217	153	374
ACOX3_-_8442139.23-P2	215	191	140	6	2100	59	64
ACOX3_-_8442145.23-P2	52	0	6	3	0	95	75
ACOX3_-_8442419.23-P2	408	344	380	391	38	105	74
ACOX3_-_8442435.23-P2	311	313	294	1479	78	312	298
ACOXL_+_111490261.23-P1P2	157	77	65	6	6	81	363
ACOXL_+_111490271.23-P1P2	558	834	497	2649	385	1151	636
ACOXL_+_111490383.23-P1P2	196	112	178	36	1017	117	74
ACOXL_+_111490544.23-P1P2	351	335	154	40	187	260	398
ACOXL_+_111490547.23-P1P2	302	193	210	70	239	722	219
ACOXL_+_111490560.23-P1P2	235	132	158	67	40	263	620
ACOXL_+_111490595.23-P1P2	412	588	448	190	8	524	640
ACOXL_-_111490250.23-P1P2	108	152	151	59	30	5	111
ACOXL_-_111490612.23-P1P2	233	338	321	56	962	21	382
ACOXL_-_111490664.23-P1P2	298	2209	339	546	27	464	2
ACP1_+_264980.23-P1P2	629	892	550	314	2569	323	1439
ACP1_+_265303.23-P1P2	109	114	120	152	4	126	380
ACP1_-_264936.23-P1P2	673	749	944	952	2168	909	887
ACP1_-_264967.23-P1P2	320	423	451	245	617	78	311
ACP1_-_264970.23-P1P2	279	19	107	6	12	113	24
ACP1_-_264976.23-P1P2	425	644	522	475	797	515	372
ACP1_-_265107.23-P1P2	141	105	234	49	29	325	132
ACP1_-_265135.23-P1P2	125	161	247	119	1341	47	12
ACP1_-_265335.23-P1P2	402	304	527	411	23	542	383
ACP1_-_265360.23-P1P2	330	375	338	460	169	330	75
ACP2_+_47270142.23-P1P2	337	448	388	318	28	779	581
ACP2_+_47270309.23-P1P2	514	576	707	761	181	1167	21
ACP2_+_47270320.23-P1P2	317	182	354	226	43	952	444
ACP2_+_47270332.23-P1P2	25	68	12	0	0	0	47
ACP2_-_47269906.23-P1P2	99	106	244	0	0	0	728
ACP2_-_47269915.23-P1P2	178	176	107	186	23	3	86
ACP2_-_47269943.23-P1P2	195	175	436	524	30	193	291
ACP2_-_47269958.23-P1P2	171	282	53	125	218	177	267
ACP2_-_47270292.23-P1P2	493	572	379	206	176	1379	60
ACP2_-_47270385.23-P1P2	238	333	308	1604	114	69	21
ACP5_+_11688472.23-P1	62	61	48	45	0	3	24
ACP5_+_11688484.23-P1	330	235	345	27	223	180	686
ACP5_+_11689300.23-P2	73	56	109	114	8	38	417
ACP5_+_11689329.23-P2	594	661	558	506	24	533	228
ACP5_+_11689378.23-P2	232	328	254	65	2077	348	74
ACP5_+_11689751.23-P2	590	362	466	303	114	451	578
ACP5_-_11688043.23-P1	1012	1172	1149	1205	642	886	730
ACP5_-_11688058.23-P1	339	446	607	140	167	175	200
ACP5_-_11688064.23-P1	355	146	101	102	129	455	27
ACP5_-_11688086.23-P1	267	343	145	104	213	110	4
ACP5_-_11688218.23-P1	242	258	391	81	340	1516	660
ACP5_-_11688414.23-P1	793	1037	688	2920	234	526	444
ACP5_-_11688437.23-P1	408	656	277	60	123	1058	147
ACP5_-_11688455.23-P1	243	229	155	272	197	228	76
ACP5_-_11689356.23-P2	457	535	530	320	21	81	689
ACP5_-_11689724.23-P2	465	636	721	70	3181	470	218
ACP5_-_11689727.23-P2	494	506	613	748	195	152	395
ACP5_-_11689744.23-P2	220	215	232	93	68	161	209
ACP5_-_11689771.23-P2	552	471	496	2850	4487	411	762
ACP5_-_11689778.23-P2	564	648	529	296	59	302	168
ACP6_+_147141933.23-P1P2	516	626	538	488	208	519	603
ACP6_+_147141956.23-P1P2	923	1154	860	359	414	369	354
ACP6_+_147142089.23-P1P2	271	301	283	166	164	574	62
ACP6_+_147142126.23-P1P2	470	460	292	377	193	716	271
ACP6_+_147142159.23-P1P2	86	0	38	56	1	54	13
ACP6_+_147142188.23-P1P2	390	275	286	170	585	280	105
ACP6_-_147141887.23-P1P2	32	31	28	0	1	51	0
ACP6_-_147142348.23-P1P2	258	286	109	110	24	191	11
ACP6_-_147142356.23-P1P2	302	256	322	330	24	28	46
ACP6_-_147142393.23-P1P2	378	231	379	311	55	285	48
ACPL2_+_140950667.23-P1P2	90	49	75	29	0	46	39
ACPL2_+_140950939.23-P1P2	205	378	151	49	11	57	173
ACPL2_+_140950942.23-P1P2	269	313	303	186	2	525	471
ACPL2_+_140950963.23-P1P2	0	0	0	0	0	0	0
ACPL2_+_140951037.23-P1P2	76	70	25	0	13	0	0
ACPL2_+_140951054.23-P1P2	45	24	6	0	0	0	0
ACPL2_+_140951088.23-P1P2	363	564	544	760	36	66	263
ACPL2_+_140951203.23-P1P2	521	544	494	1454	768	976	270
ACPL2_-_140950647.23-P1P2	144	147	78	616	2	26	114
ACPL2_-_140951141.23-P1P2	405	440	580	1563	223	147	81
ACPP_+_132036268.23-P1P2	396	499	409	818	421	678	22
ACPP_+_132036293.23-P1P2	238	236	253	25	220	555	25
ACPP_+_132036338.23-P1P2	130	86	15	0	13	93	19
ACPP_+_132036344.23-P1P2	144	119	183	0	63	22	0
ACPP_+_132036504.23-P1P2	66	98	92	154	9	15	281
ACPP_+_132036703.23-P1P2	249	351	393	51	432	185	779
ACPP_+_132036714.23-P1P2	288	190	187	242	151	113	204
ACPP_+_132036719.23-P1P2	355	283	246	55	49	430	88
ACPP_-_132036256.23-P1P2	188	101	154	42	235	30	48
ACPP_-_132036481.23-P1P2	150	112	162	28	124	5	10
ACPT_+_51293697.23-ENST00000270593.1	297	354	323	3	61	621	315
ACPT_+_51293752.23-ENST00000270593.1	263	366	379	143	9	233	154
ACPT_+_51293761.23-ENST00000270593.1	428	689	622	588	772	100	347
ACPT_+_51294074.23-ENST00000270593.1	191	229	260	220	33	136	913
ACPT_+_51294085.23-ENST00000270593.1	110	87	104	131	291	50	22
ACPT_+_51294143.23-ENST00000270593.1	250	124	109	88	346	227	125
ACPT_-_51293907.23-ENST00000270593.1	312	357	320	191	1103	326	87
ACPT_-_51293910.23-ENST00000270593.1	486	353	432	263	1270	461	227
ACPT_-_51294111.23-ENST00000270593.1	169	145	173	20	0	1	68
ACPT_-_51294122.23-ENST00000270593.1	180	105	180	4	24	56	43
ACRBP_+_6756117.23-P1P2	268	159	258	230	184	185	168
ACRBP_+_6756534.23-P1P2	210	305	276	100	416	83	135
ACRBP_+_6756555.23-P1P2	731	518	589	36	106	906	1053
ACRBP_+_6756569.23-P1P2	464	472	458	458	844	727	141
ACRBP_+_6756572.23-P1P2	1074	962	1137	698	807	1324	2339
ACRBP_-_6756113.23-P1P2	391	659	211	30	687	284	157
ACRBP_-_6756126.23-P1P2	393	247	236	13	139	332	840
ACRBP_-_6756147.23-P1P2	255	311	300	144	44	16	490
ACRBP_-_6756321.23-P1P2	429	516	551	124	241	354	310
ACRBP_-_6756581.23-P1P2	194	195	211	250	15	106	49
ACRC_+_70798298.23-P1P2	371	494	540	88	1743	365	120
ACRC_-_70797923.23-P1P2	202	97	155	38	995	12	68
ACRC_-_70798359.23-P1P2	202	370	228	0	323	40	104
ACRC_-_70798376.23-P1P2	128	195	133	18	16	43	810
ACRC_-_70798668.23-P1P2	254	499	253	112	19	401	266
ACRC_-_70798671.23-P1P2	200	189	92	202	0	26	246
ACRC_-_70798717.23-P1P2	16	26	50	4	0	0	0
ACRC_-_70798728.23-P1P2	288	260	356	12	157	290	281
ACRC_-_70798784.23-P1P2	407	382	563	217	327	528	617
ACRC_-_70798787.23-P1P2	380	266	236	435	1098	573	580
ACRV1_+_125550253.23-P1P2	502	328	366	167	41	208	266
ACRV1_+_125550289.23-P1P2	136	99	263	77	55	18	448
ACRV1_+_125550420.23-P1P2	260	125	135	538	19	402	1007
ACRV1_+_125550697.23-P1P2	563	662	661	841	41	631	1151
ACRV1_-_125550304.23-P1P2	357	349	395	244	11	159	173
ACRV1_-_125550308.23-P1P2	357	301	483	78	208	513	231
ACRV1_-_125550324.23-P1P2	468	693	418	309	136	977	370
ACRV1_-_125550488.23-P1P2	423	314	506	165	804	100	398
ACRV1_-_125550545.23-P1P2	523	631	625	450	701	178	199
ACRV1_-_125550695.23-P1P2	305	151	372	86	10	571	255
ACR_+_51176655.23-P1P2	324	290	241	314	17	693	155
ACR_+_51176910.23-P1P2	295	257	279	39	125	209	492
ACR_+_51177042.23-P1P2	131	158	196	10	0	9	29
ACR_+_51177061.23-P1P2	475	547	465	773	295	469	88
ACR_+_51177099.23-P1P2	287	501	345	604	16	108	110
ACR_-_51176666.23-P1P2	253	386	329	797	956	8	66
ACR_-_51176714.23-P1P2	437	323	430	443	28	274	477
ACR_-_51176829.23-P1P2	572	923	881	633	558	777	1246
ACR_-_51177047.23-P1P2	196	217	187	93	35	374	59
ACR_-_51177126.23-P1P2	132	144	140	52	90	184	104
ACSBG1_+_78526451.23-P1P2	245	417	349	225	16	350	803
ACSBG1_+_78526472.23-P1P2	111	241	96	4	186	68	193
ACSBG1_+_78526497.23-P1P2	216	254	281	11	32	25	14
ACSBG1_+_78526814.23-P1P2	292	312	384	356	2183	397	630
ACSBG1_+_78526826.23-P1P2	348	318	344	88	33	650	143
ACSBG1_+_78526846.23-P1P2	239	299	135	13	14	16	649
ACSBG1_+_78526895.23-P1P2	160	246	155	1064	251	379	880
ACSBG1_-_78526407.23-P1P2	159	204	377	27	14	64	0
[truncated: 207,071+ more rows]

## Sheet: C Cri screen (5sgRNAgene)
Cyclophosphamide screen with 5 sgRNAs/gene	sg RNA counts
CRISPRi sgRNA	T=0	DMSO	C
A1BG_+_58858549.23-P1	128	305	404
A1BG_+_58858791.23-P1	0	0	0
A1BG_+_58858964.23-P1	171	257	0
A1BG_+_58864367.23-P2	188	584	500
A1BG_+_58864705.23-P2	0	0	0
A1BG_-_58858562.23-P1	0	0	0
A1BG_-_58858617.23-P1	124	52	0
A1BG_-_58858630.23-P1	123	108	20
A1BG_-_58858788.23-P1	174	173	368
A1BG_-_58858915.23-P1	0	0	0
A1BG_-_58858950.23-P1	0	0	0
A1BG_-_58858991.23-P1	0	0	0
A1BG_-_58864354.23-P2	124	150	452
A1BG_-_58864360.23-P2	174	287	318
A1BG_-_58864420.23-P2	0	0	0
A1BG_-_58864428.23-P2	0	0	0
A1BG_-_58864436.23-P2	0	0	0
A1BG_-_58864715.23-P2	0	0	0
A1BG_-_58864822.23-P2	153	237	429
A1BG_-_58864840.23-P2	238	223	634
A1CF_+_52645000.23-P1P2	316	236	994
A1CF_+_52645034.23-P1P2	0	0	0
A1CF_+_52645080.23-P1P2	175	229	42
A1CF_+_52645091.23-P1P2	0	0	0
A1CF_+_52645339.23-P1P2	246	301	121
A1CF_+_52645358.23-P1P2	0	0	0
A1CF_+_52645377.23-P1P2	0	0	0
A1CF_-_52645011.23-P1P2	219	198	76
A1CF_-_52645249.23-P1P2	0	0	0
A1CF_-_52645373.23-P1P2	390	456	10
A2ML1_+_8975211.23-P1P2	49	9	71
A2ML1_+_8975278.23-P1P2	192	326	156
A2ML1_+_8975452.23-P1P2	0	0	0
A2ML1_-_8975403.23-P1P2	0	0	0
A2ML1_-_8975471.23-P1P2	0	0	0
A2ML1_-_8975487.23-P1P2	0	0	0
A2ML1_-_8975582.23-P1P2	252	484	540
A2ML1_-_8975593.23-P1P2	61	92	6
A2ML1_-_8975664.23-P1P2	274	319	38
A2ML1_-_8975669.23-P1P2	0	0	0
A2M_+_9268141.23-P1P2	420	368	891
A2M_+_9268487.23-P1P2	197	277	321
A2M_+_9268495.23-P1P2	211	201	634
A2M_+_9268524.23-P1P2	0	0	0
A2M_-_9268044.23-P1P2	0	0	0
A2M_-_9268273.23-P1P2	423	279	790
A2M_-_9268326.23-P1P2	0	0	0
A2M_-_9268360.23-P1P2	0	0	0
A2M_-_9268387.23-P1P2	182	198	95
A2M_-_9268427.23-P1P2	0	0	0
A3GALT2_+_33786262.23-ENST00000442999.3	0	0	0
A3GALT2_+_33786358.23-ENST00000442999.3	0	0	0
A3GALT2_+_33786467.23-ENST00000442999.3	0	0	0
A3GALT2_+_33786635.23-ENST00000442999.3	0	0	0
A3GALT2_+_33786649.23-ENST00000442999.3	203	189	9
A3GALT2_+_33786659.23-ENST00000442999.3	32	32	2
A3GALT2_+_33786675.23-ENST00000442999.3	12	14	0
A3GALT2_+_33786682.23-ENST00000442999.3	4	0	0
A3GALT2_-_33786237.23-ENST00000442999.3	0	0	0
A3GALT2_-_33786280.23-ENST00000442999.3	29	41	0
A4GALT_+_43116425.23-P1P2	303	295	515
A4GALT_+_43116792.23-P1P2	174	381	114
A4GALT_-_43116413.23-P1P2	0	0	0
A4GALT_-_43116431.23-P1P2	268	274	208
A4GALT_-_43116434.23-P1P2	194	317	868
A4GALT_-_43116460.23-P1P2	0	0	0
A4GALT_-_43116503.23-P1P2	0	0	0
A4GALT_-_43116683.23-P1P2	0	0	0
A4GALT_-_43116819.23-P1P2	155	101	2
A4GALT_-_43116823.23-P1P2	0	0	0
A4GNT_+_137850764.23-P1P2	0	0	0
A4GNT_+_137850968.23-P1P2	52	0	0
A4GNT_+_137851024.23-P1P2	182	157	117
A4GNT_+_137851046.23-P1P2	0	0	0
A4GNT_+_137851070.23-P1P2	0	0	0
A4GNT_+_137851178.23-P1P2	22	39	0
A4GNT_-_137850791.23-P1P2	0	0	0
A4GNT_-_137850879.23-P1P2	0	0	0
A4GNT_-_137851117.23-P1P2	139	235	375
A4GNT_-_137851121.23-P1P2	74	68	30
AAAS_+_53714942.23-P1P2	0	0	0
AAAS_+_53714983.23-P1P2	164	209	65
AAAS_+_53715016.23-P1P2	0	0	0
AAAS_+_53715355.23-P1P2	207	129	188
AAAS_-_53715347.23-P1P2	0	0	0
AAAS_-_53715352.23-P1P2	0	0	0
AAAS_-_53715363.23-P1P2	0	0	0
AAAS_-_53715371.23-P1P2	338	529	353
AAAS_-_53715389.23-P1P2	431	212	729
AAAS_-_53715438.23-P1P2	190	106	326
AACS_+_125549974.23-P1P2	0	0	0
AACS_+_125549983.23-P1P2	246	184	43
AACS_+_125549999.23-P1P2	196	290	358
AACS_+_125550002.23-P1P2	180	175	157
AACS_+_125550035.23-P1P2	256	266	449
AACS_+_125550369.23-P1P2	0	0	0
AACS_+_125550406.23-P1P2	0	0	0
AACS_-_125550169.23-P1P2	204	90	31
AACS_-_125550187.23-P1P2	0	0	0
AACS_-_125550379.23-P1P2	0	0	0
AADACL2_+_151451732.23-P1P2	191	299	32
AADACL2_+_151451892.23-P1P2	0	0	0
AADACL2_+_151451926.23-P1P2	145	112	45
AADACL2_+_151451935.23-P1P2	0	0	0
AADACL2_+_151452057.23-P1P2	0	0	0
AADACL2_+_151452121.23-P1P2	217	116	90
AADACL2_-_151451828.23-P1P2	215	149	6
AADACL2_-_151451931.23-P1P2	0	0	0
AADACL2_-_151451961.23-P1P2	34	6	38
AADACL2_-_151452019.23-P1P2	0	0	0
AADACL3_+_12776115.23-P1P2	202	245	711
AADACL3_+_12776121.23-P1P2	0	0	0
AADACL3_+_12776133.23-P1P2	203	204	885
AADACL3_+_12776213.23-P1P2	99	178	302
AADACL3_+_12776313.23-P1P2	101	88	0
AADACL3_+_12776369.23-P1P2	0	0	0
AADACL3_+_12776495.23-P1P2	345	331	248
AADACL3_-_12776129.23-P1P2	0	0	0
AADACL3_-_12776233.23-P1P2	0	0	0
AADACL3_-_12776507.23-P1P2	0	0	0
AADACL4_+_12704492.23-P1P2	0	0	0
AADACL4_+_12704556.23-P1P2	0	0	0
AADACL4_+_12704573.23-P1P2	173	303	283
AADACL4_+_12704601.23-P1P2	207	97	211
AADACL4_+_12704653.23-P1P2	221	322	206
AADACL4_+_12704686.23-P1P2	0	0	0
AADACL4_+_12704714.23-P1P2	32	45	11
AADACL4_+_12704720.23-P1P2	0	0	0
AADACL4_+_12704750.23-P1P2	0	0	0
AADACL4_-_12704768.23-P1P2	182	129	71
AADAC_+_151532013.23-P1P2	168	208	133
AADAC_+_151532125.23-P1P2	0	0	0
AADAC_+_151532371.23-P1P2	266	302	100
AADAC_-_151531905.23-P1P2	277	330	581
AADAC_-_151531939.23-P1P2	298	203	196
AADAC_-_151531954.23-P1P2	268	216	286
AADAC_-_151531985.23-P1P2	0	0	0
AADAC_-_151532317.23-P1P2	0	0	0
AADAC_-_151532366.23-P1P2	0	0	0
AADAC_-_151532397.23-P1P2	0	0	0
AADAT_+_171010904.23-P1P2	406	306	328
AADAT_+_171010929.23-P1P2	221	237	147
AADAT_+_171011005.23-P1P2	0	0	0
AADAT_+_171011279.23-P1P2	0	0	0
AADAT_+_171011325.23-P1P2	0	0	0
AADAT_+_171011392.23-P1P2	169	235	146
AADAT_-_171011321.23-P1P2	292	166	86
AADAT_-_171011333.23-P1P2	0	0	0
AADAT_-_171011368.23-P1P2	362	448	36
AADAT_-_171011381.23-P1P2	0	0	0
AAED1_+_99417117.23-P1P2	141	159	19
AAED1_+_99417228.23-P1P2	0	0	0
AAED1_+_99417233.23-P1P2	0	0	0
AAED1_+_99417483.23-P1P2	0	0	0
AAED1_+_99417525.23-P1P2	126	278	101
AAED1_+_99417589.23-P1P2	226	116	638
AAED1_-_99417150.23-P1P2	0	0	0
AAED1_-_99417451.23-P1P2	0	0	0
AAED1_-_99417574.23-P1P2	262	159	57
AAED1_-_99417581.23-P1P2	0	0	0
AAGAB_+_67546560.23-P1P2	0	0	0
AAGAB_+_67546965.23-P1P2	5	35	10
AAGAB_+_67546984.23-P1P2	0	0	0
AAGAB_-_67546617.23-P1P2	0	0	0
AAGAB_-_67546714.23-P1P2	89	265	6
AAGAB_-_67546743.23-P1P2	0	0	0
AAGAB_-_67546780.23-P1P2	0	0	0
AAGAB_-_67546928.23-P1P2	16	0	0
AAGAB_-_67546952.23-P1P2	395	366	495
AAGAB_-_67546997.23-P1P2	43	58	0
AAK1_+_69870290.23-P1P2	481	509	1183
AAK1_+_69870701.23-P1P2	377	376	442
AAK1_+_69870743.23-P1P2	0	0	0
AAK1_-_69870339.23-P1P2	0	0	0
AAK1_-_69870541.23-P1P2	292	294	66
AAK1_-_69870640.23-P1P2	0	0	0
AAK1_-_69870719.23-P1P2	0	0	0
AAK1_-_69870759.23-P1P2	0	0	0
AAK1_-_69870791.23-P1P2	437	275	511
AAK1_-_69870794.23-P1P2	175	207	200
AAMDC_+_77532426.23-P1P2	167	165	446
AAMDC_-_77532187.23-P1P2	151	234	10
AAMDC_-_77532195.23-P1P2	0	0	0
AAMDC_-_77532222.23-P1P2	7	47	0
AAMDC_-_77532236.23-P1P2	78	121	314
AAMDC_-_77532439.23-P1P2	0	0	0
AAMDC_-_77532634.23-P1P2	39	117	20
AAMDC_-_77532649.23-P1P2	0	0	0
AAMDC_-_77532686.23-P1P2	0	0	0
AAMDC_-_77532705.23-P1P2	0	0	0
AAMP_+_219134841.23-P1P2	287	89	1362
AAMP_+_219134851.23-P1P2	309	141	522
AAMP_-_219134310.23-P1P2	0	0	0
AAMP_-_219134415.23-P1P2	170	319	737
AAMP_-_219134418.23-P1P2	0	0	0
AAMP_-_219134424.23-P1P2	408	422	195
AAMP_-_219134443.23-P1P2	0	0	0
AAMP_-_219134449.23-P1P2	0	0	0
AAMP_-_219134453.23-P1P2	0	0	0
AAMP_-_219134469.23-P1P2	263	339	139
AANAT_+_74463710.23-P1P2	0	0	0
AANAT_+_74463718.23-P1P2	134	124	3
AANAT_+_74463735.23-P1P2	387	374	99
AANAT_+_74463793.23-P1P2	0	0	0
AANAT_+_74464038.23-P1P2	0	0	0
AANAT_+_74464088.23-P1P2	135	344	261
AANAT_+_74464143.23-P1P2	0	0	0
AANAT_-_74463789.23-P1P2	0	0	0
AANAT_-_74464175.23-P1P2	157	251	414
AANAT_-_74464185.23-P1P2	172	62	2
AAR2_+_34824386.23-P1P2	142	165	491
AAR2_+_34824405.23-P1P2	0	0	0
AAR2_+_34824485.23-P1P2	0	0	0
AAR2_+_34824488.23-P1P2	38	32	0
AAR2_+_34824655.23-P1P2	0	0	0
AAR2_+_34824681.23-P1P2	129	113	5
AAR2_-_34824417.23-P1P2	79	154	72
AAR2_-_34824425.23-P1P2	132	23	0
AAR2_-_34824434.23-P1P2	0	0	0
AAR2_-_34824937.23-P1P2	0	0	0
AARD_+_117950477.23-P1P2	349	484	195
AARD_+_117950489.23-P1P2	87	81	134
AARD_+_117950882.23-P1P2	420	472	245
AARD_+_117950890.23-P1P2	54	73	0
AARD_+_117950901.23-P1P2	0	0	0
AARD_+_117950911.23-P1P2	0	0	0
AARD_-_117950494.23-P1P2	174	184	34
AARD_-_117950667.23-P1P2	0	0	0
AARD_-_117950692.23-P1P2	0	0	0
AARD_-_117950728.23-P1P2	0	0	0
AARS2_+_44280645.23-P1P2	0	0	0
AARS2_+_44280650.23-P1P2	370	471	406
AARS2_+_44280670.23-P1P2	0	0	0
AARS2_+_44281006.23-P1P2	244	193	158
AARS2_+_44281027.23-P1P2	275	62	2
AARS2_+_44281044.23-P1P2	195	125	109
AARS2_+_44281056.23-P1P2	193	87	85
AARS2_-_44280878.23-P1P2	0	0	0
AARS2_-_44281001.23-P1P2	0	0	0
AARS2_-_44281016.23-P1P2	0	0	0
AARSD1_+_41116203.23-P1	954	1096	1629
AARSD1_+_41116343.23-P1	0	0	0
AARSD1_+_41116412.23-P1	184	335	661
AARSD1_+_41116417.23-P1	399	535	289
AARSD1_+_41132061.23-P2	1013	1616	1432
AARSD1_+_41132078.23-P2	183	134	39
AARSD1_-_41116054.23-P1	0	0	0
AARSD1_-_41116243.23-P1	516	356	391
AARSD1_-_41116425.23-P1	314	414	467
AARSD1_-_41116465.23-P1	0	0	0
AARSD1_-_41116499.23-P1	0	0	0
AARSD1_-_41116508.23-P1	0	0	0
AARSD1_-_41131671.23-P2	0	0	0
AARSD1_-_41131701.23-P2	0	0	0
AARSD1_-_41131712.23-P2	528	326	933
AARSD1_-_41131716.23-P2	291	229	22
AARSD1_-_41132004.23-P2	0	0	0
AARSD1_-_41132022.23-P2	0	0	0
AARSD1_-_41132037.23-P2	393	254	459
AARSD1_-_41132088.23-P2	1438	2142	2576
AARS_+_70323296.23-P1P2	0	0	0
AARS_+_70323318.23-P1P2	289	33	14
AARS_+_70323322.23-P1P2	217	52	19
AARS_+_70323353.23-P1P2	191	1	45
AARS_+_70323362.23-P1P2	552	68	66
AARS_+_70323368.23-P1P2	0	0	0
AARS_+_70323376.23-P1P2	0	0	0
AARS_-_70322952.23-P1P2	0	0	0
AARS_-_70323314.23-P1P2	0	0	0
AARS_-_70323332.23-P1P2	227	145	16
AASDHPPT_+_105948405.23-P1P2	79	121	71
AASDHPPT_+_105948450.23-P1P2	450	477	678
AASDHPPT_+_105948470.23-P1P2	0	0	0
AASDHPPT_+_105948804.23-P1P2	0	0	0
AASDHPPT_+_105948813.23-P1P2	254	322	215
AASDHPPT_+_105948816.23-P1P2	0	0	0
AASDHPPT_-_105948374.23-P1P2	307	401	148
AASDHPPT_-_105948417.23-P1P2	288	320	308
AASDHPPT_-_105948422.23-P1P2	0	0	0
AASDHPPT_-_105948779.23-P1P2	0	0	0
AASDH_+_57253516.23-P1P2	0	0	0
AASDH_+_57253570.23-P1P2	542	675	187
AASDH_+_57253636.23-P1P2	0	0	0
AASDH_+_57253649.23-P1P2	0	0	0
AASDH_-_57253280.23-P1P2	77	85	152
AASDH_-_57253356.23-P1P2	257	212	542
AASDH_-_57253362.23-P1P2	417	476	819
AASDH_-_57253574.23-P1P2	0	0	0
AASDH_-_57253588.23-P1P2	176	297	158
AASDH_-_57253646.23-P1P2	0	0	0
AASS_+_121784000.23-P1P2	190	89	559
AASS_+_121784213.23-P1P2	0	0	0
AASS_+_121784219.23-P1P2	387	204	240
AASS_+_121784247.23-P1P2	131	296	31
AASS_+_121784250.23-P1P2	0	0	0
AASS_-_121784091.23-P1P2	0	0	0
AASS_-_121784229.23-P1P2	0	0	0
AASS_-_121784277.23-P1P2	393	363	679
AASS_-_121784313.23-P1P2	0	0	0
AASS_-_121784328.23-P1P2	124	19	47
AATF_+_35306366.23-P1P2	0	0	0
AATF_+_35306650.23-P1P2	0	0	0
AATF_-_35306286.23-P1P2	151	4	4
AATF_-_35306312.23-P1P2	203	130	102
AATF_-_35306320.23-P1P2	0	0	0
AATF_-_35306333.23-P1P2	383	294	211
AATF_-_35306340.23-P1P2	304	235	51
AATF_-_35306346.23-P1P2	219	79	9
AATF_-_35306351.23-P1P2	0	0	0
AATF_-_35306747.23-P1P2	0	0	0
AATK_+_79139544.23-ENST00000326724.4	0	0	0
AATK_+_79139571.23-ENST00000326724.4	150	138	22
AATK_+_79139589.23-ENST00000326724.4	321	385	775
AATK_+_79139592.23-ENST00000326724.4	383	313	165
AATK_-_79139586.23-ENST00000326724.4	160	139	180
AATK_-_79139702.23-ENST00000326724.4	0	0	0
AATK_-_79139880.23-ENST00000326724.4	0	0	0
AATK_-_79139956.23-ENST00000326724.4	411	378	33
AATK_-_79139960.23-ENST00000326724.4	0	0	0
AATK_-_79139975.23-ENST00000326724.4	0	0	0
ABAT_+_8768492.23-P1	681	521	362
ABAT_+_8768526.23-P1	0	0	0
ABAT_+_8768542.23-P1	0	0	0
ABAT_+_8768682.23-P1	140	175	716
ABAT_+_8768874.23-P1	0	0	0
ABAT_+_8807437.23-P2	0	0	0
ABAT_+_8807445.23-P2	333	280	107
ABAT_+_8807450.23-P2	361	657	169
ABAT_+_8807464.23-P2	602	767	978
ABAT_+_8807492.23-P2	92	55	0
ABAT_+_8807600.23-P2	0	0	0
ABAT_+_8807610.23-P2	0	0	0
ABAT_+_8807696.23-P2	458	434	437
ABAT_+_8807706.23-P2	0	0	0
ABAT_+_8807798.23-P2	0	0	0
ABAT_-_8768466.23-P1	0	0	0
ABAT_-_8768504.23-P1	508	625	599
ABAT_-_8768523.23-P1	383	211	103
ABAT_-_8768530.23-P1	0	0	0
ABAT_-_8768533.23-P1	401	476	547
ABCA10_+_67224502.23-P1P2	0	0	0
ABCA10_+_67224811.23-P1P2	220	310	333
ABCA10_+_67224827.23-P1P2	0	0	0
ABCA10_+_67224916.23-P1P2	0	0	0
ABCA10_+_67224929.23-P1P2	85	44	133
ABCA10_-_67224447.23-P1P2	310	335	491
ABCA10_-_67224767.23-P1P2	408	398	337
ABCA10_-_67224823.23-P1P2	79	245	265
ABCA10_-_67224857.23-P1P2	0	0	0
ABCA10_-_67224969.23-P1P2	0	0	0
ABCA12_+_216002868.23-P1P2	0	0	0
ABCA12_+_216002883.23-P1P2	0	0	0
ABCA12_+_216002996.23-P1P2	281	616	343
ABCA12_+_216003308.23-P1P2	322	450	421
ABCA12_+_216003314.23-P1P2	302	268	512
ABCA12_+_216003317.23-P1P2	0	0	0
ABCA12_+_216003325.23-P1P2	0	0	0
ABCA12_+_216003340.23-P1P2	280	329	657
ABCA12_-_216002923.23-P1P2	47	103	19
ABCA12_-_216003059.23-P1P2	0	0	0
ABCA13_+_48211090.23-P1P2	285	161	2
ABCA13_+_48211097.23-P1P2	133	381	419
ABCA13_+_48211145.23-P1P2	134	97	8
ABCA13_+_48211160.23-P1P2	275	220	497
ABCA13_+_48211170.23-P1P2	0	0	0
ABCA13_-_48211093.23-P1P2	155	225	343
ABCA13_-_48211142.23-P1P2	0	0	0
ABCA13_-_48211206.23-P1P2	0	0	0
ABCA13_-_48211352.23-P1P2	0	0	0
ABCA13_-_48211482.23-P1P2	0	0	0
ABCA1_+_107689930.23-P1P2	0	0	0
ABCA1_+_107689978.23-P1P2	0	0	0
ABCA1_+_107690410.23-P1P2	0	0	0
ABCA1_-_107689997.23-P1P2	116	113	8
ABCA1_-_107690031.23-P1P2	344	248	207
ABCA1_-_107690202.23-P1P2	0	0	0
ABCA1_-_107690338.23-P1P2	0	0	0
ABCA1_-_107690385.23-P1P2	84	0	19
ABCA1_-_107690389.23-P1P2	226	164	173
ABCA1_-_107690394.23-P1P2	146	263	248
ABCA2_+_139922190.23-P1P2	162	133	351
ABCA2_+_139922193.23-P1P2	0	0	0
ABCA2_+_139922201.23-P1P2	94	57	110
ABCA2_+_139922272.23-P1P2	408	451	393
ABCA2_+_139922290.23-P1P2	0	0	0
ABCA2_+_139922669.23-P1P2	372	346	545
ABCA2_-_139922262.23-P1P2	0	0	0
ABCA2_-_139922304.23-P1P2	0	0	0
ABCA2_-_139922347.23-P1P2	0	0	0
ABCA2_-_139922596.23-P1P2	234	172	206
ABCA3_+_2390336.23-P1P2	186	312	41
ABCA3_+_2390611.23-P1P2	200	185	100
ABCA3_+_2390721.23-P1P2	0	0	0
ABCA3_-_2390323.23-P1P2	139	134	204
ABCA3_-_2390333.23-P1P2	97	139	74
ABCA3_-_2390500.23-P1P2	0	0	0
ABCA3_-_2390670.23-P1P2	0	0	0
ABCA3_-_2390673.23-P1P2	0	0	0
ABCA3_-_2390704.23-P1P2	94	23	31
ABCA3_-_2390733.23-P1P2	0	0	0
ABCA4_+_94586620.23-P1P2	0	0	0
ABCA4_+_94586668.23-P1P2	37	44	0
ABCA4_+_94586689.23-P1P2	0	0	0
ABCA4_-_94586219.23-P1P2	80	36	6
ABCA4_-_94586232.23-P1P2	319	617	353
ABCA4_-_94586250.23-P1P2	172	195	1031
ABCA4_-_94586284.23-P1P2	0	0	0
ABCA4_-_94586293.23-P1P2	0	0	0
ABCA4_-_94586628.23-P1P2	0	0	0
ABCA4_-_94586658.23-P1P2	271	172	217
ABCA5_+_67322884.23-P1P2	0	0	0
ABCA5_+_67323191.23-P1P2	0	0	0
ABCA5_+_67323221.23-P1P2	0	0	0
ABCA5_-_67322845.23-P1P2	0	0	0
ABCA5_-_67322851.23-P1P2	117	214	83
ABCA5_-_67322872.23-P1P2	318	293	34
ABCA5_-_67322891.23-P1P2	246	222	27
ABCA5_-_67323220.23-P1P2	281	412	77
ABCA5_-_67323267.23-P1P2	0	0	0
ABCA5_-_67323280.23-P1P2	146	300	116
ABCA6_+_67137671.23-P1P2	0	0	0
ABCA6_+_67137842.23-P1P2	298	347	171
ABCA6_+_67138008.23-P1P2	206	122	2
ABCA6_+_67138026.23-P1P2	286	437	504
ABCA6_+_67138050.23-P1P2	233	712	485
ABCA6_+_67138055.23-P1P2	0	0	0
ABCA6_-_67137744.23-P1P2	0	0	0
ABCA6_-_67137748.23-P1P2	0	0	0
ABCA6_-_67137854.23-P1P2	248	184	125
ABCA6_-_67137948.23-P1P2	0	0	0
ABCA7_+_1040413.23-P1	203	413	110
ABCA7_+_1040474.23-P1	0	0	0
ABCA7_+_1040513.23-P1	346	422	113
ABCA7_+_1040541.23-P1	0	0	0
ABCA7_+_1040560.23-P1	0	0	0
ABCA7_+_1040577.23-P1	365	379	51
ABCA7_+_1041292.23-P2	204	267	22
ABCA7_+_1041297.23-P2	430	281	815
ABCA7_+_1041311.23-P2	145	157	250
ABCA7_+_1041348.23-P2	0	0	0
ABCA7_+_1041432.23-P2	0	0	0
ABCA7_+_1041489.23-P2	0	0	0
ABCA7_+_1041673.23-P2	0	0	0
ABCA7_-_1040133.23-P1	216	67	281
ABCA7_-_1040209.23-P1	165	183	87
ABCA7_-_1040214.23-P1	0	0	0
ABCA7_-_1040526.23-P1	0	0	0
ABCA7_-_1041459.23-P2	262	178	108
ABCA7_-_1041690.23-P2	0	0	0
ABCA7_-_1041717.23-P2	262	459	783
ABCA8_+_66950951.23-P1P2	0	0	0
ABCA8_+_66950959.23-P1P2	560	462	167
ABCA8_+_66951172.23-P1P2	0	0	0
ABCA8_+_66951401.23-P1P2	80	74	75
ABCA8_-_66951365.23-P1P2	0	0	0
ABCA8_-_66951372.23-P1P2	209	334	239
ABCA8_-_66951390.23-P1P2	0	0	0
ABCA8_-_66951447.23-P1P2	0	0	0
ABCA8_-_66951525.23-P1P2	340	308	156
ABCA8_-_66951528.23-P1P2	237	260	253
ABCA9_+_67056924.23-P1P2	0	0	0
ABCA9_+_67056982.23-P1P2	0	0	0
ABCA9_+_67057085.23-P1P2	274	308	729
ABCA9_-_67056649.23-P1P2	255	114	0
ABCA9_-_67056810.23-P1P2	0	0	0
ABCA9_-_67056917.23-P1P2	0	0	0
ABCA9_-_67056936.23-P1P2	0	0	0
ABCA9_-_67057012.23-P1P2	240	238	58
ABCA9_-_67057053.23-P1P2	219	310	250
ABCA9_-_67057069.23-P1P2	271	54	590
ABCB10_+_229694012.23-P1P2	0	0	0
ABCB10_+_229694285.23-P1P2	85	0	1
ABCB10_+_229694391.23-P1P2	0	0	0
ABCB10_+_229694413.23-P1P2	143	134	373
ABCB10_-_229694283.23-P1P2	0	0	0
ABCB10_-_229694290.23-P1P2	0	0	0
ABCB10_-_229694297.23-P1P2	104	0	147
ABCB10_-_229694400.23-P1P2	0	0	0
ABCB10_-_229694457.23-P1P2	143	246	104
ABCB10_-_229694467.23-P1P2	281	391	174
ABCB11_+_169887409.23-P1P2	276	362	334
ABCB11_+_169887589.23-P1P2	0	0	0
ABCB11_+_169887604.23-P1P2	0	0	0
ABCB11_+_169887776.23-P1P2	0	0	0
ABCB11_+_169887811.23-P1P2	376	342	213
ABCB11_+_169887815.23-P1P2	0	0	0
ABCB11_-_169887416.23-P1P2	163	330	42
ABCB11_-_169887692.23-P1P2	0	0	0
ABCB11_-_169887784.23-P1P2	307	275	89
ABCB11_-_169887796.23-P1P2	209	211	209
ABCB1_+_87342475.23-ENST00000265724.3	0	0	0
ABCB1_+_87342641.23-ENST00000265724.3	0	0	0
ABCB1_-_87342245.23-ENST00000265724.3	0	0	0
ABCB1_-_87342256.23-ENST00000265724.3	186	349	721
ABCB1_-_87342302.23-ENST00000265724.3	153	211	81
ABCB1_-_87342654.23-ENST00000265724.3	312	283	519
ABCB1_-_87342657.23-ENST00000265724.3	299	132	297
ABCB1_-_87342674.23-ENST00000265724.3	257	172	212
ABCB1_-_87342678.23-ENST00000265724.3	0	0	0
ABCB1_-_87342682.23-ENST00000265724.3	0	0	0
ABCB4_+_87104635.23-P1P2	0	0	0
ABCB4_+_87104755.23-P1P2	0	0	0
ABCB4_+_87104897.23-P1P2	0	0	0
ABCB4_+_87104933.23-P1P2	384	404	282
ABCB4_+_87104939.23-P1P2	260	325	484
ABCB4_+_87104948.23-P1P2	0	0	0
ABCB4_+_87105008.23-P1P2	275	221	443
ABCB4_-_87104608.23-P1P2	132	87	166
ABCB4_-_87104975.23-P1P2	216	217	679
ABCB4_-_87104991.23-P1P2	0	0	0
ABCB5_+_20687051.23-P1P2	30	49	0
ABCB5_+_20687204.23-P1P2	0	0	0
ABCB5_+_20687218.23-P1P2	11	15	73
ABCB5_+_20687242.23-P1P2	286	227	138
ABCB5_+_20687409.23-P1P2	0	0	0
ABCB5_+_20687450.23-P1P2	0	0	0
ABCB5_-_20687157.23-P1P2	0	0	0
ABCB5_-_20687194.23-P1P2	0	0	0
ABCB5_-_20687236.23-P1P2	0	0	0
ABCB5_-_20687396.23-P1P2	254	633	351
ABCB6_+_220083287.23-P1P2	0	0	0
ABCB6_+_220083500.23-P1P2	489	547	790
ABCB6_+_220083584.23-P1P2	0	0	0
ABCB6_+_220083613.23-P1P2	0	0	0
ABCB6_+_220083669.23-P1P2	0	0	0
ABCB6_-_220083181.23-P1P2	340	475	1938
ABCB6_-_220083194.23-P1P2	101	138	19
ABCB6_-_220083298.23-P1P2	0	0	0
ABCB6_-_220083468.23-P1P2	229	274	367
ABCB6_-_220083604.23-P1P2	493	611	353
ABCB7_+_74375695.23-P1P2	0	0	0
ABCB7_+_74375720.23-P1P2	0	0	0
ABCB7_+_74375885.23-P1P2	202	56	0
ABCB7_+_74375896.23-P1P2	0	0	0
ABCB7_+_74376070.23-P1P2	223	43	35
ABCB7_-_74375871.23-P1P2	0	0	0
ABCB7_-_74375964.23-P1P2	120	162	1
ABCB7_-_74376019.23-P1P2	360	164	83
ABCB7_-_74376036.23-P1P2	0	0	0
ABCB7_-_74376044.23-P1P2	203	155	29
ABCB8_+_150725531.23-P1P2	0	0	0
ABCB8_+_150725592.23-P1P2	0	0	0
ABCB8_+_150725958.23-P1P2	0	0	0
ABCB8_+_150725965.23-P1P2	244	268	324
ABCB8_-_150725551.23-P1P2	88	26	0
ABCB8_-_150725580.23-P1P2	427	438	643
ABCB8_-_150725890.23-P1P2	0	0	0
ABCB8_-_150725928.23-P1P2	225	88	150
ABCB8_-_150725938.23-P1P2	0	0	0
ABCB8_-_150725975.23-P1P2	411	530	441
ABCB9_+_123450501.23-P1	0	0	0
ABCB9_+_123450542.23-P1	0	0	0
ABCB9_+_123450546.23-P1	148	185	386
ABCB9_+_123450566.23-P1	213	373	534
ABCB9_+_123450826.23-P1	647	670	213
ABCB9_+_123450970.23-P1	327	404	85
ABCB9_+_123465380.23-P2	0	0	0
ABCB9_+_123465415.23-P2	0	0	0
ABCB9_+_123465727.23-P2	131	273	3
ABCB9_+_123465780.23-P2	0	0	0
ABCB9_-_123450530.23-P1	0	0	0
ABCB9_-_123450533.23-P1	0	0	0
ABCB9_-_123450551.23-P1	0	0	0
ABCB9_-_123450999.23-P1	236	174	87
ABCB9_-_123465296.23-P2	532	634	323
ABCB9_-_123465398.23-P2	0	0	0
ABCB9_-_123465422.23-P2	479	487	861
ABCB9_-_123465699.23-P2	873	1220	1903
ABCB9_-_123465738.23-P2	286	628	2
ABCB9_-_123465787.23-P2	362	247	179
ABCC10_+_43395315.23-P1P2	56	106	262
ABCC10_+_43395533.23-P1P2	0	0	0
ABCC10_+_43395536.23-P1P2	0	0	0
ABCC10_+_43395660.23-P1P2	0	0	0
ABCC10_-_43395326.23-P1P2	0	0	0
ABCC10_-_43395330.23-P1P2	20	0	0
ABCC10_-_43395343.23-P1P2	66	48	53
ABCC10_-_43395719.23-P1P2	0	0	0
ABCC10_-_43395891.23-P1P2	24	2	0
ABCC10_-_43395984.23-P1P2	115	113	87
ABCC11_+_48277846.23-P1	0	0	0
ABCC11_+_48278091.23-P1	0	0	0
ABCC11_+_48278130.23-P1	5	25	0
ABCC11_+_48278163.23-P1	0	0	0
ABCC11_+_48281001.23-P2	374	703	251
ABCC11_+_48281042.23-P2	312	339	445
ABCC11_+_48281160.23-P2	0	0	0
ABCC11_+_48281175.23-P2	0	0	0
ABCC11_+_48281194.23-P2	0	0	0
ABCC11_+_48281284.23-P2	0	0	0
ABCC11_+_48281345.23-P2	24	44	0
ABCC11_+_48281428.23-P2	125	168	86
ABCC11_-_48277852.23-P1	217	228	281
ABCC11_-_48278103.23-P1	51	46	66
ABCC11_-_48278122.23-P1	397	247	129
ABCC11_-_48278125.23-P1	40	47	273
ABCC11_-_48278197.23-P1	0	0	0
ABCC11_-_48278200.23-P1	0	0	0
ABCC11_-_48280980.23-P2	269	475	80
ABCC11_-_48281374.23-P2	0	0	0
ABCC12_+_48180281.23-ENST00000311303.3	0	0	0
ABCC12_+_48180331.23-ENST00000311303.3	0	0	0
ABCC12_+_48180353.23-ENST00000311303.3	0	0	0
ABCC12_+_48180599.23-ENST00000311303.3	0	0	0
ABCC12_+_48180636.23-ENST00000311303.3	358	260	432
ABCC12_-_48180314.23-ENST00000311303.3	229	356	379
ABCC12_-_48180571.23-ENST00000311303.3	0	0	0
ABCC12_-_48180643.23-ENST00000311303.3	192	226	546
ABCC12_-_48180648.23-ENST00000311303.3	185	267	25
ABCC12_-_48180679.23-ENST00000311303.3	315	652	285
ABCC1_+_16043482.23-P1P2	173	77	248
ABCC1_+_16043647.23-P1P2	0	0	0
ABCC1_+_16043887.23-P1P2	0	0	0
ABCC1_+_16043921.23-P1P2	250	375	142
ABCC1_+_16043939.23-P1P2	0	0	0
ABCC1_-_16043841.23-P1P2	0	0	0
ABCC1_-_16043871.23-P1P2	153	276	161
ABCC1_-_16043934.23-P1P2	202	202	190
ABCC1_-_16043999.23-P1P2	0	0	0
ABCC1_-_16044002.23-P1P2	181	266	179
ABCC2_+_101542376.23-P1P2	0	0	0
ABCC2_+_101542515.23-P1P2	56	39	3
ABCC2_+_101542910.23-P1P2	45	187	9
ABCC2_+_101542914.23-P1P2	100	79	47
ABCC2_+_101542981.23-P1P2	83	234	0
ABCC2_-_101542463.23-P1P2	31	0	4
ABCC2_-_101542705.23-P1P2	0	0	0
ABCC2_-_101542708.23-P1P2	0	0	0
ABCC2_-_101542808.23-P1P2	50	49	0
ABCC2_-_101542903.23-P1P2	0	0	0
ABCC3_+_48712245.23-P1P2	0	0	0
ABCC3_+_48712248.23-P1P2	232	361	133
ABCC3_+_48712270.23-P1P2	235	129	169
ABCC3_+_48712294.23-P1P2	0	0	0
ABCC3_+_48712450.23-P1P2	189	136	7
ABCC3_+_48712559.23-P1P2	249	208	39
ABCC3_+_48712662.23-P1P2	214	212	333
ABCC3_+_48712738.23-P1P2	0	0	0
ABCC3_-_48712163.23-P1P2	0	0	0
ABCC3_-_48712673.23-P1P2	0	0	0
ABCC4_+_95953430.23-P1P2	184	205	421
ABCC4_+_95953641.23-P1P2	260	356	576
ABCC4_+_95953668.23-P1P2	260	266	491
ABCC4_+_95953676.23-P1P2	0	0	0
ABCC4_+_95953681.23-P1P2	0	0	0
ABCC4_+_95953695.23-P1P2	0	0	0
ABCC4_-_95953458.23-P1P2	0	0	0
ABCC4_-_95953561.23-P1P2	0	0	0
ABCC4_-_95953614.23-P1P2	196	117	170
ABCC4_-_95953652.23-P1P2	70	98	71
ABCC5_+_183735202.23-P1P2	0	0	0
ABCC5_+_183735246.23-P1P2	0	0	0
ABCC5_+_183735252.23-P1P2	0	0	0
ABCC5_+_183735285.23-P1P2	0	0	0
ABCC5_+_183735648.23-P1P2	330	128	246
ABCC5_+_183735692.23-P1P2	224	233	31
ABCC5_-_183735259.23-P1P2	234	343	178
ABCC5_-_183735312.23-P1P2	760	837	891
ABCC5_-_183735467.23-P1P2	382	327	73
ABCC5_-_183735588.23-P1P2	0	0	0
ABCC6_+_16316894.23-ENST00000205557.7	0	0	0
ABCC6_+_16316916.23-ENST00000205557.7	0	0	0
ABCC6_+_16317287.23-ENST00000205557.7	59	150	36
ABCC6_+_16317296.23-ENST00000205557.7	188	109	27
ABCC6_-_16316877.23-ENST00000205557.7	0	0	0
ABCC6_-_16317049.23-ENST00000205557.7	0	0	0
ABCC6_-_16317052.23-ENST00000205557.7	0	0	0
ABCC6_-_16317235.23-ENST00000205557.7	173	203	62
ABCC6_-_16317247.23-ENST00000205557.7	265	295	740
ABCC6_-_16317344.23-ENST00000205557.7	0	0	0
ABCC8_+_17497824.23-P1P2	0	0	0
ABCC8_+_17497953.23-P1P2	541	571	612
ABCC8_+_17498249.23-P1P2	0	0	0
ABCC8_+_17498387.23-P1P2	202	207	118
ABCC8_+_17498394.23-P1P2	0	0	0
ABCC8_-_17497979.23-P1P2	244	208	388
ABCC8_-_17497997.23-P1P2	126	58	0
ABCC8_-_17498066.23-P1P2	0	0	0
ABCC8_-_17498220.23-P1P2	138	205	417
ABCC8_-_17498282.23-P1P2	0	0	0
ABCC9_+_22093672.23-P1P2	395	578	1048
ABCC9_+_22093678.23-P1P2	294	312	754
ABCC9_+_22093937.23-P1P2	114	145	277
ABCC9_+_22093941.23-P1P2	108	145	586
ABCC9_+_22094148.23-P1P2	0	0	0
ABCC9_+_22094152.23-P1P2	0	0	0
ABCC9_+_22094309.23-P1P2	370	172	16
ABCC9_-_22093906.23-P1P2	0	0	0
ABCC9_-_22094032.23-P1P2	0	0	0
ABCC9_-_22094122.23-P1P2	0	0	0
ABCD1_+_152990414.23-P1P2	292	318	169
ABCD1_+_152990694.23-P1P2	0	0	0
ABCD1_+_152990711.23-P1P2	374	474	1108
ABCD1_-_152990333.23-P1P2	0	0	0
ABCD1_-_152990338.23-P1P2	102	167	297
ABCD1_-_152990342.23-P1P2	0	0	0
ABCD1_-_152990379.23-P1P2	183	93	56
ABCD1_-_152990498.23-P1P2	0	0	0
ABCD1_-_152990703.23-P1P2	561	587	952
ABCD1_-_152990727.23-P1P2	0	0	0
ABCD2_+_40013099.23-P1P2	169	203	173
ABCD2_+_40013295.23-P1P2	0	0	0
ABCD2_+_40013504.23-P1P2	0	0	0
ABCD2_+_40013514.23-P1P2	235	332	551
ABCD2_+_40013594.23-P1P2	454	558	434
ABCD2_-_40013191.23-P1P2	61	84	196
ABCD2_-_40013313.23-P1P2	0	0	0
ABCD2_-_40013342.23-P1P2	0	0	0
ABCD2_-_40013373.23-P1P2	0	0	0
ABCD2_-_40013610.23-P1P2	358	105	114
ABCD3_+_94884002.23-P1P2	224	199	169
ABCD3_+_94884009.23-P1P2	248	227	507
ABCD3_+_94884032.23-P1P2	296	302	154
ABCD3_+_94884210.23-P1P2	0	0	0
ABCD3_+_94884219.23-P1P2	0	0	0
ABCD3_+_94884473.23-P1P2	167	322	264
ABCD3_-_94883974.23-P1P2	165	139	550
ABCD3_-_94884061.23-P1P2	0	0	0
ABCD3_-_94884365.23-P1P2	0	0	0
ABCD3_-_94884436.23-P1P2	0	0	0
ABCD4_+_74769232.23-P1P2	0	0	0
ABCD4_+_74769429.23-P1P2	0	0	0
ABCD4_+_74769611.23-P1P2	292	375	663
ABCD4_+_74769625.23-P1P2	0	0	0
ABCD4_+_74769649.23-P1P2	272	275	24
ABCD4_-_74769174.23-P1P2	0	0	0
ABCD4_-_74769631.23-P1P2	308	621	120
ABCD4_-_74769666.23-P1P2	0	0	0
ABCD4_-_74769682.23-P1P2	352	280	10
ABCD4_-_74769729.23-P1P2	230	256	822
ABCE1_+_146019317.23-P1P2	731	124	336
ABCE1_+_146019463.23-P1P2	290	117	372
ABCE1_+_146019466.23-P1P2	0	0	0
ABCE1_+_146019482.23-P1P2	0	0	0
ABCE1_+_146019651.23-P1P2	0	0	0
ABCE1_+_146019792.23-P1P2	0	0	0
ABCE1_+_146019842.23-P1P2	153	64	0
ABCE1_-_146019439.23-P1P2	0	0	0
ABCE1_-_146019502.23-P1P2	273	0	0
ABCE1_-_146019516.23-P1P2	46	0	0
ABCF1_+_30539238.23-P1	423	169	2
ABCF1_+_30539434.23-P1	0	0	0
ABCF1_+_30539469.23-P1	471	553	632
ABCF1_+_30539647.23-P1	273	323	835
ABCF1_+_30539664.23-P1	0	0	0
ABCF1_+_30546312.23-P2	139	112	121
ABCF1_+_30546315.23-P2	270	361	250
ABCF1_+_30546387.23-P2	0	0	0
ABCF1_+_30546397.23-P2	0	0	0
ABCF1_+_30546405.23-P2	0	0	0
ABCF1_-_30539219.23-P1	0	0	0
ABCF1_-_30539232.23-P1	288	409	384
ABCF1_-_30539559.23-P1	0	0	0
ABCF1_-_30539602.23-P1	194	122	7
ABCF1_-_30539728.23-P1	0	0	0
ABCF1_-_30546344.23-P2	356	554	144
ABCF1_-_30546354.23-P2	416	737	577
ABCF1_-_30546366.23-P2	429	390	222
ABCF1_-_30546413.23-P2	0	0	0
ABCF1_-_30546502.23-P2	0	0	0
ABCF2_+_150923872.23-P1P2	186	105	82
ABCF2_+_150923902.23-P1P2	86	52	0
ABCF2_+_150923936.23-P1P2	0	0	0
ABCF2_+_150923959.23-P1P2	0	0	0
ABCF2_+_150924059.23-P1P2	0	0	0
ABCF2_+_150924236.23-P1P2	60	142	99
ABCF2_+_150924287.23-P1P2	166	110	103
ABCF2_+_150924296.23-P1P2	0	0	0
ABCF2_+_150924331.23-P1P2	0	0	0
ABCF2_-_150923882.23-P1P2	206	348	463
ABCF3_+_183904140.23-P1P2	0	0	0
ABCF3_-_183903980.23-P1P2	493	397	991
ABCF3_-_183903991.23-P1P2	597	933	1070
ABCF3_-_183904021.23-P1P2	127	95	19
ABCF3_-_183904044.23-P1P2	0	0	0
ABCF3_-_183904344.23-P1P2	0	0	0
ABCF3_-_183904356.23-P1P2	166	131	235
ABCF3_-_183904380.23-P1P2	355	347	322
ABCF3_-_183904399.23-P1P2	0	0	0
ABCF3_-_183904495.23-P1P2	0	0	0
ABCG1_+_43639503.23-P1P2	0	0	0
ABCG1_+_43639544.23-P1P2	279	185	220
ABCG1_+_43639681.23-P1P2	36	73	65
ABCG1_-_43639282.23-P1P2	707	518	278
ABCG1_-_43639541.23-P1P2	170	202	156
ABCG1_-_43639554.23-P1P2	0	0	0
ABCG1_-_43639626.23-P1P2	514	680	378
ABCG1_-_43639644.23-P1P2	0	0	0
ABCG1_-_43639647.23-P1P2	0	0	0
ABCG1_-_43639652.23-P1P2	0	0	0
ABCG2_+_89079727.23-P1P2	0	0	0
ABCG2_+_89079755.23-P1P2	0	0	0
ABCG2_+_89079974.23-P1P2	78	188	15
ABCG2_+_89080025.23-P1P2	243	204	271
ABCG2_+_89080044.23-P1P2	30	127	0
ABCG2_-_89079568.23-P1P2	0	0	0
ABCG2_-_89079599.23-P1P2	0	0	0
ABCG2_-_89079947.23-P1P2	0	0	0
ABCG2_-_89079989.23-P1P2	410	235	252
ABCG2_-_89080000.23-P1P2	1	0	24
ABCG4_+_119019794.23-P1P2	226	214	383
ABCG4_+_119019855.23-P1P2	56	62	30
ABCG4_+_119020113.23-P1P2	0	0	0
ABCG4_-_119019755.23-P1P2	0	0	0
ABCG4_-_119019776.23-P1P2	0	0	0
ABCG4_-_119019784.23-P1P2	335	375	114
ABCG4_-_119019798.23-P1P2	0	0	0
ABCG4_-_119019811.23-P1P2	11	151	0
ABCG4_-_119020171.23-P1P2	0	0	0
ABCG4_-_119020232.23-P1P2	0	0	0
ABCG5_+_44065447.23-P1P2	151	84	31
ABCG5_+_44065537.23-P1P2	0	0	0
ABCG5_+_44065669.23-P1P2	0	0	0
ABCG5_+_44065862.23-P1P2	0	0	0
ABCG5_+_44065865.23-P1P2	62	59	6
ABCG5_-_44065428.23-P1P2	193	60	263
ABCG5_-_44065433.23-P1P2	100	91	410
ABCG5_-_44065438.23-P1P2	0	0	0
ABCG5_-_44065586.23-P1P2	0	0	0
ABCG5_-_44065840.23-P1P2	11	43	0
ABCG8_+_44066166.23-P1P2	195	345	197
ABCG8_+_44066180.23-P1P2	37	86	0
ABCG8_+_44066240.23-P1P2	0	0	0
ABCG8_+_44066323.23-P1P2	60	88	1
ABCG8_+_44066333.23-P1P2	96	32	14
ABCG8_-_44066172.23-P1P2	199	169	169
ABCG8_-_44066199.23-P1P2	0	0	0
ABCG8_-_44066213.23-P1P2	0	0	0
ABCG8_-_44066292.23-P1P2	0	0	0
ABCG8_-_44066373.23-P1P2	0	0	0
ABHD10_+_111697851.23-P1P2	308	328	279
ABHD10_+_111697939.23-P1P2	0	0	0
ABHD10_+_111698093.23-P1P2	310	494	239
ABHD10_+_111698102.23-P1P2	0	0	0
ABHD10_+_111698117.23-P1P2	0	0	0
ABHD10_+_111698316.23-P1P2	278	367	262
ABHD10_-_111697877.23-P1P2	173	267	105
ABHD10_-_111697911.23-P1P2	0	0	0
ABHD10_-_111697914.23-P1P2	277	318	105
ABHD10_-_111697938.23-P1P2	0	0	0
ABHD11_+_73152640.23-P1P2	0	0	0
ABHD11_+_73152656.23-P1P2	416	549	804
ABHD11_+_73152963.23-P1P2	261	412	242
ABHD11_+_73153163.23-P1P2	0	0	0
ABHD11_-_73152688.23-P1P2	269	231	18
ABHD11_-_73153052.23-P1P2	0	0	0
ABHD11_-_73153080.23-P1P2	0	0	0
ABHD11_-_73153094.23-P1P2	204	252	43
ABHD11_-_73153115.23-P1P2	0	0	0
ABHD11_-_73153135.23-P1P2	279	406	582
ABHD12B_+_51339177.23-P1P2	348	246	252
ABHD12B_-_51338832.23-P1P2	52	48	0
ABHD12B_-_51338864.23-P1P2	172	175	1
ABHD12B_-_51338879.23-P1P2	0	0	0
ABHD12B_-_51338885.23-P1P2	495	440	1097
ABHD12B_-_51338895.23-P1P2	0	0	0
ABHD12B_-_51338913.23-P1P2	0	0	0
ABHD12B_-_51338916.23-P1P2	0	0	0
ABHD12B_-_51339227.23-P1P2	54	124	1313
ABHD12B_-_51339232.23-P1P2	0	0	0
ABHD12_+_25371025.23-P1P2	0	0	0
ABHD12_+_25371393.23-P1P2	130	204	145
ABHD12_+_25371436.23-P1P2	323	245	37
ABHD12_-_25371009.23-P1P2	0	0	0
ABHD12_-_25371014.23-P1P2	0	0	0
ABHD12_-_25371024.23-P1P2	0	0	0
ABHD12_-_25371053.23-P1P2	101	52	1
ABHD12_-_25371057.23-P1P2	213	108	353
ABHD12_-_25371074.23-P1P2	0	0	0
ABHD12_-_25371489.23-P1P2	57	22	1
ABHD13_+_108870795.23-P1P2	285	283	166
ABHD13_+_108870811.23-P1P2	257	286	141
ABHD13_+_108871155.23-P1P2	0	0	0
ABHD13_+_108871228.23-P1P2	388	372	382
ABHD13_+_108871236.23-P1P2	0	0	0
ABHD13_-_108870880.23-P1P2	470	283	532
ABHD13_-_108870892.23-P1P2	0	0	0
ABHD13_-_108870927.23-P1P2	0	0	0
ABHD13_-_108871256.23-P1P2	207	247	355
ABHD13_-_108871313.23-P1P2	0	0	0
ABHD14A_+_52009088.23-P1P2	0	0	0
ABHD14A_+_52009119.23-P1P2	0	0	0
ABHD14A_+_52009149.23-P1P2	435	443	672
ABHD14A_+_52009194.23-P1P2	126	148	4
ABHD14A_+_52009199.23-P1P2	0	0	0
ABHD14A_+_52009255.23-P1P2	340	300	517
ABHD14A_-_52009122.23-P1P2	202	182	149
ABHD14A_-_52009154.23-P1P2	0	0	0
ABHD14A_-_52009160.23-P1P2	216	361	309
ABHD14A_-_52009315.23-P1P2	0	0	0
ABHD14B_+_52007815.23-P1	511	564	406
ABHD14B_+_52016945.23-P2	351	546	467
ABHD14B_+_52017055.23-P2	0	0	0
ABHD14B_+_52017325.23-P2	452	362	666
ABHD14B_+_52017350.23-P2	356	504	364
ABHD14B_+_52017353.23-P2	0	0	0
ABHD14B_-_52007690.23-P1	0	0	0
ABHD14B_-_52007852.23-P1	0	0	0
ABHD14B_-_52007865.23-P1	0	0	0
ABHD14B_-_52007985.23-P1	463	788	1433
ABHD14B_-_52007995.23-P1	396	547	183
ABHD14B_-_52008010.23-P1	0	0	0
ABHD14B_-_52008027.23-P1	662	694	1208
ABHD14B_-_52008030.23-P1	0	0	0
ABHD14B_-_52008040.23-P1	506	834	2126
ABHD14B_-_52016935.23-P2	0	0	0
ABHD14B_-_52016965.23-P2	342	366	125
ABHD14B_-_52017160.23-P2	0	0	0
ABHD14B_-_52017383.23-P2	294	334	102
ABHD14B_-_52017387.23-P2	0	0	0
ABHD15_+_27893596.23-P1P2	0	0	0
ABHD15_+_27893970.23-P1P2	0	0	0
ABHD15_-_27893577.23-P1P2	421	483	460
ABHD15_-_27893616.23-P1P2	0	0	0
ABHD15_-_27893641.23-P1P2	60	0	0
ABHD15_-_27893654.23-P1P2	146	149	305
ABHD15_-_27893937.23-P1P2	0	0	0
ABHD15_-_27893964.23-P1P2	0	0	0
ABHD15_-_27893980.23-P1P2	292	150	109
ABHD15_-_27894008.23-P1P2	322	129	355
ABHD16A_+_31670831.23-P1P2	0	0	0
ABHD16A_+_31671120.23-P1P2	415	335	471
ABHD16A_+_31671138.23-P1P2	80	36	72
ABHD16A_-_31670442.23-P1P2	0	0	0
ABHD16A_-_31670645.23-P1P2	0	0	0
ABHD16A_-_31670650.23-P1P2	0	0	0
ABHD16A_-_31670671.23-P1P2	436	436	481
ABHD16A_-_31670675.23-P1P2	0	0	0
ABHD16A_-_31670679.23-P1P2	30	71	10
ABHD16A_-_31670764.23-P1P2	406	588	1307
ABHD16B_+_62492825.23-P1P2	96	155	127
ABHD16B_+_62492837.23-P1P2	175	180	30
ABHD16B_+_62492887.23-P1P2	11	46	0
ABHD16B_+_62493200.23-P1P2	0	0	0
ABHD16B_+_62493236.23-P1P2	216	268	203
ABHD16B_+_62493242.23-P1P2	0	0	0
ABHD16B_+_62493291.23-P1P2	0	0	0
ABHD16B_-_62492870.23-P1P2	272	223	75
ABHD16B_-_62493095.23-P1P2	0	0	0
ABHD16B_-_62493298.23-P1P2	0	0	0
ABHD17A_+_1885071.23-P1P2	0	0	0
ABHD17A_+_1885470.23-P1P2	86	148	37
ABHD17A_-_1885045.23-P1P2	386	318	879
ABHD17A_-_1885067.23-P1P2	0	0	0
ABHD17A_-_1885076.23-P1P2	282	262	108
ABHD17A_-_1885086.23-P1P2	0	0	0
ABHD17A_-_1885099.23-P1P2	221	175	783
ABHD17A_-_1885105.23-P1P2	0	0	0
ABHD17A_-_1885122.23-P1P2	0	0	0
ABHD17A_-_1885483.23-P1P2	165	151	583
ABHD17B_+_74525655.23-P1P2	102	111	17
ABHD17B_+_74525744.23-P1P2	0	0	0
ABHD17B_+_74525862.23-P1P2	266	198	291
ABHD17B_+_74526081.23-P1P2	0	0	0
ABHD17B_+_74526089.23-P1P2	72	44	0
ABHD17B_+_74526100.23-P1P2	0	0	0
ABHD17B_-_74525630.23-P1P2	0	0	0
ABHD17B_-_74525690.23-P1P2	245	290	131
ABHD17B_-_74525704.23-P1P2	259	306	201
ABHD17B_-_74526135.23-P1P2	0	0	0
ABHD17C_+_80987662.23-P1P2	61	96	48
ABHD17C_+_80987691.23-P1P2	0	0	0
ABHD17C_+_80987703.23-P1P2	92	39	30
ABHD17C_+_80987878.23-P1P2	51	43	5
ABHD17C_+_80987887.23-P1P2	85	100	15
ABHD17C_+_80988086.23-P1P2	12	0	0
ABHD17C_+_80988162.23-P1P2	0	0	0
ABHD17C_-_80987718.23-P1P2	0	0	0
ABHD17C_-_80988060.23-P1P2	0	0	0
ABHD17C_-_80988126.23-P1P2	0	0	0
ABHD1_+_27346724.23-P1P2	0	0	0
ABHD1_+_27346727.23-P1P2	0	0	0
ABHD1_+_27347051.23-P1P2	0	0	0
ABHD1_+_27347075.23-P1P2	346	188	226
ABHD1_+_27347086.23-P1P2	308	414	71
ABHD1_+_27347095.23-P1P2	282	427	325
ABHD1_+_27347132.23-P1P2	325	340	638
ABHD1_-_27346733.23-P1P2	453	477	92
ABHD1_-_27346736.23-P1P2	0	0	0
ABHD1_-_27347069.23-P1P2	0	0	0
ABHD2_+_89631693.23-P1P2	344	530	65
ABHD2_+_89632075.23-P1P2	244	264	382
ABHD2_+_89632196.23-P1P2	0	0	0
ABHD2_-_89631662.23-P1P2	0	0	0
ABHD2_-_89631738.23-P1P2	424	300	334
ABHD2_-_89631760.23-P1P2	145	279	0
ABHD2_-_89631921.23-P1P2	0	0	0
ABHD2_-_89631993.23-P1P2	0	0	0
ABHD2_-_89632047.23-P1P2	0	0	0
ABHD2_-_89632154.23-P1P2	243	246	1046
ABHD3_+_19284354.23-P1P2	87	59	145
ABHD3_+_19284534.23-P1P2	150	115	2
ABHD3_+_19284717.23-P1P2	137	65	145
ABHD3_+_19284728.23-P1P2	97	206	197
ABHD3_-_19284369.23-P1P2	0	0	0
ABHD3_-_19284492.23-P1P2	0	0	0
ABHD3_-_19284521.23-P1P2	0	0	0
ABHD3_-_19284683.23-P1P2	0	0	0
ABHD3_-_19284708.23-P1P2	0	0	0
ABHD3_-_19284770.23-P1P2	315	75	150
ABHD4_+_23067144.23-P1P2	0	0	0
ABHD4_+_23067433.23-P1P2	0	0	0
ABHD4_+_23067458.23-P1P2	0	0	0
ABHD4_+_23067515.23-P1P2	275	290	203
ABHD4_+_23067613.23-P1P2	259	345	1241
ABHD4_-_23067199.23-P1P2	349	547	567
ABHD4_-_23067580.23-P1P2	0	0	0
ABHD4_-_23067583.23-P1P2	0	0	0
ABHD4_-_23067625.23-P1P2	267	255	483
ABHD4_-_23067680.23-P1P2	358	223	116
ABHD5_+_43732395.23-P1P2	182	280	133
ABHD5_+_43732435.23-P1P2	0	0	0
ABHD5_+_43732515.23-P1P2	0	0	0
ABHD5_+_43732521.23-P1P2	111	104	61
ABHD5_+_43732806.23-P1P2	185	245	217
ABHD5_+_43732860.23-P1P2	0	0	0
ABHD5_-_43732422.23-P1P2	276	444	98
ABHD5_-_43732446.23-P1P2	0	0	0
ABHD5_-_43732464.23-P1P2	290	306	257
ABHD5_-_43732886.23-P1P2	0	0	0
ABHD6_+_58223718.23-P1P2	257	327	376
ABHD6_+_58223924.23-P1P2	0	0	0
ABHD6_+_58223966.23-P1P2	111	230	264
ABHD6_+_58223976.23-P1P2	0	0	0
ABHD6_+_58223988.23-P1P2	0	0	0
ABHD6_-_58223553.23-P1P2	147	204	91
ABHD6_-_58223594.23-P1P2	213	223	836
ABHD6_-_58223751.23-P1P2	0	0	0
ABHD6_-_58223761.23-P1P2	0	0	0
ABHD6_-_58223914.23-P1P2	286	202	194
ABHD8_+_17413753.23-P1P2	57	119	90
ABHD8_+_17413810.23-P1P2	0	0	0
ABHD8_+_17413933.23-P1P2	0	0	0
ABHD8_+_17414242.23-P1P2	0	0	0
ABHD8_-_17413788.23-P1P2	209	348	66
ABHD8_-_17413792.23-P1P2	0	0	0
ABHD8_-_17413858.23-P1P2	0	0	0
ABHD8_-_17414169.23-P1P2	269	344	370
ABHD8_-_17414173.23-P1P2	147	211	311
ABHD8_-_17414201.23-P1P2	176	488	803
ABI1_+_27149446.23-P1P2	270	305	275
ABI1_+_27149474.23-P1P2	300	319	282
ABI1_+_27149511.23-P1P2	0	0	0
ABI1_+_27149704.23-P1P2	0	0	0
ABI1_+_27149800.23-P1P2	306	317	235
ABI1_+_27149865.23-P1P2	0	0	0
ABI1_-_27149345.23-P1P2	0	0	0
ABI1_-_27149590.23-P1P2	0	0	0
ABI1_-_27149837.23-P1P2	216	135	476
ABI1_-_27149855.23-P1P2	200	271	408
ABI2_+_204193030.23-P1P2	579	546	641
ABI2_+_204193039.23-P1P2	0	0	0
ABI2_+_204193043.23-P1P2	0	0	0
ABI2_+_204193079.23-P1P2	420	262	306
ABI2_+_204193085.23-P1P2	0	0	0
ABI2_+_204193116.23-P1P2	0	0	0
ABI2_+_204193458.23-P1P2	655	690	578
ABI2_-_204193048.23-P1P2	0	0	0
ABI2_-_204193058.23-P1P2	354	192	514
ABI2_-_204193288.23-P1P2	148	89	205
ABI3BP_+_100711811.23-P1P2	0	0	0
ABI3BP_+_100712193.23-P1P2	0	0	0
ABI3BP_+_100712238.23-P1P2	93	104	39
ABI3BP_+_100712278.23-P1P2	0	0	0
ABI3BP_+_100712307.23-P1P2	139	22	160
ABI3BP_-_100712220.23-P1P2	23	26	14
ABI3BP_-_100712267.23-P1P2	136	33	9
ABI3BP_-_100712283.23-P1P2	0	0	0
ABI3BP_-_100712320.23-P1P2	278	534	192
ABI3BP_-_100712323.23-P1P2	0	0	0
ABI3_+_47287730.23-P1P2	0	0	0
ABI3_+_47287798.23-P1P2	218	200	15
ABI3_+_47288056.23-P1P2	0	0	0
ABI3_+_47288122.23-P1P2	293	519	153
ABI3_+_47288159.23-P1P2	97	227	34
ABI3_+_47288453.23-P1P2	0	0	0
ABI3_+_47288474.23-P1P2	0	0	0
ABI3_+_47288486.23-P1P2	0	0	0
ABI3_+_47288524.23-P1P2	240	249	240
ABI3_-_47288028.23-P1P2	83	212	33
ABL1_+_133589362.23-ENST00000372348.2	0	0	0
ABL1_+_133589617.23-ENST00000372348.2	231	231	258
ABL1_+_133589629.23-ENST00000372348.2	309	454	12
ABL1_+_133589636.23-ENST00000372348.2	281	451	699
ABL1_+_133589652.23-ENST00000372348.2	0	0	0
ABL1_-_133589216.23-ENST00000372348.2	0	0	0
ABL1_-_133589228.23-ENST00000372348.2	347	301	227
ABL1_-_133589268.23-ENST00000372348.2	204	204	542
ABL1_-_133589272.23-ENST00000372348.2	0	0	0
ABL1_-_133589804.23-ENST00000372348.2	0	0	0
ABL2_+_179111875.23-P1	0	0	0
ABL2_+_179111908.23-P1	0	0	0
ABL2_+_179112036.23-P1	0	0	0
ABL2_+_179112061.23-P1	0	0	0
ABL2_+_179112138.23-P1	0	0	0
ABL2_+_179112168.23-P1	239	193	67
ABL2_+_179112186.23-P1	79	115	27
ABL2_+_179198340.23-P2	327	369	298
ABL2_+_179198398.23-P2	348	316	600
ABL2_+_179198527.23-P2	0	0	0
ABL2_+_179198561.23-P2	0	0	0
ABL2_+_179198565.23-P2	142	298	326
ABL2_+_179198736.23-P2	0	0	0
ABL2_+_179198740.23-P2	307	259	209
ABL2_+_179198799.23-P2	0	0	0
ABL2_-_179112151.23-P1	143	147	75
ABL2_-_179112154.23-P1	21	19	0
ABL2_-_179112158.23-P1	155	167	371
ABL2_-_179198654.23-P2	0	0	0
ABL2_-_179198834.23-P2	246	169	169
ABLIM1_+_116417743.23-ENST00000277895.5	806	924	879
ABLIM1_+_116417800.23-ENST00000277895.5	0	0	0
ABLIM1_+_116417821.23-ENST00000277895.5	0	0	0
ABLIM1_+_116417829.23-ENST00000277895.5	233	202	183
ABLIM1_+_116417833.23-ENST00000277895.5	0	0	0
ABLIM1_+_116418018.23-ENST00000277895.5	322	189	238
ABLIM1_-_116417795.23-ENST00000277895.5	337	384	783
ABLIM1_-_116417810.23-ENST00000277895.5	411	286	497
ABLIM1_-_116417816.23-ENST00000277895.5	0	0	0
ABLIM1_-_116417819.23-ENST00000277895.5	0	0	0
ABLIM2_+_8160016.23-P1P2	273	327	515
ABLIM2_+_8160086.23-P1P2	0	0	0
ABLIM2_+_8160141.23-P1P2	158	187	10
ABLIM2_+_8160204.23-P1P2	128	98	156
ABLIM2_+_8160328.23-P1P2	0	0	0
ABLIM2_+_8160487.23-P1P2	0	0	0
ABLIM2_+_8160523.23-P1P2	130	106	8
ABLIM2_-_8160138.23-P1P2	136	95	1
ABLIM2_-_8160157.23-P1P2	0	0	0
ABLIM2_-_8160471.23-P1P2	0	0	0
ABLIM3_+_148521081.23-P1P2	0	0	0
ABLIM3_+_148521102.23-P1P2	159	165	190
ABLIM3_+_148521122.23-P1P2	0	0	0
ABLIM3_+_148521137.23-P1P2	0	0	0
ABLIM3_+_148521279.23-P1P2	0	0	0
ABLIM3_+_148521297.23-P1P2	0	0	0
ABLIM3_+_148521451.23-P1P2	272	190	151
ABLIM3_-_148521229.23-P1P2	430	422	695
ABLIM3_-_148521482.23-P1P2	895	684	1447
ABLIM3_-_148521503.23-P1P2	281	271	683
ABO_+_136130684.23-P2	0	0	0
ABO_+_136150190.23-P1	175	258	453
ABO_+_136150541.23-P1	0	0	0
ABO_+_136150587.23-P1	0	0	0
ABO_+_136150601.23-P1	476	301	167
ABO_-_136130683.23-P2	0	0	0
ABO_-_136130692.23-P2	434	605	36
ABO_-_136130896.23-P2	0	0	0
ABO_-_136130899.23-P2	0	0	0
ABO_-_136130921.23-P2	227	239	163
ABO_-_136130928.23-P2	0	0	0
ABO_-_136130955.23-P2	84	267	0
ABO_-_136130959.23-P2	101	158	131
ABO_-_136130966.23-P2	126	131	62
ABO_-_136150162.23-P1	0	0	0
ABO_-_136150207.23-P1	0	0	0
ABO_-_136150219.23-P1	277	291	746
ABO_-_136150446.23-P1	0	0	0
ABO_-_136150600.23-P1	702	544	415
ABO_-_136150606.23-P1	435	508	50
ABRACL_+_139349873.23-P1P2	0	0	0
ABRACL_+_139349876.23-P1P2	248	235	159
ABRACL_+_139349879.23-P1P2	104	57	27
ABRACL_+_139349931.23-P1P2	379	484	180
ABRACL_+_139350209.23-P1P2	300	209	42
ABRACL_+_139350231.23-P1P2	0	0	0
ABRACL_-_139350061.23-P1P2	0	0	0
ABRACL_-_139350119.23-P1P2	69	61	17
ABRACL_-_139350292.23-P1P2	0	0	0
ABRACL_-_139350417.23-P1P2	0	0	0
ABRA_+_107782019.23-P1P2	423	681	104
ABRA_+_107782028.23-P1P2	0	0	0
ABRA_+_107782269.23-P1P2	0	0	0
ABRA_+_107782392.23-P1P2	270	316	474
ABRA_+_107782399.23-P1P2	517	533	1144
ABRA_+_107782407.23-P1P2	0	0	0
ABRA_+_107782422.23-P1P2	435	399	1441
ABRA_-_107782347.23-P1P2	0	0	0
ABRA_-_107782350.23-P1P2	427	712	1150
ABRA_-_107782371.23-P1P2	0	0	0
ABR_+_1082842.23-P1P2	414	478	438
ABR_+_1082862.23-P1P2	67	153	188
ABR_+_1082896.23-P1P2	0	0	0
ABR_+_1083212.23-P1P2	0	0	0
ABR_+_1083246.23-P1P2	0	0	0
ABR_+_1083266.23-P1P2	229	84	14
ABR_-_1082914.23-P1P2	0	0	0
ABR_-_1083030.23-P1P2	0	0	0
ABR_-_1083256.23-P1P2	201	135	28
ABR_-_1083263.23-P1P2	264	258	507
ABT1_+_26597184.23-P1P2	369	245	269
ABT1_+_26597384.23-P1P2	0	0	0
ABT1_+_26597401.23-P1P2	0	0	0
ABT1_+_26597412.23-P1P2	377	390	173
ABT1_-_26597183.23-P1P2	0	0	0
ABT1_-_26597263.23-P1P2	509	390	430
ABT1_-_26597427.23-P1P2	287	389	235
ABT1_-_26597485.23-P1P2	0	0	0
ABT1_-_26597617.23-P1P2	196	271	261
ABT1_-_26597649.23-P1P2	0	0	0
ABTB1_+_127391808.23-P1P2	220	260	56
ABTB1_+_127391828.23-P1P2	168	143	346
ABTB1_+_127391831.23-P1P2	199	218	236
ABTB1_+_127391861.23-P1P2	0	0	0
ABTB1_+_127392211.23-P1P2	0	0	0
ABTB1_+_127392221.23-P1P2	320	312	197
ABTB1_-_127391845.23-P1P2	0	0	0
ABTB1_-_127392172.23-P1P2	0	0	0
ABTB1_-_127392198.23-P1P2	109	26	1
ABTB1_-_127392210.23-P1P2	0	0	0
ABTB2_+_34379321.23-P1P2	0	0	0
ABTB2_+_34379353.23-P1P2	0	0	0
ABTB2_-_34379074.23-P1P2	266	223	165
ABTB2_-_34379083.23-P1P2	0	0	0
ABTB2_-_34379146.23-P1P2	316	468	244
ABTB2_-_34379166.23-P1P2	0	0	0
ABTB2_-_34379310.23-P1P2	289	399	746
ABTB2_-_34379384.23-P1P2	0	0	0
ABTB2_-_34379465.23-P1P2	409	321	333
ABTB2_-_34379521.23-P1P2	258	202	294
ACAA1_+_38178110.23-P1P2	0	0	0
ACAA1_+_38178133.23-P1P2	0	0	0
ACAA1_+_38178488.23-P1P2	268	367	388
ACAA1_+_38178517.23-P1P2	287	143	6
ACAA1_+_38178570.23-P1P2	191	441	744
ACAA1_-_38178165.23-P1P2	0	0	0
ACAA1_-_38178168.23-P1P2	266	228	102
ACAA1_-_38178171.23-P1P2	0	0	0
ACAA1_-_38178499.23-P1P2	0	0	0
ACAA1_-_38178575.23-P1P2	329	221	180
ACAA2_+_47339402.23-P1P2	0	0	0
ACAA2_+_47339407.23-P1P2	0	0	0
ACAA2_+_47339850.23-P1P2	429	514	61
ACAA2_-_47339441.23-P1P2	0	0	0
ACAA2_-_47339449.23-P1P2	374	386	291
ACAA2_-_47339655.23-P1P2	0	0	0
ACAA2_-_47339855.23-P1P2	297	361	521
ACAA2_-_47339858.23-P1P2	318	313	112
ACAA2_-_47339876.23-P1P2	384	403	524
ACAA2_-_47339894.23-P1P2	0	0	0
ACACA_+_35715534.23-P1P2	238	103	201
ACACA_+_35715655.23-P1P2	121	34	27
ACACA_+_35715673.23-P1P2	0	0	0
ACACA_+_35715687.23-P1P2	0	0	0
ACACA_-_35715615.23-P1P2	0	0	0
ACACA_-_35715847.23-P1P2	280	351	13
ACACA_-_35715962.23-P1P2	0	0	0
ACACA_-_35715992.23-P1P2	639	818	454
ACACA_-_35716002.23-P1P2	183	109	988
ACACA_-_35716041.23-P1P2	0	0	0
ACACB_+_109569160.23-P1	166	166	238
ACACB_+_109569170.23-P1	462	638	352
ACACB_+_109569423.23-P1	0	0	0
ACACB_+_109569572.23-P1	0	0	0
ACACB_+_109592523.23-P2	0	0	0
ACACB_+_109592546.23-P2	0	0	0
ACACB_+_109592574.23-P2	261	533	534
ACACB_+_109592577.23-P2	0	0	0
ACACB_+_109592655.23-P2	299	300	135
ACACB_+_109592908.23-P2	109	179	2
ACACB_-_109569178.23-P1	162	365	42
ACACB_-_109569213.23-P1	0	0	0
ACACB_-_109569231.23-P1	245	281	120
ACACB_-_109569253.23-P1	0	0	0
ACACB_-_109569626.23-P1	0	0	0
ACACB_-_109569639.23-P1	161	160	144
ACACB_-_109592496.23-P2	347	446	114
ACACB_-_109592519.23-P2	354	265	197
ACACB_-_109592529.23-P2	0	0	0
ACACB_-_109592941.23-P2	0	0	0
ACAD10_+_112123853.23-P1P2	0	0	0
ACAD10_+_112123992.23-P1P2	0	0	0
ACAD10_+_112124115.23-P1P2	202	270	202
ACAD10_-_112123838.23-P1P2	0	0	0
ACAD10_-_112123885.23-P1P2	0	0	0
ACAD10_-_112123894.23-P1P2	267	223	11
ACAD10_-_112123907.23-P1P2	285	153	193
ACAD10_-_112123925.23-P1P2	423	475	182
ACAD10_-_112124129.23-P1P2	0	0	0
ACAD10_-_112124210.23-P1P2	218	188	27
ACAD11_+_132378245.23-P1P2	0	0	0
ACAD11_+_132378251.23-P1P2	0	0	0
ACAD11_+_132378312.23-P1P2	428	406	1045
ACAD11_+_132378627.23-P1P2	0	0	0
ACAD11_+_132379379.23-P1P2	347	679	1208
ACAD11_-_132378357.23-P1P2	0	0	0
ACAD11_-_132378588.23-P1P2	0	0	0
ACAD11_-_132378623.23-P1P2	175	254	102
ACAD11_-_132378633.23-P1P2	464	617	1059
ACAD11_-_132379444.23-P1P2	130	194	85
ACAD8_+_134123511.23-P1P2	381	846	249
ACAD8_+_134123936.23-P1P2	0	0	0
ACAD8_-_134123445.23-P1P2	0	0	0
ACAD8_-_134123448.23-P1P2	358	654	35
ACAD8_-_134123455.23-P1P2	393	277	228
ACAD8_-_134123480.23-P1P2	0	0	0
ACAD8_-_134123488.23-P1P2	0	0	0
ACAD8_-_134123502.23-P1P2	473	443	272
ACAD8_-_134123507.23-P1P2	284	278	80
ACAD8_-_134123648.23-P1P2	0	0	0
ACAD9_+_128598584.23-P1P2	0	0	0
ACAD9_+_128598604.23-P1P2	279	299	179
ACAD9_+_128598694.23-P1P2	0	0	0
ACAD9_+_128598781.23-P1P2	0	0	0
ACAD9_-_128598499.23-P1P2	121	80	19
ACAD9_-_128598508.23-P1P2	270	88	126
ACAD9_-_128598528.23-P1P2	305	134	279
ACAD9_-_128598541.23-P1P2	283	269	234
ACAD9_-_128598801.23-P1P2	0	0	0
ACAD9_-_128598823.23-P1P2	0	0	0
ACADL_+_211089708.23-P1P2	0	0	0
ACADL_+_211089722.23-P1P2	111	102	136
ACADL_+_211090089.23-P1P2	0	0	0
ACADL_-_211089616.23-P1P2	0	0	0
ACADL_-_211089695.23-P1P2	281	235	171
ACADL_-_211090002.23-P1P2	0	0	0
ACADL_-_211090030.23-P1P2	209	245	175
ACADL_-_211090048.23-P1P2	181	159	48
ACADL_-_211090061.23-P1P2	0	0	0
ACADL_-_211090095.23-P1P2	265	272	289
ACADM_+_76190107.23-P1P2	373	227	1262
ACADM_+_76190432.23-P1P2	266	123	142
ACADM_+_76190695.23-P1P2	155	136	49
ACADM_+_76190716.23-P1P2	0	0	0
ACADM_+_76190816.23-P1P2	0	0	0
ACADM_-_76190463.23-P1P2	0	0	0
ACADM_-_76190475.23-P1P2	224	164	638
ACADM_-_76190620.23-P1P2	0	0	0
ACADM_-_76190633.23-P1P2	344	300	220
ACADM_-_76190671.23-P1P2	0	0	0
ACADSB_+_124768533.23-P1P2	0	0	0
ACADSB_+_124768710.23-P1P2	0	0	0
ACADSB_+_124768874.23-P1P2	264	135	88
ACADSB_+_124768891.23-P1P2	148	353	343
ACADSB_+_124768894.23-P1P2	0	0	0
ACADSB_+_124768941.23-P1P2	128	125	22
ACADSB_+_124768944.23-P1P2	228	378	26
ACADSB_+_124768952.23-P1P2	0	0	0
ACADSB_-_124768497.23-P1P2	0	0	0
ACADSB_-_124768552.23-P1P2	371	185	456
ACADS_+_121163619.23-P1P2	0	0	0
ACADS_+_121163685.23-P1P2	933	775	928
ACADS_+_121163695.23-P1P2	0	0	0
ACADS_+_121163865.23-P1P2	0	0	0
ACADS_+_121164027.23-P1P2	0	0	0
ACADS_+_121164090.23-P1P2	214	79	57
ACADS_-_121163653.23-P1P2	529	785	613
ACADS_-_121163657.23-P1P2	470	610	1010
ACADS_-_121163671.23-P1P2	642	400	763
ACADS_-_121163758.23-P1P2	0	0	0
ACADVL_+_7123231.23-P1P2	0	0	0
ACADVL_+_7123718.23-P1P2	0	0	0
ACADVL_-_7123221.23-P1P2	193	250	29
ACADVL_-_7123242.23-P1P2	0	0	0
ACADVL_-_7123283.23-P1P2	315	319	68
ACADVL_-_7123300.23-P1P2	0	0	0
ACADVL_-_7123392.23-P1P2	0	0	0
ACADVL_-_7123639.23-P1P2	239	458	9
ACADVL_-_7123665.23-P1P2	239	311	193
ACADVL_-_7123677.23-P1P2	258	462	463
ACAN_+_89346671.23-P1P2	0	0	0
ACAN_+_89347050.23-P1P2	0	0	0
ACAN_+_89347054.23-P1P2	0	0	0
ACAN_+_89347058.23-P1P2	0	0	0
ACAN_+_89347139.23-P1P2	173	52	80
ACAN_+_89347148.23-P1P2	31	26	0
ACAN_+_89347151.23-P1P2	116	108	337
ACAN_-_89346701.23-P1P2	295	113	306
ACAN_-_89346738.23-P1P2	0	0	0
ACAN_-_89347101.23-P1P2	679	800	333
ACAP1_+_7239854.23-P1P2	237	268	126
ACAP1_+_7239897.23-P1P2	0	0	0
ACAP1_+_7239925.23-P1P2	0	0	0
ACAP1_+_7239956.23-P1P2	241	229	660
ACAP1_+_7240302.23-P1P2	0	0	0
ACAP1_+_7240320.23-P1P2	135	79	12
ACAP1_-_7239866.23-P1P2	160	310	72
ACAP1_-_7240198.23-P1P2	0	0	0
ACAP1_-_7240242.23-P1P2	182	243	54
ACAP1_-_7240264.23-P1P2	0	0	0
ACAP2_+_195163325.23-P1P2	0	0	0
ACAP2_+_195163701.23-P1P2	0	0	0
ACAP2_+_195163707.23-P1P2	403	524	374
ACAP2_-_195163292.23-P1P2	0	0	0
ACAP2_-_195163352.23-P1P2	160	352	776
ACAP2_-_195163362.23-P1P2	363	34	3
ACAP2_-_195163382.23-P1P2	0	0	0
ACAP2_-_195163395.23-P1P2	226	250	496
ACAP2_-_195163655.23-P1P2	335	425	881
ACAP2_-_195163749.23-P1P2	0	0	0
ACAP3_+_1242907.23-P1P2	0	0	0
ACAP3_+_1243258.23-P1P2	747	580	744
ACAP3_+_1243301.23-P1P2	0	0	0
ACAP3_+_1243337.23-P1P2	368	608	597
ACAP3_-_1242824.23-P1P2	0	0	0
ACAP3_-_1242913.23-P1P2	0	0	0
ACAP3_-_1243095.23-P1P2	577	728	500
ACAP3_-_1243221.23-P1P2	549	861	798
ACAP3_-_1243228.23-P1P2	0	0	0
ACAP3_-_1243235.23-P1P2	565	342	145
ACAT1_+_107992288.23-P1P2	36	15	72
ACAT1_+_107992310.23-P1P2	223	319	159
ACAT1_+_107992321.23-P1P2	273	308	153
ACAT1_+_107992690.23-P1P2	0	0	0
ACAT1_+_107992693.23-P1P2	0	0	0
ACAT1_-_107992307.23-P1P2	0	0	0
ACAT1_-_107992336.23-P1P2	0	0	0
ACAT1_-_107992364.23-P1P2	475	385	335
ACAT1_-_107992702.23-P1P2	0	0	0
ACAT1_-_107992733.23-P1P2	365	223	297
ACAT2_+_160183137.23-P1P2	0	0	0
ACAT2_+_160183421.23-P1P2	0	0	0
ACAT2_+_160183436.23-P1P2	35	25	0
ACAT2_+_160183505.23-P1P2	317	475	146
ACAT2_-_160183042.23-P1P2	0	0	0
ACAT2_-_160183054.23-P1P2	297	196	34
ACAT2_-_160183095.23-P1P2	333	275	1046
ACAT2_-_160183174.23-P1P2	499	510	592
ACAT2_-_160183545.23-P1P2	0	0	0
ACAT2_-_160183588.23-P1P2	0	0	0
ACBD3_+_226374329.23-P1P2	167	198	196
ACBD3_+_226374366.23-P1P2	192	159	0
ACBD3_-_226373901.23-P1P2	0	0	0
ACBD3_-_226373955.23-P1P2	0	0	0
ACBD3_-_226373992.23-P1P2	352	428	590
ACBD3_-_226373998.23-P1P2	0	0	0
ACBD3_-_226374023.23-P1P2	0	0	0
ACBD3_-_226374064.23-P1P2	0	0	0
ACBD3_-_226374403.23-P1P2	209	354	43
ACBD3_-_226374411.23-P1P2	145	163	294
ACBD4_+_43210021.23-P2	140	148	136
ACBD4_+_43210042.23-P2	252	455	263
ACBD4_+_43210060.23-P2	0	0	0
ACBD4_+_43210408.23-P2	100	50	309
ACBD4_+_43210421.23-P2	0	0	0
ACBD4_+_43213044.23-P1	0	0	0
ACBD4_+_43213087.23-P1	168	289	357
ACBD4_+_43213412.23-P1	22	0	0
ACBD4_-_43210055.23-P2	237	344	225
ACBD4_-_43210342.23-P2	0	0	0
ACBD4_-_43210377.23-P2	0	0	0
ACBD4_-_43210416.23-P2	0	0	0
ACBD4_-_43210458.23-P2	0	0	0
ACBD4_-_43213050.23-P1	61	26	98
ACBD4_-_43213072.23-P1	304	224	7
ACBD4_-_43213075.23-P1	84	217	0
ACBD4_-_43213105.23-P1	0	0	0
ACBD4_-_43213242.23-P1	0	0	0
ACBD4_-_43213460.23-P1	0	0	0
ACBD4_-_43213499.23-P1	0	0	0
ACBD5_+_27529127.23-P1P2	0	0	0
ACBD5_+_27529290.23-P1P2	0	0	0
ACBD5_+_27529332.23-P1P2	241	203	45
ACBD5_+_27529682.23-P1P2	259	278	47
ACBD5_+_27529701.23-P1P2	231	270	404
ACBD5_+_27529710.23-P1P2	369	441	114
ACBD5_+_27529713.23-P1P2	0	0	0
ACBD5_-_27529363.23-P1P2	0	0	0
ACBD5_-_27529679.23-P1P2	177	145	907
ACBD5_-_27529780.23-P1P2	0	0	0
ACBD6_+_180471319.23-P1P2	355	364	153
ACBD6_+_180471324.23-P1P2	0	0	0
ACBD6_+_180471354.23-P1P2	274	475	158
ACBD6_+_180471478.23-P1P2	0	0	0
ACBD6_+_180471539.23-P1P2	0	0	0
ACBD6_+_180471617.23-P1P2	428	340	129
ACBD6_-_180471311.23-P1P2	0	0	0
ACBD6_-_180471491.23-P1P2	0	0	0
ACBD6_-_180471532.23-P1P2	163	159	2
ACBD6_-_180471707.23-P1P2	307	285	144
ACBD7_+_15130458.23-P1P2	0	0	0
ACBD7_+_15130520.23-P1P2	241	410	79
ACBD7_+_15130765.23-P1P2	0	0	0
ACBD7_+_15130776.23-P1P2	225	452	120
ACBD7_-_15130379.23-P1P2	297	392	163
ACBD7_-_15130397.23-P1P2	61	11	126
ACBD7_-_15130438.23-P1P2	79	71	0
ACBD7_-_15130555.23-P1P2	0	0	0
ACBD7_-_15130579.23-P1P2	0	0	0
ACBD7_-_15130633.23-P1P2	0	0	0
ACCSL_+_44069556.23-ENST00000378832.1	0	0	0
ACCSL_+_44069616.23-ENST00000378832.1	454	298	287
ACCSL_+_44069971.23-ENST00000378832.1	497	273	377
ACCSL_+_44069981.23-ENST00000378832.1	110	42	131
ACCSL_+_44069992.23-ENST00000378832.1	0	0	0
ACCSL_-_44069582.23-ENST00000378832.1	201	117	11
ACCSL_-_44069740.23-ENST00000378832.1	0	0	0
ACCSL_-_44069759.23-ENST00000378832.1	0	0	0
ACCSL_-_44069772.23-ENST00000378832.1	0	0	0
ACCSL_-_44069930.23-ENST00000378832.1	0	0	0
ACCS_+_44087946.23-P1P2	115	204	18
ACCS_+_44088025.23-P1P2	0	0	0
ACCS_+_44088028.23-P1P2	135	152	143
ACCS_+_44088070.23-P1P2	0	0	0
ACCS_+_44088091.23-P1P2	405	601	218
ACCS_+_44088215.23-P1P2	142	80	82
ACCS_+_44088290.23-P1P2	0	0	0
ACCS_-_44088081.23-P1P2	0	0	0
ACCS_-_44088090.23-P1P2	377	219	342
ACCS_-_44088106.23-P1P2	0	0	0
ACD_+_67693727.23-P1P2	0	0	0
ACD_+_67693748.23-P1P2	525	661	2062
ACD_+_67694105.23-P1P2	0	0	0
ACD_+_67694124.23-P1P2	575	171	264
ACD_-_67693904.23-P1P2	265	260	364
ACD_-_67693954.23-P1P2	0	0	0
ACD_-_67693957.23-P1P2	79	127	73
ACD_-_67694092.23-P1P2	0	0	0
ACD_-_67694143.23-P1P2	597	176	203
ACD_-_67694152.23-P1P2	0	0	0
ACE2_+_15618824.23-P1P2	0	0	0
ACE2_+_15618847.23-P1P2	0	0	0
ACE2_+_15619016.23-P1P2	17	82	4
ACE2_+_15619047.23-P1P2	0	0	0
ACE2_+_15619087.23-P1P2	83	137	162
ACE2_-_15618591.23-P1P2	0	0	0
ACE2_-_15618594.23-P1P2	164	279	88
ACE2_-_15618975.23-P1P2	80	49	0
ACE2_-_15618978.23-P1P2	0	0	0
ACE2_-_15619013.23-P1P2	233	131	244
ACER1_+_6333110.23-P1P2	246	254	294
ACER1_+_6333137.23-P1P2	172	114	738
ACER1_+_6333164.23-P1P2	163	162	178
ACER1_+_6333525.23-P1P2	0	0	0
ACER1_-_6333127.23-P1P2	0	0	0
ACER1_-_6333176.23-P1P2	0	0	0
ACER1_-_6333413.23-P1P2	0	0	0
ACER1_-_6333545.23-P1P2	69	24	65
ACER1_-_6333558.23-P1P2	202	234	35
ACER1_-_6333623.23-P1P2	0	0	0
ACER2_+_19409007.23-P1P2	257	727	256
ACER2_+_19409248.23-P1P2	462	683	81
ACER2_+_19409371.23-P1P2	0	0	0
ACER2_+_19409376.23-P1P2	374	604	209
ACER2_+_19409383.23-P1P2	259	397	328
ACER2_+_19409433.23-P1P2	0	0	0
ACER2_+_19409493.23-P1P2	0	0	0
ACER2_-_19409274.23-P1P2	0	0	0
ACER2_-_19409294.23-P1P2	0	0	0
ACER2_-_19409474.23-P1P2	360	409	820
ACER3_+_76571969.23-P1P2	177	93	742
ACER3_+_76572444.23-P1P2	0	0	0
ACER3_-_76571770.23-P1P2	0	0	0
ACER3_-_76571978.23-P1P2	108	58	305
ACER3_-_76572000.23-P1P2	229	167	0
ACER3_-_76572003.23-P1P2	294	251	300
ACER3_-_76572006.23-P1P2	0	0	0
ACER3_-_76572045.23-P1P2	0	0	0
ACER3_-_76572313.23-P1P2	0	0	0
ACER3_-_76572404.23-P1P2	357	347	216
ACE_+_61554448.23-P1	235	217	340
ACE_+_61554534.23-P1	0	0	0
ACE_+_61554651.23-P1	0	0	0
ACE_+_61554816.23-P1	0	0	0
ACE_+_61554829.23-P1	539	519	1179
ACE_+_61562226.23-P2	0	0	0
ACE_+_61562272.23-P2	406	578	372
ACE_+_61562293.23-P2	155	65	34
ACE_+_61562404.23-P2	0	0	0
ACE_+_61562589.23-P2	0	0	0
ACE_-_61554428.23-P1	388	391	722
ACE_-_61554458.23-P1	416	725	1656
ACE_-_61554461.23-P1	447	466	1135
ACE_-_61554901.23-P1	0	0	0
ACE_-_61554915.23-P1	0	0	0
ACE_-_61562238.23-P2	426	345	316
ACE_-_61562443.23-P2	169	210	30
ACE_-_61562505.23-P2	0	0	0
ACE_-_61562601.23-P2	0	0	0
ACE_-_61562661.23-P2	190	174	199
ACHE_+_100493137.23-P1	0	0	0
ACHE_+_100493329.23-P1	0	0	0
ACHE_+_100493456.23-P1	580	472	1506
ACHE_+_100493473.23-P1	279	547	315
ACHE_+_100494559.23-P2	230	307	68
ACHE_+_100494570.23-P2	453	375	307
ACHE_+_100494596.23-P2	0	0	0
ACHE_-_100493040.23-P1	0	0	0
ACHE_-_100493104.23-P1	0	0	0
ACHE_-_100493122.23-P1	74	69	88
ACHE_-_100493407.23-P1	0	0	0
ACHE_-_100493427.23-P1	168	104	41
ACHE_-_100493486.23-P1	190	185	172
ACHE_-_100494233.23-P2	457	649	238
ACHE_-_100494236.23-P2	246	353	187
ACHE_-_100494326.23-P2	0	0	0
ACHE_-_100494356.23-P2	0	0	0
ACHE_-_100494415.23-P2	0	0	0
ACHE_-_100494526.23-P2	0	0	0
ACHE_-_100494578.23-P2	699	759	246
ACIN1_+_23540370.23-P2	0	0	0
ACIN1_+_23540783.23-P2	0	0	0
ACIN1_+_23563821.23-P1	0	0	0
ACIN1_+_23563962.23-P1	153	236	412
ACIN1_+_23564097.23-P1	251	209	32
ACIN1_+_23564314.23-P1	233	544	292
ACIN1_+_23564345.23-P1	0	0	0
ACIN1_-_23540292.23-P2	319	237	76
ACIN1_-_23540315.23-P2	0	0	0
ACIN1_-_23540722.23-P2	292	211	80
ACIN1_-_23540725.23-P2	0	0	0
ACIN1_-_23540730.23-P2	126	58	0
ACIN1_-_23540744.23-P2	206	134	2
ACIN1_-_23540756.23-P2	226	83	57
ACIN1_-_23540802.23-P2	0	0	0
ACIN1_-_23563847.23-P1	253	284	1293
ACIN1_-_23563913.23-P1	257	365	366
ACIN1_-_23564062.23-P1	336	278	293
ACIN1_-_23564262.23-P1	354	219	153
ACIN1_-_23564284.23-P1	401	363	373
ACKR2_+_42850956.23-P1P2	90	78	1300
ACKR2_-_42850976.23-P1P2	205	284	907
ACKR2_-_42850987.23-P1P2	0	0	0
ACKR2_-_42850992.23-P1P2	277	432	193
ACKR2_-_42851020.23-P1P2	533	470	750
ACKR2_-_42851024.23-P1P2	0	0	0
ACKR2_-_42851391.23-P1P2	0	0	0
ACKR2_-_42851412.23-P1P2	0	0	0
ACKR2_-_42851475.23-P1P2	0	0	0
ACKR2_-_42851479.23-P1P2	179	341	122
ACKR3_+_237476442.23-P2	0	0	0
ACKR3_+_237476473.23-P2	286	328	97
ACKR3_+_237476736.23-P2	0	0	0
ACKR3_+_237476822.23-P2	23	93	0
ACKR3_+_237476887.23-P2	0	0	0
ACKR3_+_237478500.23-P1	394	384	335
ACKR3_+_237478916.23-P1	114	42	119
ACKR3_+_237478950.23-P1	284	349	247
ACKR3_-_237476457.23-P2	0	0	0
ACKR3_-_237476493.23-P2	209	301	199
ACKR3_-_237476505.23-P2	358	414	826
ACKR3_-_237476881.23-P2	0	0	0
ACKR3_-_237476900.23-P2	281	585	7
ACKR3_-_237478572.23-P1	0	0	0
ACKR3_-_237478578.23-P1	148	146	49
ACKR3_-_237478586.23-P1	0	0	0
ACKR3_-_237478610.23-P1	129	57	3
ACKR3_-_237478615.23-P1	0	0	0
ACKR3_-_237478884.23-P1	0	0	0
ACKR3_-_237478929.23-P1	0	0	0
ACKR4_+_132316216.23-P1P2	0	0	0
ACKR4_+_132316328.23-P1P2	0	0	0
ACKR4_+_132316377.23-P1P2	140	20	1
ACKR4_+_132316545.23-P1P2	0	0	0
ACKR4_-_132316111.23-P1P2	339	478	587
ACKR4_-_132316167.23-P1P2	34	89	0
ACKR4_-_132316171.23-P1P2	24	0	0
ACKR4_-_132316248.23-P1P2	0	0	0
ACKR4_-_132316406.23-P1P2	0	0	0
ACKR4_-_132316525.23-P1P2	316	395	598
ACLY_+_40074710.23-P1P2	0	0	0
ACLY_+_40074807.23-P1P2	538	183	110
ACLY_+_40075121.23-P1P2	218	149	269
ACLY_-_40074750.23-P1P2	0	0	0
ACLY_-_40074817.23-P1P2	143	58	50
ACLY_-_40075090.23-P1P2	315	435	1208
ACLY_-_40075168.23-P1P2	0	0	0
ACLY_-_40075192.23-P1P2	0	0	0
ACLY_-_40075221.23-P1P2	0	0	0
ACLY_-_40075227.23-P1P2	205	226	232
ACMSD_+_135596183.23-P1P2	272	174	266
ACMSD_+_135596266.23-P1P2	0	0	0
ACMSD_-_135596118.23-P1P2	0	0	0
ACMSD_-_135596123.23-P1P2	265	299	197
ACMSD_-_135596149.23-P1P2	0	0	0
ACMSD_-_135596200.23-P1P2	141	88	328
ACMSD_-_135596315.23-P1P2	0	0	0
ACMSD_-_135596354.23-P1P2	147	260	81
ACMSD_-_135596438.23-P1P2	257	170	130
ACMSD_-_135596683.23-P1P2	0	0	0
ACN9_+_96747038.23-P1P2	0	0	0
ACN9_+_96747061.23-P1P2	0	0	0
ACN9_+_96747104.23-P1P2	266	148	148
ACN9_+_96747221.23-P1P2	0	0	0
ACN9_+_96747240.23-P1P2	299	266	648
ACN9_+_96747363.23-P1P2	179	264	181
ACN9_-_96747019.23-P1P2	0	0	0
ACN9_-_96747046.23-P1P2	264	406	165
ACN9_-_96747065.23-P1P2	233	203	728
ACN9_-_96747455.23-P1P2	0	0	0
ACO1_+_32384680.23-P1P2	224	306	108
ACO1_+_32384714.23-P1P2	0	0	0
ACO1_+_32385057.23-P1P2	306	264	284
ACO1_-_32384671.23-P1P2	0	0	0
ACO1_-_32384696.23-P1P2	0	0	0
ACO1_-_32384733.23-P1P2	353	692	507
ACO1_-_32384889.23-P1P2	0	0	0
ACO1_-_32385047.23-P1P2	302	360	541
ACO1_-_32385064.23-P1P2	186	201	318
ACO1_-_32385115.23-P1P2	0	0	0
ACO2_+_41865203.23-P1P2	266	219	285
ACO2_+_41865228.23-P1P2	148	33	48
ACO2_+_41865231.23-P1P2	0	0	0
ACO2_+_41865345.23-P1P2	171	321	36
ACO2_+_41865484.23-P1P2	0	0	0
ACO2_+_41865560.23-P1P2	0	0	0
ACO2_-_41865209.23-P1P2	220	258	359
ACO2_-_41865357.23-P1P2	0	0	0
ACO2_-_41865534.23-P1P2	220	333	50
ACO2_-_41865573.23-P1P2	0	0	0
ACOT11_+_55007947.23-P2	92	166	5
ACOT11_+_55007958.23-P2	0	0	0
ACOT11_+_55007963.23-P2	167	180	69
ACOT11_+_55008024.23-P2	0	0	0
ACOT11_+_55008184.23-P2	0	0	0
ACOT11_+_55008406.23-P2	371	413	254
ACOT11_+_55013888.23-P1	205	110	51
ACOT11_+_55013964.23-P1	175	159	24
ACOT11_+_55013970.23-P1	378	281	340
ACOT11_+_55014110.23-P1	0	0	0
ACOT11_-_55008004.23-P2	184	332	485
ACOT11_-_55008353.23-P2	0	0	0
ACOT11_-_55008376.23-P2	194	239	517
ACOT11_-_55008399.23-P2	0	0	0
ACOT11_-_55013905.23-P1	0	0	0
ACOT11_-_55013950.23-P1	214	301	1205
ACOT11_-_55014024.23-P1	0	0	0
ACOT11_-_55014173.23-P1	0	0	0
ACOT11_-_55014234.23-P1	88	194	244
ACOT11_-_55014292.23-P1	0	0	0
ACOT12_+_80689507.23-P1P2	0	0	0
ACOT12_+_80689555.23-P1P2	0	0	0
ACOT12_+_80689628.23-P1P2	355	295	896
ACOT12_+_80689672.23-P1P2	160	79	375
ACOT12_+_80689920.23-P1P2	0	0	0
ACOT12_+_80689929.23-P1P2	30	37	12
ACOT12_+_80689961.23-P1P2	0	0	0
ACOT12_-_80689574.23-P1P2	170	93	218
ACOT12_-_80689897.23-P1P2	293	259	124
ACOT12_-_80689916.23-P1P2	0	0	0
ACOT13_+_24667341.23-P1P2	290	194	310
ACOT13_+_24667625.23-P1P2	0	0	0
ACOT13_-_24667290.23-P1P2	0	0	0
ACOT13_-_24667329.23-P1P2	462	924	1013
ACOT13_-_24667371.23-P1P2	336	429	1839
ACOT13_-_24667374.23-P1P2	0	0	0
ACOT13_-_24667386.23-P1P2	123	252	202
ACOT13_-_24667473.23-P1P2	192	287	401
ACOT13_-_24667530.23-P1P2	0	0	0
ACOT13_-_24667815.23-P1P2	0	0	0
ACOT1_+_74003818.23-P1P2	427	464	145
ACOT1_+_74003838.23-P1P2	0	0	0
ACOT1_+_74003843.23-P1P2	364	369	404
ACOT1_+_74004100.23-P1P2	409	739	581
ACOT1_-_74004062.23-P1P2	288	685	106
ACOT1_-_74004076.23-P1P2	205	463	190
ACOT1_-_74004103.23-P1P2	0	0	0
ACOT1_-_74004113.23-P1P2	0	0	0
ACOT1_-_74004496.23-P1P2	0	0	0
ACOT1_-_74004524.23-P1P2	0	0	0
ACOT2_+_74035740.23-P1P2	250	268	397
ACOT2_+_74035970.23-P1P2	157	142	15
ACOT2_+_74036024.23-P1P2	231	247	453
ACOT2_+_74036035.23-P1P2	0	0	0
ACOT2_+_74036054.23-P1P2	0	0	0
ACOT2_-_74036039.23-P1P2	0	0	0
ACOT2_-_74036051.23-P1P2	307	156	199
ACOT2_-_74036080.23-P1P2	0	0	0
ACOT2_-_74036118.23-P1P2	0	0	0
ACOT2_-_74036501.23-P1P2	323	301	406
ACOT4_+_74058581.23-P1P2	0	0	0
ACOT4_+_74058635.23-P1P2	296	250	116
ACOT4_+_74058647.23-P1P2	159	0	7
ACOT4_+_74058687.23-P1P2	0	0	0
ACOT4_+_74058910.23-P1P2	345	257	349
ACOT4_+_74058918.23-P1P2	212	314	581
ACOT4_+_74059053.23-P1P2	0	0	0
ACOT4_+_74059070.23-P1P2	0	0	0
ACOT4_-_74059158.23-P1P2	0	0	0
ACOT4_-_74059268.23-P1P2	324	328	512
ACOT6_+_74077704.23-P1P2	458	420	51
ACOT6_+_74077926.23-P1P2	195	251	876
ACOT6_+_74078053.23-P1P2	266	446	838
ACOT6_+_74078097.23-P1P2	0	0	0
ACOT6_+_74078110.23-P1P2	0	0	0
ACOT6_-_74077642.23-P1P2	0	0	0
ACOT6_-_74077963.23-P1P2	0	0	0
ACOT6_-_74077984.23-P1P2	257	210	158
ACOT6_-_74078059.23-P1P2	177	164	123
ACOT6_-_74078124.23-P1P2	0	0	0
ACOT7_+_6453356.23-P1P2	313	225	151
ACOT7_-_6453209.23-P1P2	0	0	0
ACOT7_-_6453318.23-P1P2	0	0	0
ACOT7_-_6453331.23-P1P2	0	0	0
ACOT7_-_6453334.23-P1P2	291	532	288
ACOT7_-_6453354.23-P1P2	0	0	0
ACOT7_-_6453369.23-P1P2	279	127	48
ACOT7_-_6453388.23-P1P2	237	284	1
ACOT7_-_6453406.23-P1P2	343	173	271
ACOT7_-_6453466.23-P1P2	0	0	0
ACOT8_+_44485553.23-P1P2	190	247	334
ACOT8_+_44485579.23-P1P2	0	0	0
ACOT8_+_44485987.23-P1P2	0	0	0
ACOT8_+_44486016.23-P1P2	174	387	129
ACOT8_+_44486037.23-P1P2	0	0	0
ACOT8_-_44485597.23-P1P2	174	108	284
ACOT8_-_44485644.23-P1P2	0	0	0
ACOT8_-_44485808.23-P1P2	0	0	0
ACOT8_-_44485992.23-P1P2	202	207	411
ACOT8_-_44486001.23-P1P2	385	205	138
ACOT9_+_23761133.23-P1P2	340	554	155
ACOT9_+_23761144.23-P1P2	0	0	0
ACOT9_+_23761350.23-P1P2	133	82	54
ACOT9_+_23761355.23-P1P2	0	0	0
ACOT9_+_23761360.23-P1P2	236	247	33
ACOT9_-_23760942.23-P1P2	0	0	0
ACOT9_-_23761181.23-P1P2	0	0	0
ACOT9_-_23761296.23-P1P2	0	0	0
ACOT9_-_23761316.23-P1P2	164	112	34
ACOT9_-_23761394.23-P1P2	239	375	376
ACOX1_+_73974830.23-P1P2	0	0	0
ACOX1_+_73975184.23-P1P2	0	0	0
ACOX1_+_73975227.23-P1P2	216	227	337
ACOX1_+_73975249.23-P1P2	0	0	0
ACOX1_-_73974792.23-P1P2	0	0	0
ACOX1_-_73974876.23-P1P2	0	0	0
ACOX1_-_73975169.23-P1P2	451	524	661
ACOX1_-_73975193.23-P1P2	283	338	655
ACOX1_-_73975196.23-P1P2	243	60	156
ACOX1_-_73975245.23-P1P2	415	634	413
ACOX2_+_58512259.23-P2	0	0	0
ACOX2_+_58512291.23-P2	0	0	0
ACOX2_+_58512428.23-P2	375	309	257
ACOX2_+_58512441.23-P2	218	246	31
ACOX2_+_58522495.23-P1	0	0	0
ACOX2_+_58522520.23-P1	258	221	255
ACOX2_+_58522693.23-P1	0	0	0
ACOX2_+_58522852.23-P1	500	595	838
ACOX2_+_58522860.23-P1	171	223	91
ACOX2_+_58522888.23-P1	180	308	332
ACOX2_+_58522893.23-P1	128	139	170
ACOX2_-_58512038.23-P2	314	271	422
ACOX2_-_58512043.23-P2	325	651	122
ACOX2_-_58512058.23-P2	0	0	0
ACOX2_-_58512157.23-P2	0	0	0
ACOX2_-_58512421.23-P2	0	0	0
ACOX2_-_58512435.23-P2	181	202	715
ACOX2_-_58522790.23-P1	0	0	0
ACOX2_-_58522878.23-P1	0	0	0
ACOX2_-_58522905.23-P1	0	0	0
ACOX3_+_8429824.23-P1	0	0	0
ACOX3_+_8430042.23-P1	0	0	0
ACOX3_+_8430113.23-P1	515	536	746
ACOX3_+_8430140.23-P1	264	238	348
ACOX3_+_8430181.23-P1	0	0	0
ACOX3_+_8430200.23-P1	0	0	0
ACOX3_+_8442240.23-P2	0	0	0
ACOX3_+_8442373.23-P2	347	265	473
ACOX3_+_8442383.23-P2	120	184	653
ACOX3_+_8442429.23-P2	0	0	0
ACOX3_+_8442463.23-P2	0	0	0
ACOX3_+_8442467.23-P2	137	177	213
ACOX3_-_8429711.23-P1	0	0	0
ACOX3_-_8430094.23-P1	127	159	217
ACOX3_-_8430121.23-P1	261	452	223
ACOX3_-_8430129.23-P1	180	299	452
ACOX3_-_8442139.23-P2	0	0	0
ACOX3_-_8442145.23-P2	0	0	0
ACOX3_-_8442419.23-P2	264	463	1003
ACOX3_-_8442435.23-P2	245	320	116
ACOXL_+_111490261.23-P1P2	0	0	0
ACOXL_+_111490271.23-P1P2	525	404	187
ACOXL_+_111490383.23-P1P2	0	0	0
ACOXL_+_111490544.23-P1P2	0	0	0
ACOXL_+_111490547.23-P1P2	280	249	281
ACOXL_+_111490560.23-P1P2	156	110	49
ACOXL_+_111490595.23-P1P2	234	260	1208
ACOXL_-_111490250.23-P1P2	0	0	0
ACOXL_-_111490612.23-P1P2	235	241	569
ACOXL_-_111490664.23-P1P2	0	0	0
ACP1_+_264980.23-P1P2	431	598	29
ACP1_+_265303.23-P1P2	55	76	14
ACP1_-_264936.23-P1P2	0	0	0
ACP1_-_264967.23-P1P2	285	278	37
ACP1_-_264970.23-P1P2	224	18	50
ACP1_-_264976.23-P1P2	0	0	0
ACP1_-_265107.23-P1P2	169	121	1
ACP1_-_265135.23-P1P2	0	0	0
ACP1_-_265335.23-P1P2	0	0	0
ACP1_-_265360.23-P1P2	0	0	0
ACP2_+_47270142.23-P1P2	0	0	0
ACP2_+_47270309.23-P1P2	0	0	0
ACP2_+_47270320.23-P1P2	292	563	459
ACP2_+_47270332.23-P1P2	7	0	5
ACP2_-_47269906.23-P1P2	0	0	0
ACP2_-_47269915.23-P1P2	126	90	761
ACP2_-_47269943.23-P1P2	0	0	0
ACP2_-_47269958.23-P1P2	148	136	120
ACP2_-_47270292.23-P1P2	0	0	0
ACP2_-_47270385.23-P1P2	299	191	97
ACP5_+_11688472.23-P1	57	22	46
ACP5_+_11688484.23-P1	0	0	0
ACP5_+_11689300.23-P2	0	0	0
ACP5_+_11689329.23-P2	0	0	0
ACP5_+_11689378.23-P2	0	0	0
ACP5_+_11689751.23-P2	0	0	0
ACP5_-_11688043.23-P1	0	0	0
ACP5_-_11688058.23-P1	0	0	0
ACP5_-_11688064.23-P1	0	0	0
ACP5_-_11688086.23-P1	191	306	161
ACP5_-_11688218.23-P1	0	0	0
ACP5_-_11688414.23-P1	522	684	762
ACP5_-_11688437.23-P1	287	273	44
ACP5_-_11688455.23-P1	242	169	126
ACP5_-_11689356.23-P2	284	407	122
ACP5_-_11689724.23-P2	508	491	459
ACP5_-_11689727.23-P2	457	343	228
ACP5_-_11689744.23-P2	140	217	46
ACP5_-_11689771.23-P2	473	403	731
ACP5_-_11689778.23-P2	0	0	0
ACP6_+_147141933.23-P1P2	0	0	0
ACP6_+_147141956.23-P1P2	762	884	1688
ACP6_+_147142089.23-P1P2	0	0	0
ACP6_+_147142126.23-P1P2	0	0	0
ACP6_+_147142159.23-P1P2	52	48	0
ACP6_+_147142188.23-P1P2	0	0	0
ACP6_-_147141887.23-P1P2	0	0	0
ACP6_-_147142348.23-P1P2	152	154	239
ACP6_-_147142356.23-P1P2	224	106	48
ACP6_-_147142393.23-P1P2	261	421	1243
ACPL2_+_140950667.23-P1P2	0	0	0
ACPL2_+_140950939.23-P1P2	0	0	0
ACPL2_+_140950942.23-P1P2	285	57	0
ACPL2_+_140950963.23-P1P2	0	0	0
ACPL2_+_140951037.23-P1P2	41	12	54
ACPL2_+_140951054.23-P1P2	0	0	0
ACPL2_+_140951088.23-P1P2	0	0	0
ACPL2_+_140951203.23-P1P2	395	325	602
ACPL2_-_140950647.23-P1P2	134	107	77
ACPL2_-_140951141.23-P1P2	0	0	0
ACPP_+_132036268.23-P1P2	358	375	333
ACPP_+_132036293.23-P1P2	241	218	326
ACPP_+_132036338.23-P1P2	125	157	171
ACPP_+_132036344.23-P1P2	0	0	0
ACPP_+_132036504.23-P1P2	71	71	278
ACPP_+_132036703.23-P1P2	174	376	56
ACPP_+_132036714.23-P1P2	0	0	0
ACPP_+_132036719.23-P1P2	0	0	0
ACPP_-_132036256.23-P1P2	0	0	0
ACPP_-_132036481.23-P1P2	0	0	0
ACPT_+_51293697.23-ENST00000270593.1	240	268	63
ACPT_+_51293752.23-ENST00000270593.1	0	0	0
ACPT_+_51293761.23-ENST00000270593.1	299	423	277
ACPT_+_51294074.23-ENST00000270593.1	153	134	69
ACPT_+_51294085.23-ENST00000270593.1	0	0	0
ACPT_+_51294143.23-ENST00000270593.1	0	0	0
ACPT_-_51293907.23-ENST00000270593.1	0	0	0
ACPT_-_51293910.23-ENST00000270593.1	381	305	250
ACPT_-_51294111.23-ENST00000270593.1	0	0	0
ACPT_-_51294122.23-ENST00000270593.1	135	54	0
ACRBP_+_6756117.23-P1P2	0	0	0
ACRBP_+_6756534.23-P1P2	0	0	0
ACRBP_+_6756555.23-P1P2	561	548	466
ACRBP_+_6756569.23-P1P2	444	536	1081
ACRBP_+_6756572.23-P1P2	834	893	802
ACRBP_-_6756113.23-P1P2	0	0	0
ACRBP_-_6756126.23-P1P2	316	266	46
ACRBP_-_6756147.23-P1P2	281	401	535
ACRBP_-_6756321.23-P1P2	0	0	0
ACRBP_-_6756581.23-P1P2	0	0	0
ACRC_+_70798298.23-P1P2	0	0	0
ACRC_-_70797923.23-P1P2	115	58	0
ACRC_-_70798359.23-P1P2	124	250	247
ACRC_-_70798376.23-P1P2	163	91	182
ACRC_-_70798668.23-P1P2	0	0	0
ACRC_-_70798671.23-P1P2	0	0	0
ACRC_-_70798717.23-P1P2	18	13	0
ACRC_-_70798728.23-P1P2	0	0	0
ACRC_-_70798784.23-P1P2	281	338	994
ACRC_-_70798787.23-P1P2	0	0	0
ACRV1_+_125550253.23-P1P2	328	578	879
ACRV1_+_125550289.23-P1P2	0	0	0
ACRV1_+_125550420.23-P1P2	220	249	0
ACRV1_+_125550697.23-P1P2	478	544	759
ACRV1_-_125550304.23-P1P2	0	0	0
ACRV1_-_125550308.23-P1P2	0	0	0
ACRV1_-_125550324.23-P1P2	308	264	348
ACRV1_-_125550488.23-P1P2	0	0	0
ACRV1_-_125550545.23-P1P2	0	0	0
ACRV1_-_125550695.23-P1P2	237	130	472
ACR_+_51176655.23-P1P2	0	0	0
ACR_+_51176910.23-P1P2	0	0	0
ACR_+_51177042.23-P1P2	0	0	0
ACR_+_51177061.23-P1P2	312	260	638
ACR_+_51177099.23-P1P2	236	182	152
ACR_-_51176666.23-P1P2	138	186	732
ACR_-_51176714.23-P1P2	352	229	1269
ACR_-_51176829.23-P1P2	449	625	321
ACR_-_51177047.23-P1P2	0	0	0
ACR_-_51177126.23-P1P2	0	0	0
ACSBG1_+_78526451.23-P1P2	0	0	0
ACSBG1_+_78526472.23-P1P2	187	105	50
ACSBG1_+_78526497.23-P1P2	161	170	7
ACSBG1_+_78526814.23-P1P2	207	130	249
ACSBG1_+_78526826.23-P1P2	0	0	0
ACSBG1_+_78526846.23-P1P2	199	344	69
ACSBG1_+_78526895.23-P1P2	0	0	0
ACSBG1_-_78526407.23-P1P2	0	0	0
[truncated: 207,071+ more rows]

## Sheet: Cra screen
	sgRNA read counts
CRISPRa sgRNA	T=0	DMSO	O	C	H
A1BG_+_58859110.23-P1	289	306	49	280	153
A1BG_+_58859124.23-P1	202	233	296	379	119
A1BG_+_58859191.23-P1	9	28	0	0	2
A1BG_+_58859199.23-P1	303	278	498	166	119
A1BG_+_58859204.23-P1	357	94	73	113	287
A1BG_+_58864862.23-P2	371	264	38	174	559
A1BG_+_58864915.23-P2	231	313	36	498	88
A1BG_+_58865068.23-P2	286	231	72	47	55
A1BG_+_58865122.23-P2	244	102	22	11	274
A1BG_+_58865296.23-P2	452	157	25	156	381
A1BG_-_58858991.23-P1	620	397	196	89	324
A1BG_-_58859113.23-P1	91	47	6	428	21
A1BG_-_58859158.23-P1	78	29	9	20	1
A1BG_-_58859244.23-P1	445	489	164	237	297
A1BG_-_58859314.23-P1	348	390	11	667	476
A1BG_-_58864882.23-P2	87	25	11	5	79
A1BG_-_58864933.23-P2	205	229	110	173	136
A1BG_-_58864955.23-P2	205	180	119	331	21
A1BG_-_58864975.23-P2	340	207	60	54	263
A1BG_-_58865269.23-P2	216	167	53	56	222
A1CF_+_52645473.23-P1P2	162	120	1	94	91
A1CF_+_52645511.23-P1P2	199	282	79	96	160
A1CF_+_52645527.23-P1P2	208	191	4	82	119
A1CF_+_52645549.23-P1P2	283	221	142	68	184
A1CF_-_52645451.23-P1P2	362	314	111	122	189
A1CF_-_52645458.23-P1P2	224	247	134	33	34
A1CF_-_52645463.23-P1P2	384	257	74	34	160
A1CF_-_52645539.23-P1P2	132	192	15	213	118
A1CF_-_52645838.23-P1P2	298	369	129	392	245
A1CF_-_52645861.23-P1P2	213	205	46	287	98
A2ML1_+_8974963.23-P1P2	288	388	95	194	420
A2ML1_+_8975008.23-P1P2	274	166	7	85	119
A2ML1_+_8975069.23-P1P2	164	59	9	17	138
A2ML1_+_8975127.23-P1P2	77	27	21	171	116
A2ML1_-_8975016.23-P1P2	259	256	54	487	320
A2ML1_-_8975026.23-P1P2	221	248	41	104	199
A2ML1_-_8975084.23-P1P2	230	206	84	40	226
A2ML1_-_8975087.23-P1P2	293	136	24	2	77
A2ML1_-_8975097.23-P1P2	248	404	50	108	929
A2ML1_-_8975176.23-P1P2	382	374	52	436	449
A2M_+_9268573.23-P1P2	208	274	125	23	143
A2M_+_9268702.23-P1P2	77	16	16	12	24
A2M_+_9268728.23-P1P2	193	340	27	357	176
A2M_+_9268776.23-P1P2	433	315	303	225	207
A2M_+_9268784.23-P1P2	174	245	874	176	329
A2M_+_9268794.23-P1P2	364	273	58	13	205
A2M_-_9268620.23-P1P2	194	208	48	89	69
A2M_-_9268635.23-P1P2	247	279	159	52	253
A2M_-_9268684.23-P1P2	101	190	30	44	105
A2M_-_9268687.23-P1P2	294	230	9	185	450
A3GALT2_+_33786914.23-ENST00000442999.3	106	241	21	11	109
A3GALT2_-_33786835.23-ENST00000442999.3	84	66	14	169	7
A3GALT2_-_33786839.23-ENST00000442999.3	221	112	19	48	118
A3GALT2_-_33786853.23-ENST00000442999.3	173	87	38	1819	119
A3GALT2_-_33786863.23-ENST00000442999.3	254	356	74	1	497
A3GALT2_-_33786879.23-ENST00000442999.3	322	413	70	1146	213
A3GALT2_-_33786924.23-ENST00000442999.3	219	463	17	1247	78
A3GALT2_-_33786947.23-ENST00000442999.3	114	91	13	121	70
A3GALT2_-_33786967.23-ENST00000442999.3	139	143	19	24	553
A3GALT2_-_33786971.23-ENST00000442999.3	262	625	6	45	160
A4GALT_+_43116948.23-P1P2	170	92	33	84	141
A4GALT_+_43116953.23-P1P2	348	822	220	1184	259
A4GALT_+_43116982.23-P1P2	97	123	24	38	79
A4GALT_+_43117014.23-P1P2	119	209	0	17	12
A4GALT_+_43117057.23-P1P2	131	107	8	61	717
A4GALT_+_43117061.23-P1P2	122	89	7	22	11
A4GALT_+_43117086.23-P1P2	168	176	97	321	157
A4GALT_+_43117094.23-P1P2	168	97	8	0	275
A4GALT_-_43116965.23-P1P2	243	165	68	158	191
A4GALT_-_43117031.23-P1P2	179	136	36	50	35
A4GNT_+_137851268.23-P1P2	218	527	15	59	247
A4GNT_+_137851351.23-P1P2	187	212	187	1375	376
A4GNT_+_137851367.23-P1P2	144	120	0	48	33
A4GNT_+_137851419.23-P1P2	577	520	88	301	154
A4GNT_+_137851432.23-P1P2	92	84	104	103	218
A4GNT_+_137851497.23-P1P2	120	143	100	403	183
A4GNT_-_137851295.23-P1P2	189	24	0	4	78
A4GNT_-_137851386.23-P1P2	57	91	8	1	50
A4GNT_-_137851396.23-P1P2	253	174	50	73	128
A4GNT_-_137851470.23-P1P2	217	208	65	89	187
AAAS_+_53715313.23-P1P2	159	273	120	37	212
AAAS_+_53715447.23-P1P2	188	152	37	263	149
AAAS_+_53715476.23-P1P2	116	21	4	29	29
AAAS_+_53715502.23-P1P2	88	23	4	6	11
AAAS_+_53715509.23-P1P2	54	0	19	0	57
AAAS_+_53715556.23-P1P2	200	316	13	31	333
AAAS_-_53715389.23-P1P2	290	175	194	805	137
AAAS_-_53715419.23-P1P2	246	360	203	1866	232
AAAS_-_53715438.23-P1P2	261	249	35	71	273
AAAS_-_53715519.23-P1P2	153	149	36	65	40
AACS_+_125549774.23-P1P2	220	355	122	18	172
AACS_+_125549828.23-P1P2	176	92	13	144	228
AACS_+_125549846.23-P1P2	362	309	76	32	227
AACS_-_125549706.23-P1P2	165	328	27	21	480
AACS_-_125549763.23-P1P2	278	143	39	374	229
AACS_-_125549875.23-P1P2	164	284	81	19	259
AACS_-_125549882.23-P1P2	256	262	133	157	145
AACS_-_125549890.23-P1P2	235	150	68	3935	92
AACS_-_125549895.23-P1P2	136	190	18	110	87
AACS_-_125549925.23-P1P2	237	305	70	90	220
AADACL2_+_151451280.23-P1P2	55	61	19	11	38
AADACL2_+_151451301.23-P1P2	110	244	42	41	159
AADACL2_+_151451367.23-P1P2	264	266	307	339	120
AADACL2_+_151451431.23-P1P2	204	153	96	281	273
AADACL2_+_151451607.23-P1P2	257	467	79	88	169
AADACL2_-_151451226.23-P1P2	277	394	60	508	163
AADACL2_-_151451238.23-P1P2	145	85	28	86	145
AADACL2_-_151451485.23-P1P2	464	762	344	551	355
AADACL2_-_151451546.23-P1P2	268	296	32	1055	103
AADACL2_-_151451555.23-P1P2	310	534	31	89	638
AADACL3_+_12775908.23-P1P2	153	136	16	98	76
AADACL3_+_12775953.23-P1P2	272	560	92	90	227
AADACL3_+_12775987.23-P1P2	182	63	22	780	35
AADACL3_+_12776017.23-P1P2	211	239	22	350	312
AADACL3_-_12775715.23-P1P2	244	85	14	70	74
AADACL3_-_12775723.23-P1P2	233	70	21	30	7
AADACL3_-_12775773.23-P1P2	92	44	19	21	470
AADACL3_-_12775815.23-P1P2	190	118	36	1861	264
AADACL3_-_12775818.23-P1P2	221	177	48	18	80
AADACL3_-_12775965.23-P1P2	115	119	109	46	70
AADACL4_+_12704309.23-P1P2	244	324	55	157	194
AADACL4_+_12704385.23-P1P2	187	237	376	38	120
AADACL4_+_12704396.23-P1P2	288	121	273	32	125
AADACL4_+_12704411.23-P1P2	166	96	16	6	50
AADACL4_-_12704055.23-P1P2	291	134	39	21	172
AADACL4_-_12704118.23-P1P2	290	370	61	440	575
AADACL4_-_12704126.23-P1P2	227	225	179	198	352
AADACL4_-_12704216.23-P1P2	371	439	21	57	236
AADACL4_-_12704368.23-P1P2	282	177	55	82	110
AADACL4_-_12704476.23-P1P2	138	40	15	0	57
AADAC_+_151531365.23-P1P2	392	619	132	887	170
AADAC_+_151531651.23-P1P2	284	695	211	87	395
AADAC_+_151531719.23-P1P2	450	544	178	77	304
AADAC_+_151531796.23-P1P2	213	224	11	19	217
AADAC_+_151531810.23-P1P2	59	118	9	105	23
AADAC_-_151531298.23-P1P2	137	120	18	24	149
AADAC_-_151531396.23-P1P2	73	48	25	8	29
AADAC_-_151531458.23-P1P2	14	0	2	0	3
AADAC_-_151531776.23-P1P2	34	43	7	84	0
AADAC_-_151531851.23-P1P2	8	4	0	48	20
AADAT_+_171011279.23-P1P2	296	248	202	608	508
AADAT_+_171011415.23-P1P2	206	161	113	186	161
AADAT_+_171011451.23-P1P2	115	6	19	176	7
AADAT_+_171011478.23-P1P2	120	80	11	120	197
AADAT_+_171011507.23-P1P2	340	99	27	54	146
AADAT_-_171011368.23-P1P2	320	363	151	5	218
AADAT_-_171011381.23-P1P2	116	113	9	16	80
AADAT_-_171011434.23-P1P2	405	310	105	256	117
AADAT_-_171011448.23-P1P2	77	137	19	36	66
AADAT_-_171011524.23-P1P2	211	198	20	4	273
AAED1_+_99417702.23-P1P2	63	41	30	472	35
AAED1_+_99417723.23-P1P2	282	154	86	75	130
AAED1_+_99417839.23-P1P2	74	38	17	7	18
AAED1_-_99417615.23-P1P2	132	13	0	33	29
AAED1_-_99417731.23-P1P2	179	96	93	35	293
AAED1_-_99417754.23-P1P2	156	255	7	17	68
AAED1_-_99417759.23-P1P2	362	434	67	885	512
AAED1_-_99417790.23-P1P2	134	309	97	87	186
AAED1_-_99417809.23-P1P2	171	232	139	38	330
AAED1_-_99417895.23-P1P2	216	287	82	30	270
AAGAB_+_67547091.23-P1P2	104	129	42	63	79
AAGAB_+_67547095.23-P1P2	531	569	96	2946	171
AAGAB_+_67547115.23-P1P2	281	245	204	296	149
AAGAB_+_67547183.23-P1P2	171	98	29	11	263
AAGAB_+_67547201.23-P1P2	231	117	51	186	306
AAGAB_+_67547360.23-P1P2	205	423	7	23	169
AAGAB_-_67547070.23-P1P2	605	1053	337	638	425
AAGAB_-_67547080.23-P1P2	334	367	80	359	449
AAGAB_-_67547130.23-P1P2	264	326	46	198	211
AAGAB_-_67547158.23-P1P2	241	343	93	67	213
AAK1_+_69870917.23-P1P2	253	286	38	459	131
AAK1_+_69870922.23-P1P2	139	73	2	0	30
AAK1_+_69870937.23-P1P2	145	113	21	0	96
AAK1_+_69870940.23-P1P2	173	113	81	125	281
AAK1_+_69870950.23-P1P2	279	232	144	144	221
AAK1_+_69870980.23-P1P2	276	156	5	6	236
AAK1_+_69871309.23-P1P2	331	371	10	42	142
AAK1_-_69870926.23-P1P2	270	342	84	529	127
AAK1_-_69870957.23-P1P2	72	25	0	2	9
AAK1_-_69871047.23-P1P2	425	577	34	541	858
AAMDC_+_77531868.23-P1P2	409	193	20	100	485
AAMDC_+_77531907.23-P1P2	511	200	91	56	280
AAMDC_+_77531967.23-P1P2	615	454	172	385	433
AAMDC_+_77531976.23-P1P2	509	691	64	166	593
AAMDC_+_77532017.23-P1P2	494	335	320	361	333
AAMDC_-_77531865.23-P1P2	593	397	222	1093	535
AAMDC_-_77531897.23-P1P2	601	743	114	154	182
AAMDC_-_77531924.23-P1P2	306	206	271	68	254
AAMDC_-_77532048.23-P1P2	378	459	457	90	365
AAMDC_-_77532073.23-P1P2	282	193	13	546	229
AAMP_+_219135034.23-P1P2	276	376	89	21	84
AAMP_-_219134917.23-P1P2	216	422	42	207	226
AAMP_-_219134943.23-P1P2	191	257	54	307	208
AAMP_-_219134951.23-P1P2	393	302	49	545	270
AAMP_-_219134967.23-P1P2	194	207	25	447	298
AAMP_-_219134971.23-P1P2	210	470	11	28	120
AAMP_-_219135004.23-P1P2	397	472	126	287	108
AAMP_-_219135011.23-P1P2	330	581	110	324	913
AAMP_-_219135073.23-P1P2	90	120	3	7	21
AAMP_-_219135111.23-P1P2	238	486	80	352	210
AANAT_+_74463370.23-P1P2	104	126	11	0	32
AANAT_+_74463480.23-P1P2	162	61	21	8	90
AANAT_+_74463519.23-P1P2	389	359	145	356	213
AANAT_+_74463549.23-P1P2	157	75	10	34	108
AANAT_+_74463564.23-P1P2	365	385	95	175	245
AANAT_+_74463598.23-P1P2	284	273	77	58	238
AANAT_+_74463613.23-P1P2	58	0	15	8	2
AANAT_+_74463656.23-P1P2	240	189	49	393	115
AANAT_-_74463386.23-P1P2	6	0	15	0	0
AANAT_-_74463414.23-P1P2	428	399	190	159	482
AAR2_+_34824126.23-P1P2	396	312	97	73	189
AAR2_+_34824161.23-P1P2	295	166	40	807	173
AAR2_+_34824309.23-P1P2	434	266	37	60	68
AAR2_+_34824317.23-P1P2	273	373	155	93	205
AAR2_+_34824347.23-P1P2	380	336	106	4131	162
AAR2_+_34824350.23-P1P2	133	286	91	138	233
AAR2_+_34824386.23-P1P2	159	101	30	15	44
AAR2_-_34824063.23-P1P2	243	406	40	121	232
AAR2_-_34824422.23-P1P2	233	146	39	116	98
AAR2_-_34824434.23-P1P2	244	139	153	29	297
AARD_+_117950148.23-P1P2	225	347	26	261	234
AARD_+_117950262.23-P1P2	0	0	0	0	0
AARD_+_117950380.23-P1P2	258	184	79	82	90
AARD_+_117950477.23-P1P2	237	262	63	235	123
AARD_+_117950489.23-P1P2	293	134	76	2665	20
AARD_-_117950274.23-P1P2	260	297	30	142	85
AARD_-_117950317.23-P1P2	173	128	53	84	89
AARD_-_117950349.23-P1P2	205	445	7	11	565
AARD_-_117950596.23-P1P2	433	301	81	165	141
AARD_-_117950667.23-P1P2	200	140	63	355	279
AARS2_+_44281112.23-P1P2	248	475	117	186	63
AARS2_+_44281168.23-P1P2	321	236	21	31	134
AARS2_-_44281104.23-P1P2	382	368	137	906	353
AARS2_-_44281108.23-P1P2	224	450	29	73	129
AARS2_-_44281145.23-P1P2	384	338	131	266	203
AARS2_-_44281158.23-P1P2	204	149	61	145	147
AARS2_-_44281161.23-P1P2	143	88	27	4	85
AARS2_-_44281194.23-P1P2	171	190	15	104	320
AARS2_-_44281201.23-P1P2	343	280	176	63	683
AARS2_-_44281250.23-P1P2	81	44	44	28	32
AARSD1_+_41116706.23-P1	150	69	36	275	106
AARSD1_+_41116733.23-P1	219	92	12	23	59
AARSD1_+_41132209.23-P2	253	21	22	4	634
AARSD1_+_41132260.23-P2	141	72	35	18	174
AARSD1_+_41132306.23-P2	1221	1470	459	761	988
AARSD1_+_41132335.23-P2	728	863	187	87	466
AARSD1_+_41132366.23-P2	719	500	361	291	218
AARSD1_+_41132447.23-P2	957	1467	1095	2036	1010
AARSD1_-_41116521.23-P1	375	254	63	187	311
AARSD1_-_41116538.23-P1	168	180	55	24	119
AARSD1_-_41116569.23-P1	366	915	74	340	246
AARSD1_-_41116586.23-P1	257	181	15	28	87
AARSD1_-_41116716.23-P1	199	270	61	69	181
AARSD1_-_41116765.23-P1	302	280	41	6	62
AARSD1_-_41116793.23-P1	257	338	115	697	294
AARSD1_-_41116809.23-P1	217	481	28	131	103
AARSD1_-_41132205.23-P2	799	752	261	1915	368
AARSD1_-_41132325.23-P2	1055	799	73	70	527
AARSD1_-_41132355.23-P2	871	611	335	877	897
AARSD1_-_41132611.23-P2	1298	1195	347	904	1958
AARS_+_70323414.23-P1P2	144	290	28	80	173
AARS_+_70323466.23-P1P2	216	179	85	471	56
AARS_+_70323525.23-P1P2	432	414	200	1203	447
AARS_+_70323546.23-P1P2	463	522	166	2102	122
AARS_-_70323512.23-P1P2	153	257	37	142	144
AARS_-_70323559.23-P1P2	216	121	87	91	89
AARS_-_70323586.23-P1P2	220	182	37	347	165
AARS_-_70323608.23-P1P2	305	187	30	99	62
AARS_-_70323612.23-P1P2	96	14	0	0	6
AARS_-_70323698.23-P1P2	222	93	85	55	123
AASDHPPT_+_105948166.23-P1P2	574	489	227	393	464
AASDHPPT_+_105948178.23-P1P2	124	2	1	12	16
AASDHPPT_+_105948188.23-P1P2	466	608	87	67	213
AASDHPPT_+_105948191.23-P1P2	466	415	94	86	313
AASDHPPT_+_105948254.23-P1P2	288	285	18	117	332
AASDHPPT_+_105948344.23-P1P2	895	510	71	223	1023
AASDHPPT_-_105948093.23-P1P2	233	444	0	6	282
AASDHPPT_-_105948158.23-P1P2	411	611	93	902	241
AASDHPPT_-_105948295.23-P1P2	544	817	72	283	455
AASDHPPT_-_105948308.23-P1P2	537	559	167	1504	360
AASDH_+_57253649.23-P1P2	189	176	94	13	57
AASDH_+_57253696.23-P1P2	299	294	23	1897	131
AASDH_+_57253702.23-P1P2	16	57	32	0	5
AASDH_+_57253725.23-P1P2	79	27	3	93	23
AASDH_+_57253803.23-P1P2	135	11	0	0	5
AASDH_+_57253866.23-P1P2	217	298	35	36	271
AASDH_-_57253705.23-P1P2	157	72	48	1586	21
AASDH_-_57253762.23-P1P2	389	352	143	217	247
AASDH_-_57253832.23-P1P2	276	369	60	155	163
AASDH_-_57253967.23-P1P2	286	251	33	90	331
AASS_+_121784363.23-P1P2	360	102	23	22	163
AASS_+_121784384.23-P1P2	123	45	0	13	23
AASS_+_121784388.23-P1P2	185	120	15	32	86
AASS_+_121784413.23-P1P2	269	472	101	674	115
AASS_+_121784429.23-P1P2	365	391	97	885	547
AASS_+_121784462.23-P1P2	153	283	50	10	76
AASS_+_121784499.23-P1P2	151	226	25	28	295
AASS_-_121784395.23-P1P2	361	399	81	282	307
AASS_-_121784515.23-P1P2	102	83	17	40	16
AASS_-_121784534.23-P1P2	180	43	57	996	24
AATF_+_35306123.23-P1P2	143	10	13	26	21
AATF_+_35306129.23-P1P2	184	214	72	117	146
AATF_+_35306161.23-P1P2	382	373	96	100	183
AATF_+_35306178.23-P1P2	249	459	78	706	212
AATF_+_35306199.23-P1P2	386	655	26	141	283
AATF_+_35306202.23-P1P2	316	221	30	190	293
AATF_-_35306169.23-P1P2	76	94	2	8	323
AATF_-_35306236.23-P1P2	206	178	453	165	212
AATF_-_35306333.23-P1P2	230	248	53	120	103
AATF_-_35306346.23-P1P2	227	137	65	86	101
AATK_+_79139934.23-ENST00000326724.4	25	0	0	0	0
AATK_-_79140109.23-ENST00000326724.4	189	192	42	251	281
AATK_-_79140120.23-ENST00000326724.4	305	176	139	165	202
AATK_-_79140160.23-ENST00000326724.4	400	346	35	125	149
AATK_-_79140171.23-ENST00000326724.4	185	122	25	393	50
AATK_-_79140196.23-ENST00000326724.4	285	310	3039	153	363
AATK_-_79140243.23-ENST00000326724.4	188	82	2	42	507
AATK_-_79140288.23-ENST00000326724.4	170	176	7	11	85
AATK_-_79140332.23-ENST00000326724.4	284	217	53	96	262
AATK_-_79140437.23-ENST00000326724.4	112	172	5	10	4
ABAT_+_8768177.23-P1	102	93	6	12	122
ABAT_+_8768193.23-P1	68	35	0	17	29
ABAT_+_8768212.23-P1	224	209	240	46	105
ABAT_+_8768252.23-P1	109	56	13	0	34
ABAT_+_8768301.23-P1	125	222	54	22	304
ABAT_+_8768341.23-P1	39	0	1	3	71
ABAT_+_8806916.23-P2	74	50	2	44	152
ABAT_+_8806936.23-P2	287	557	56	1034	501
ABAT_+_8807078.23-P2	425	215	157	269	629
ABAT_+_8807096.23-P2	511	360	143	238	174
ABAT_+_8807115.23-P2	276	189	18	11	458
ABAT_+_8807230.23-P2	250	308	40	1728	292
ABAT_-_8768210.23-P1	101	67	18	3	27
ABAT_-_8768269.23-P1	197	306	26	142	42
ABAT_-_8768381.23-P1	210	144	12	156	387
ABAT_-_8768453.23-P1	238	94	12	324	95
ABAT_-_8806953.23-P2	192	177	71	408	141
ABAT_-_8806964.23-P2	299	498	226	501	697
ABAT_-_8807038.23-P2	205	118	19	19	98
ABAT_-_8807209.23-P2	166	325	85	42	223
ABCA10_+_67224929.23-P1P2	172	106	44	42	224
ABCA10_+_67225208.23-P1P2	211	129	166	111	86
ABCA10_+_67225258.23-P1P2	123	165	0	5	42
ABCA10_+_67225447.23-P1P2	199	197	96	94	49
ABCA10_-_67224969.23-P1P2	328	630	27	104	353
ABCA10_-_67225070.23-P1P2	144	177	64	460	94
ABCA10_-_67225301.23-P1P2	256	173	123	32	87
ABCA10_-_67225390.23-P1P2	550	511	56	92	327
ABCA10_-_67225462.23-P1P2	179	159	94	29	46
ABCA10_-_67225503.23-P1P2	292	363	38	95	310
ABCA12_+_216003680.23-P1P2	169	176	13	76	22
ABCA12_-_216003376.23-P1P2	298	363	60	38	193
ABCA12_-_216003389.23-P1P2	210	175	24	142	622
ABCA12_-_216003397.23-P1P2	463	866	179	597	204
ABCA12_-_216003401.23-P1P2	233	214	52	267	95
ABCA12_-_216003484.23-P1P2	192	133	51	7	52
ABCA12_-_216003511.23-P1P2	143	250	43	79	158
ABCA12_-_216003618.23-P1P2	92	66	10	66	68
ABCA12_-_216003679.23-P1P2	144	56	64	15	72
ABCA12_-_216003855.23-P1P2	403	101	10	677	98
ABCA13_+_48210559.23-P1P2	140	132	21	15	103
ABCA13_+_48210574.23-P1P2	393	380	41	31	252
ABCA13_+_48210861.23-P1P2	488	414	53	142	500
ABCA13_+_48210948.23-P1P2	547	546	164	1364	598
ABCA13_-_48210530.23-P1P2	179	94	46	18	48
ABCA13_-_48210778.23-P1P2	121	119	0	15	108
ABCA13_-_48210792.23-P1P2	136	214	3	13	245
ABCA13_-_48210795.23-P1P2	91	47	2	43	131
ABCA13_-_48210841.23-P1P2	431	418	160	597	196
ABCA13_-_48210919.23-P1P2	233	139	67	73	372
ABCA1_+_107690530.23-P1P2	271	501	41	391	190
ABCA1_+_107690542.23-P1P2	102	67	35	12	119
ABCA1_+_107690598.23-P1P2	324	347	194	122	242
ABCA1_+_107690619.23-P1P2	256	164	386	44	159
ABCA1_+_107690622.23-P1P2	342	436	39	141	255
ABCA1_-_107690591.23-P1P2	254	313	57	10	195
ABCA1_-_107690608.23-P1P2	98	114	49	39	19
ABCA1_-_107690639.23-P1P2	212	70	43	138	142
ABCA1_-_107690648.23-P1P2	166	179	47	10	103
ABCA1_-_107690693.23-P1P2	110	365	30	226	166
ABCA2_+_139922745.23-P1P2	299	337	62	691	306
ABCA2_+_139922782.23-P1P2	452	467	152	16	402
ABCA2_+_139922844.23-P1P2	183	450	19	484	107
ABCA2_+_139922862.23-P1P2	271	471	60	46	211
ABCA2_+_139922931.23-P1P2	178	158	43	87	206
ABCA2_+_139922959.23-P1P2	65	68	11	432	115
ABCA2_+_139922999.23-P1P2	200	51	20	5	272
ABCA2_-_139922730.23-P1P2	89	125	100	939	93
ABCA2_-_139922859.23-P1P2	479	1075	352	1765	166
ABCA2_-_139923118.23-P1P2	290	152	150	72	323
ABCA3_+_2390845.23-P1P2	89	159	5	7	44
ABCA3_+_2390869.23-P1P2	257	69	10	3	288
ABCA3_+_2390930.23-P1P2	235	56	37	42	344
ABCA3_+_2390968.23-P1P2	312	167	46	7	720
ABCA3_+_2390998.23-P1P2	424	726	123	1672	562
ABCA3_+_2391032.23-P1P2	221	451	81	117	186
ABCA3_-_2390899.23-P1P2	345	403	104	15	383
ABCA3_-_2390945.23-P1P2	286	158	32	209	241
ABCA3_-_2390956.23-P1P2	194	135	52	206	102
ABCA3_-_2391042.23-P1P2	171	236	25	241	79
ABCA4_+_94586768.23-P1P2	209	137	85	95	167
ABCA4_+_94586789.23-P1P2	366	432	257	248	449
ABCA4_+_94586925.23-P1P2	248	162	23	9	114
ABCA4_+_94587051.23-P1P2	207	249	28	307	115
ABCA4_-_94586780.23-P1P2	124	75	36	59	241
ABCA4_-_94586785.23-P1P2	77	37	1	165	80
ABCA4_-_94586803.23-P1P2	269	392	71	1025	328
ABCA4_-_94586874.23-P1P2	350	183	16	31	158
ABCA4_-_94586884.23-P1P2	156	232	2	27	64
ABCA4_-_94586933.23-P1P2	474	805	53	13	204
ABCA5_+_67323330.23-P1P2	155	332	41	501	323
ABCA5_+_67323377.23-P1P2	281	463	72	86	102
ABCA5_+_67323393.23-P1P2	128	219	39	163	128
ABCA5_+_67323517.23-P1P2	325	532	39	966	221
ABCA5_-_67323280.23-P1P2	244	293	88	501	203
ABCA5_-_67323368.23-P1P2	183	105	0	5	132
ABCA5_-_67323373.23-P1P2	191	274	48	2060	372
ABCA5_-_67323403.23-P1P2	269	473	43	923	186
ABCA5_-_67323481.23-P1P2	178	277	72	280	200
ABCA5_-_67323536.23-P1P2	207	232	28	1529	119
ABCA6_+_67138050.23-P1P2	208	256	21	106	94
ABCA6_+_67138102.23-P1P2	173	117	25	28	151
ABCA6_+_67138578.23-P1P2	428	365	21	46	489
ABCA6_-_67138141.23-P1P2	442	362	256	164	260
ABCA6_-_67138145.23-P1P2	428	264	147	197	405
ABCA6_-_67138150.23-P1P2	415	379	57	477	355
ABCA6_-_67138196.23-P1P2	142	80	3	12	57
ABCA6_-_67138203.23-P1P2	196	45	40	153	325
ABCA6_-_67138206.23-P1P2	220	93	41	39	141
ABCA6_-_67138222.23-P1P2	383	393	139	147	241
ABCA7_+_1039867.23-P1	187	143	0	50	53
ABCA7_+_1039897.23-P1	157	237	19	310	106
ABCA7_+_1039947.23-P1	33	7	0	22	144
ABCA7_+_1039975.23-P1	333	576	103	328	279
ABCA7_+_1039996.23-P1	201	194	18	6	106
ABCA7_+_1040003.23-P1	84	128	17	130	81
ABCA7_+_1040027.23-P1	419	362	68	288	123
ABCA7_+_1040049.23-P1	347	372	206	535	755
ABCA7_+_1041032.23-P2	70	111	0	59	250
ABCA7_+_1041087.23-P2	267	318	63	28	133
ABCA7_+_1041114.23-P2	230	143	104	137	167
ABCA7_+_1041148.23-P2	255	333	9	46	188
ABCA7_+_1041166.23-P2	129	0	0	4	10
ABCA7_-_1039882.23-P1	191	89	22	2	53
ABCA7_-_1040041.23-P1	502	411	191	323	206
ABCA7_-_1041042.23-P2	183	200	99	114	437
ABCA7_-_1041049.23-P2	122	115	0	93	127
ABCA7_-_1041052.23-P2	131	146	4	0	113
ABCA7_-_1041060.23-P2	214	172	81	12	155
ABCA7_-_1041140.23-P2	338	623	1218	5926	350
ABCA8_+_66951555.23-P1P2	429	848	120	131	444
ABCA8_+_66951692.23-P1P2	114	54	7	1	232
ABCA8_+_66951786.23-P1P2	134	96	30	42	48
ABCA8_-_66951525.23-P1P2	147	88	132	9	159
ABCA8_-_66951528.23-P1P2	109	62	2	417	51
ABCA8_-_66951585.23-P1P2	163	236	19	365	282
ABCA8_-_66951646.23-P1P2	308	346	99	145	522
ABCA8_-_66951654.23-P1P2	248	281	47	398	293
ABCA8_-_66951671.23-P1P2	213	316	20	246	656
ABCA8_-_66951706.23-P1P2	83	112	18	15	121
ABCA9_+_67057158.23-P1P2	465	624	162	97	269
ABCA9_+_67057187.23-P1P2	239	345	137	246	326
ABCA9_+_67057247.23-P1P2	220	435	73	702	198
ABCA9_+_67057323.23-P1P2	272	176	103	219	291
ABCA9_+_67057338.23-P1P2	213	161	31	22	359
ABCA9_+_67057367.23-P1P2	155	205	63	177	215
ABCA9_+_67057422.23-P1P2	393	217	165	332	250
ABCA9_+_67057427.23-P1P2	262	388	437	86	168
ABCA9_-_67057286.23-P1P2	218	266	32	24	387
ABCA9_-_67057606.23-P1P2	129	188	5	48	63
ABCB10_+_229694528.23-P1P2	322	425	199	137	190
ABCB10_+_229694531.23-P1P2	241	282	378	367	183
ABCB10_+_229694567.23-P1P2	203	164	5	14	232
ABCB10_+_229694571.23-P1P2	410	473	497	215	565
ABCB10_+_229694605.23-P1P2	257	190	110	514	97
ABCB10_+_229694646.23-P1P2	117	66	47	9	79
ABCB10_+_229694666.23-P1P2	170	134	11	425	150
ABCB10_-_229694486.23-P1P2	158	205	77	729	149
ABCB10_-_229694500.23-P1P2	265	76	10	78	172
ABCB10_-_229694617.23-P1P2	120	117	8	0	66
ABCB11_+_169887896.23-P1P2	221	281	94	282	221
ABCB11_+_169888003.23-P1P2	313	160	38	11	156
ABCB11_+_169888067.23-P1P2	89	111	5	8	18
ABCB11_+_169888086.23-P1P2	209	86	69	26	45
ABCB11_+_169888091.23-P1P2	276	196	37	167	400
ABCB11_+_169888205.23-P1P2	164	145	7	53	198
ABCB11_-_169887978.23-P1P2	266	249	59	99	202
ABCB11_-_169887992.23-P1P2	316	430	270	1576	176
ABCB11_-_169888002.23-P1P2	211	367	25	2060	357
ABCB11_-_169888008.23-P1P2	310	354	15	66	115
ABCB1_+_87342641.23-ENST00000265724.3	168	127	54640	67	10351
ABCB1_+_87342707.23-ENST00000265724.3	418	699	1166710	352	45777
ABCB1_+_87342908.23-ENST00000265724.3	183	221	69	2610	232
ABCB1_-_87342674.23-ENST00000265724.3	767	1217	1879568	1143	146092
ABCB1_-_87342678.23-ENST00000265724.3	680	984	2030256	524	131841
ABCB1_-_87342682.23-ENST00000265724.3	176	87	76793	15	184
ABCB1_-_87342724.23-ENST00000265724.3	999	1241	2913014	1069	216699
ABCB1_-_87342877.23-ENST00000265724.3	184	102	11314	93	304
ABCB1_-_87342884.23-ENST00000265724.3	260	569	158	708	554
ABCB1_-_87342889.23-ENST00000265724.3	227	41	40671	191	3686
ABCB4_+_87105085.23-P1P2	158	145	24	49	120
ABCB4_+_87105112.23-P1P2	181	288	4	82	84
ABCB4_+_87105150.23-P1P2	184	292	121	2360	367
ABCB4_+_87105538.23-P1P2	272	476	51	396	131
ABCB4_+_87105580.23-P1P2	201	241	85	654	107
ABCB4_-_87105098.23-P1P2	171	170	169	70	180
ABCB4_-_87105105.23-P1P2	212	74	9	11	204
ABCB4_-_87105166.23-P1P2	68	71	2	85	37
ABCB4_-_87105258.23-P1P2	226	246	78	154	226
ABCB4_-_87105352.23-P1P2	172	81	6	16	496
ABCB5_+_20686543.23-P1P2	343	433	114	343	352
ABCB5_+_20686789.23-P1P2	319	482	70	94	147
ABCB5_+_20686815.23-P1P2	150	13	0	0	0
ABCB5_+_20686873.23-P1P2	144	47	23	63	75
ABCB5_-_20686571.23-P1P2	380	519	180	369	547
ABCB5_-_20686630.23-P1P2	249	197	51	414	111
ABCB5_-_20686798.23-P1P2	229	112	51	440	217
ABCB5_-_20686802.23-P1P2	127	55	44	0	140
ABCB5_-_20686822.23-P1P2	150	171	27	4	111
ABCB5_-_20686833.23-P1P2	179	145	33	77	222
ABCB6_+_220083669.23-P1P2	278	305	71	653	479
ABCB6_+_220083753.23-P1P2	297	333	103	138	655
ABCB6_+_220083820.23-P1P2	198	258	7	142	58
ABCB6_+_220083836.23-P1P2	241	699	93	281	482
ABCB6_+_220083875.23-P1P2	225	204	44	13	105
ABCB6_+_220083910.23-P1P2	184	114	23	34	270
ABCB6_+_220083944.23-P1P2	261	130	2	38	433
ABCB6_-_220083771.23-P1P2	219	216	28	57	373
ABCB6_-_220083823.23-P1P2	119	51	51	300	62
ABCB6_-_220083828.23-P1P2	109	39	6	0	139
ABCB7_+_74376207.23-P1P2	132	63	20	33	30
ABCB7_+_74376275.23-P1P2	221	188	46	102	159
ABCB7_+_74376311.23-P1P2	141	110	20	26	243
ABCB7_+_74376348.23-P1P2	326	239	36	289	325
ABCB7_+_74376377.23-P1P2	318	393	176	116	277
ABCB7_+_74376501.23-P1P2	369	504	116	1419	159
ABCB7_-_74376157.23-P1P2	308	272	80	80	607
ABCB7_-_74376168.23-P1P2	392	358	185	147	328
ABCB7_-_74376206.23-P1P2	129	216	40	10	42
ABCB7_-_74376223.23-P1P2	203	298	37	228	172
ABCB8_+_150725049.23-P1P2	341	410	171	259	240
ABCB8_+_150725271.23-P1P2	159	67	22	23	88
ABCB8_+_150725295.23-P1P2	237	126	9	23	221
ABCB8_+_150725301.23-P1P2	221	240	54	123	201
ABCB8_-_150725245.23-P1P2	98	38	32	24	57
ABCB8_-_150725248.23-P1P2	450	630	168	393	220
ABCB8_-_150725307.23-P1P2	218	132	42	41	109
ABCB8_-_150725337.23-P1P2	288	255	37	256	260
ABCB8_-_150725382.23-P1P2	166	0	5	3	262
ABCB8_-_150725517.23-P1P2	425	506	83	78	334
ABCB9_+_123451084.23-P1	138	93	204	19	222
ABCB9_+_123451176.23-P1	140	11	6	0	20
ABCB9_+_123451271.23-P1	208	82	43	5	170
ABCB9_+_123465888.23-P2	397	146	28	503	370
ABCB9_+_123465931.23-P2	191	81	2	7	87
ABCB9_+_123465947.23-P2	174	191	21	47	123
ABCB9_-_123451061.23-P1	232	297	138	57	280
ABCB9_-_123451127.23-P1	243	249	79	100	177
ABCB9_-_123451165.23-P1	57	17	0	0	12
ABCB9_-_123451187.23-P1	136	54	21	41	147
ABCB9_-_123451193.23-P1	208	95	28	13	102
ABCB9_-_123451202.23-P1	215	170	10	73	326
ABCB9_-_123451330.23-P1	311	332	2024	425	239
ABCB9_-_123465865.23-P2	247	31	18	465	146
ABCB9_-_123465891.23-P2	161	295	13	226	36
ABCB9_-_123465901.23-P2	158	436	7	22	521
ABCB9_-_123465915.23-P2	265	158	112	21	289
ABCB9_-_123465961.23-P2	377	318	51	81	356
ABCB9_-_123465997.23-P2	130	58	5	7	25
ABCB9_-_123466052.23-P2	518	860	167	761	532
ABCC10_+_43394969.23-P1P2	165	176	4	44	29
ABCC10_+_43395192.23-P1P2	200	148	95	237	157
ABCC10_+_43395242.23-P1P2	363	253	24	612	118
ABCC10_+_43395315.23-P1P2	86	115	13	31	90
ABCC10_-_43395154.23-P1P2	274	56	15	694	211
ABCC10_-_43395237.23-P1P2	217	355	16	7	67
ABCC10_-_43395287.23-P1P2	369	573	25	598	269
ABCC10_-_43395305.23-P1P2	164	38	97	37	281
ABCC10_-_43395329.23-P1P2	141	59	21	26	73
ABCC10_-_43395583.23-P1P2	430	679	111	448	207
ABCC11_+_48278275.23-P1	273	137	23	5	254
ABCC11_+_48278294.23-P1	273	353	33	46	336
ABCC11_+_48278319.23-P1	115	64	108	47	131
ABCC11_+_48278325.23-P1	157	261	56	23	356
ABCC11_+_48278351.23-P1	313	352	27	47	299
ABCC11_+_48278372.23-P1	195	227	72	94	94
ABCC11_+_48278479.23-P1	408	809	74	242	205
ABCC11_+_48281499.23-P2	229	407	16	62	69
ABCC11_+_48281540.23-P2	217	436	76	90	159
ABCC11_+_48281632.23-P2	114	53	15	2	53
ABCC11_+_48281644.23-P2	529	818	181	765	163
ABCC11_+_48281670.23-P2	184	175	47	287	123
ABCC11_+_48281681.23-P2	311	408	55	40	148
ABCC11_+_48281717.23-P2	427	501	100	203	126
ABCC11_-_48278224.23-P1	293	207	102	137	602
ABCC11_-_48278290.23-P1	216	376	237	4	101
ABCC11_-_48278360.23-P1	218	111	94	114	153
ABCC11_-_48281536.23-P2	168	94	19	0	8
ABCC11_-_48281613.23-P2	394	548	408	544	359
ABCC11_-_48281708.23-P2	154	183	15	72	111
ABCC12_+_48180850.23-ENST00000311303.3	119	217	225	18	61
ABCC12_+_48180853.23-ENST00000311303.3	247	259	3860	267	192
ABCC12_+_48180926.23-ENST00000311303.3	149	35	3	13	224
ABCC12_+_48180952.23-ENST00000311303.3	305	302	47	13	163
ABCC12_+_48180955.23-ENST00000311303.3	311	451	16	756	266
ABCC12_+_48180959.23-ENST00000311303.3	132	63	72	222	55
ABCC12_+_48181025.23-ENST00000311303.3	332	494	77	203	466
ABCC12_+_48181033.23-ENST00000311303.3	208	242	22	26	289
ABCC12_-_48181019.23-ENST00000311303.3	318	290	26	34	211
ABCC12_-_48181024.23-ENST00000311303.3	298	178	73	76	321
ABCC1_+_16043127.23-P1P2	404	204	1740	1188	1161
ABCC1_+_16043204.23-P1P2	209	220	1220	43	586
ABCC1_+_16043270.23-P1P2	381	258	378	77	1120
ABCC1_+_16043347.23-P1P2	1368	2664	3630618	1192	922408
ABCC1_+_16043414.23-P1P2	61	73	258	279	299
ABCC1_-_16043113.23-P1P2	324	739	44624	498	15622
ABCC1_-_16043124.23-P1P2	337	426	3290	124	2302
ABCC1_-_16043284.23-P1P2	283	381	4107	50	2392
ABCC1_-_16043343.23-P1P2	197	309	139898	79	52838
ABCC1_-_16043374.23-P1P2	366	444	110913	894	110361
ABCC2_+_101542290.23-P1P2	22	31	0	31	19
ABCC2_+_101542318.23-P1P2	314	279	100	121	293
ABCC2_+_101542332.23-P1P2	105	18	0	10	9
ABCC2_+_101542377.23-P1P2	219	189	73	1	64
ABCC2_-_101541974.23-P1P2	309	613	41	816	353
ABCC2_-_101542206.23-P1P2	270	275	143	204	288
ABCC2_-_101542241.23-P1P2	223	465	150	295	434
ABCC2_-_101542346.23-P1P2	362	124	25	4	125
ABCC2_-_101542361.23-P1P2	305	327	117	244	145
ABCC2_-_101542458.23-P1P2	334	333	15	311	330
ABCC3_+_48711832.23-P1P2	227	196	20	276	301
ABCC3_+_48711927.23-P1P2	250	204	40	93	227
ABCC3_+_48712094.23-P1P2	86	81	25	11	52
ABCC3_+_48712104.23-P1P2	278	175	25	21	180
ABCC3_+_48712108.23-P1P2	257	94	115	78	49
ABCC3_-_48711944.23-P1P2	180	121	37	44	221
ABCC3_-_48712061.23-P1P2	43	59	4	0	138
ABCC3_-_48712135.23-P1P2	215	290	68	449	393
ABCC3_-_48712142.23-P1P2	144	94	24	173	241
ABCC3_-_48712176.23-P1P2	678	582	173	5659	381
ABCC4_+_95953762.23-P1P2	159	129	13	27	18
ABCC4_+_95953815.23-P1P2	305	311	76	13	105
ABCC4_+_95953837.23-P1P2	350	224	51	79	189
ABCC4_+_95953892.23-P1P2	466	302	116	1126	113
ABCC4_+_95953902.23-P1P2	112	225	99	524	87
ABCC4_-_95953856.23-P1P2	436	637	101	444	161
ABCC4_-_95953899.23-P1P2	115	28	38	332	164
ABCC4_-_95953919.23-P1P2	324	183	82	46	104
ABCC4_-_95953932.23-P1P2	162	220	11	51	152
ABCC4_-_95954068.23-P1P2	388	391	34	19	758
ABCC5_+_183735769.23-P1P2	163	71	8	0	125
ABCC5_+_183735772.23-P1P2	529	509	106	186	193
ABCC5_+_183735827.23-P1P2	330	282	44	447	195
ABCC5_+_183735858.23-P1P2	248	341	4	904	228
ABCC5_+_183735865.23-P1P2	237	489	1	589	77
ABCC5_+_183735877.23-P1P2	220	304	15	1165	260
ABCC5_+_183735892.23-P1P2	191	213	30	2634	138
ABCC5_-_183735789.23-P1P2	368	220	59	197	221
ABCC5_-_183735801.23-P1P2	316	385	84	132	140
ABCC5_-_183735843.23-P1P2	90	86	5	8	0
ABCC6_+_16317626.23-ENST00000205557.7	181	233	104	552	132
ABCC6_-_16317430.23-ENST00000205557.7	274	308	22	216	201
ABCC6_-_16317468.23-ENST00000205557.7	196	221	68	41	79
ABCC6_-_16317483.23-ENST00000205557.7	210	217	18	245	128
ABCC6_-_16317505.23-ENST00000205557.7	193	231	17	541	420
ABCC6_-_16317512.23-ENST00000205557.7	95	248	26	392	119
ABCC6_-_16317557.23-ENST00000205557.7	183	203	66	95	205
ABCC6_-_16317846.23-ENST00000205557.7	308	333	107	5138	517
ABCC6_-_16317851.23-ENST00000205557.7	205	224	18	13	663
ABCC6_-_16317856.23-ENST00000205557.7	240	433	84	842	108
ABCC8_+_17498394.23-P1P2	209	474	13	266	260
ABCC8_+_17498524.23-P1P2	392	263	105	46	162
ABCC8_+_17498528.23-P1P2	271	184	241	59	102
ABCC8_+_17498608.23-P1P2	399	349	148	394	799
ABCC8_-_17498531.23-P1P2	239	170	54	18	65
ABCC8_-_17498596.23-P1P2	110	16	7	0	22
ABCC8_-_17498659.23-P1P2	350	376	80	838	530
ABCC8_-_17498665.23-P1P2	499	912	48	306	329
ABCC8_-_17498687.23-P1P2	122	62	54	456	152
ABCC8_-_17498719.23-P1P2	245	291	38	333	355
ABCC9_+_22094256.23-P1P2	415	203	69	851	153
ABCC9_+_22094392.23-P1P2	386	497	221	152	263
ABCC9_+_22094538.23-P1P2	394	402	217	246	605
ABCC9_+_22094549.23-P1P2	205	122	23	837	254
ABCC9_+_22094697.23-P1P2	317	321	71	770	91
ABCC9_+_22094745.23-P1P2	349	442	123	362	240
ABCC9_-_22094285.23-P1P2	356	378	172	238	168
ABCC9_-_22094564.23-P1P2	131	11	2	3	24
ABCC9_-_22094630.23-P1P2	226	147	65	37	301
ABCC9_-_22094763.23-P1P2	325	196	105	55	353
ABCD1_+_152989958.23-P1P2	126	0	23	12	5
ABCD1_+_152990083.23-P1P2	628	435	31	66	779
ABCD1_+_152990108.23-P1P2	369	492	72	136	317
ABCD1_+_152990254.23-P1P2	280	312	52	511	394
ABCD1_-_152990071.23-P1P2	138	92	134	153	191
ABCD1_-_152990127.23-P1P2	228	253	56	53	161
ABCD1_-_152990159.23-P1P2	180	58	9	31	61
ABCD1_-_152990165.23-P1P2	341	249	38	209	139
ABCD1_-_152990199.23-P1P2	625	443	713	403	568
ABCD1_-_152990294.23-P1P2	237	758	41	1017	496
ABCD2_+_40013661.23-P1P2	289	434	257	118	174
ABCD2_+_40013687.23-P1P2	140	35	6	12	441
ABCD2_+_40013708.23-P1P2	290	348	60	856	419
ABCD2_-_40013677.23-P1P2	227	214	34	70	305
ABCD2_-_40013800.23-P1P2	221	480	25	525	485
ABCD2_-_40013821.23-P1P2	239	364	82	132	371
ABCD2_-_40013834.23-P1P2	163	224	43	12	215
ABCD2_-_40014125.23-P1P2	83	53	0	0	11
ABCD2_-_40014145.23-P1P2	317	44	55	188	820
ABCD2_-_40014230.23-P1P2	311	499	29	19	341
ABCD3_+_94883750.23-P1P2	187	159	2	219	66
ABCD3_+_94883763.23-P1P2	232	232	28	23	60
ABCD3_+_94883803.23-P1P2	174	87	19	9	108
ABCD3_+_94883819.23-P1P2	302	129	39	58	228
ABCD3_+_94883852.23-P1P2	258	224	28	267	56
ABCD3_-_94883633.23-P1P2	222	208	91	225	232
ABCD3_-_94883687.23-P1P2	131	62	10	0	12
ABCD3_-_94883692.23-P1P2	232	79	15	109	63
ABCD3_-_94883730.23-P1P2	205	125	14	34	383
ABCD3_-_94883808.23-P1P2	231	39	47	1	78
ABCD4_+_74769817.23-P1P2	317	398	1957	68	668
ABCD4_+_74769838.23-P1P2	385	328	168	80	188
ABCD4_-_74769682.23-P1P2	228	166	31	203	36
ABCD4_-_74769689.23-P1P2	178	85	18	26	48
ABCD4_-_74769710.23-P1P2	118	20	6	9	25
ABCD4_-_74769794.23-P1P2	300	312	85	111	232
ABCD4_-_74769803.23-P1P2	588	387	149	196	388
ABCD4_-_74769806.23-P1P2	147	53	13	0	65
ABCD4_-_74769830.23-P1P2	508	1228	155	172	436
ABCD4_-_74769879.23-P1P2	150	177	45	349	47
ABCE1_+_146019153.23-P1P2	198	405	252	131	137
ABCE1_+_146019314.23-P1P2	71	22	0	6	69
ABCE1_+_146019333.23-P1P2	381	682	142	555	441
ABCE1_+_146019378.23-P1P2	370	229	68	76	226
ABCE1_+_146019382.23-P1P2	457	109	200	86	294
ABCE1_+_146019386.23-P1P2	393	313	45	296	327
ABCE1_+_146019389.23-P1P2	784	590	268	559	415
ABCE1_+_146019397.23-P1P2	850	784	123	1035	483
ABCE1_-_146019250.23-P1P2	308	275	192	249	294
ABCE1_-_146019352.23-P1P2	480	409	215	328	673
ABCF1_+_30539070.23-P1	121	28	112	36	63
ABCF1_+_30539075.23-P1	246	196	37	60	188
ABCF1_+_30539088.23-P1	215	140	15	27	155
ABCF1_+_30539093.23-P1	130	19	19	51	144
ABCF1_+_30539115.23-P1	112	145	32	198	602
ABCF1_+_30539191.23-P1	172	247	110	35	143
ABCF1_+_30545753.23-P2	343	335	55	917	182
ABCF1_+_30546042.23-P2	89	23	28	11	261
ABCF1_+_30546093.23-P2	181	119	57	1	107
ABCF1_+_30546108.23-P2	249	301	41	444	164
ABCF1_+_30546111.23-P2	185	213	121	32	252
ABCF1_+_30546130.23-P2	160	267	22	120	163
ABCF1_+_30546203.23-P2	247	114	35	0	71
ABCF1_+_30546209.23-P2	190	242	145	68	310
ABCF1_-_30539087.23-P1	353	431	58	248	282
ABCF1_-_30539108.23-P1	217	114	38	261	104
ABCF1_-_30539129.23-P1	212	478	93	320	63
ABCF1_-_30539199.23-P1	231	213	38	390	541
ABCF1_-_30546145.23-P2	142	78	17	115	125
ABCF1_-_30546149.23-P2	131	88	9	5	92
ABCF2_+_150924321.23-P1P2	361	350	271	1131	325
ABCF2_+_150924331.23-P1P2	181	63	30	71	126
ABCF2_+_150924394.23-P1P2	306	363	15	86	63
ABCF2_+_150924431.23-P1P2	89	30	5	13	71
ABCF2_+_150924458.23-P1P2	298	364	38	729	199
ABCF2_+_150924501.23-P1P2	76	54	14	26	141
ABCF2_-_150924336.23-P1P2	128	108	53	6	130
ABCF2_-_150924447.23-P1P2	156	167	25	23	117
ABCF2_-_150924465.23-P1P2	284	344	34	186	247
ABCF2_-_150924475.23-P1P2	215	308	111	406	127
ABCF3_+_183903666.23-P1P2	271	322	178	30	265
ABCF3_+_183903820.23-P1P2	173	64	180	1	88
ABCF3_+_183903847.23-P1P2	236	121	44	44	187
ABCF3_+_183903872.23-P1P2	155	163	140	153	50
ABCF3_+_183903886.23-P1P2	278	288	25	186	171
ABCF3_-_183903633.23-P1P2	90	2	30	434	9
ABCF3_-_183903769.23-P1P2	315	158	201	202	158
ABCF3_-_183903800.23-P1P2	176	89	36	3	74
ABCF3_-_183903806.23-P1P2	75	74	29	72	82
ABCF3_-_183903928.23-P1P2	390	305	47	356	552
ABCG1_+_43638729.23-P1P2	467	742	180	128	313
ABCG1_+_43638896.23-P1P2	215	374	91	250	338
ABCG1_+_43638952.23-P1P2	242	176	245	12	84
ABCG1_+_43638960.23-P1P2	388	498	4	137	114
ABCG1_+_43639008.23-P1P2	129	200	30	19	119
ABCG1_+_43639053.23-P1P2	267	214	25	258	102
ABCG1_+_43639186.23-P1P2	194	285	30	79	53
ABCG1_-_43639082.23-P1P2	130	111	4	710	0
ABCG1_-_43639107.23-P1P2	296	319	73	78	257
ABCG1_-_43639185.23-P1P2	343	443	134	215	180
ABCG2_+_89080044.23-P1P2	257	198	18	85	26094
ABCG2_+_89080067.23-P1P2	165	13	9	493	164
ABCG2_+_89080126.23-P1P2	423	321	197	203	390
ABCG2_+_89080197.23-P1P2	257	352	33	72	97680
ABCG2_-_89079989.23-P1P2	209	70	1	281	6304
ABCG2_-_89080000.23-P1P2	105	197	13	369	42858
ABCG2_-_89080109.23-P1P2	133	68	30	29	1038
ABCG2_-_89080139.23-P1P2	323	226	149	71	490
ABCG2_-_89080233.23-P1P2	402	554	118	106	206489
ABCG2_-_89080413.23-P1P2	178	229	75	324	55703
ABCG4_+_119019511.23-P1P2	179	110	29	15	88
ABCG4_+_119019536.23-P1P2	157	74	27	446	94
ABCG4_+_119019549.23-P1P2	234	140	28	86	99
ABCG4_+_119019610.23-P1P2	250	402	5	101	119
ABCG4_+_119019654.23-P1P2	451	392	114	519	215
ABCG4_+_119019672.23-P1P2	476	246	110	288	575
ABCG4_+_119019678.23-P1P2	141	75	4	102	15
ABCG4_+_119019715.23-P1P2	156	100	77	18	162
ABCG4_-_119019331.23-P1P2	217	152	6	134	456
ABCG4_-_119019751.23-P1P2	382	566	91	127	264
ABCG5_+_44066166.23-P1P2	201	285	38	597	277
ABCG5_+_44066240.23-P1P2	170	37	18	4	214
ABCG5_+_44066323.23-P1P2	115	71	159	37	29
ABCG5_-_44066042.23-P1P2	219	272	24	107	268
ABCG5_-_44066234.23-P1P2	220	519	141	627	660
ABCG5_-_44066255.23-P1P2	207	46	19	3	183
ABCG5_-_44066277.23-P1P2	366	252	45	329	204
ABCG5_-_44066283.23-P1P2	294	319	40	106	155
ABCG5_-_44066292.23-P1P2	262	271	5	34	62
ABCG5_-_44066429.23-P1P2	198	236	30	30	38
ABCG8_+_44065865.23-P1P2	218	73	122	5	281
ABCG8_+_44065925.23-P1P2	146	106	122	0	440
ABCG8_+_44065932.23-P1P2	141	260	16	15	90
ABCG8_+_44065960.23-P1P2	257	338	78	188	282
ABCG8_+_44065984.23-P1P2	246	280	166	69	306
ABCG8_+_44065991.23-P1P2	174	71	37	130	67
ABCG8_-_44065795.23-P1P2	138	96	97	3	136
ABCG8_-_44065840.23-P1P2	242	386	90	167	291
ABCG8_-_44065939.23-P1P2	354	480	121	261	174
ABCG8_-_44066042.23-P1P2	219	272	24	107	268
ABHD10_+_111697563.23-P1P2	286	148	45	137	208
ABHD10_+_111697589.23-P1P2	198	358	42	2177	148
ABHD10_+_111697651.23-P1P2	192	47	0	25	88
ABHD10_+_111697698.23-P1P2	361	539	130	1134	236
ABHD10_+_111697747.23-P1P2	342	324	284	356	276
ABHD10_+_111697814.23-P1P2	134	132	42	54	148
ABHD10_+_111697851.23-P1P2	229	256	62	233	155
ABHD10_-_111697580.23-P1P2	162	131	14	37	149
ABHD10_-_111697797.23-P1P2	284	425	21	74	134
ABHD10_-_111697877.23-P1P2	312	249	60	30	194
ABHD11_+_73153206.23-P1P2	225	244	58	11	257
ABHD11_+_73153213.23-P1P2	231	272	44	146	153
ABHD11_+_73153239.23-P1P2	153	92	33	43	91
ABHD11_+_73153260.23-P1P2	208	106	20	12	140
ABHD11_+_73153286.23-P1P2	98	184	42	91	78
ABHD11_+_73153315.23-P1P2	188	170	16	353	52
ABHD11_+_73153319.23-P1P2	150	24	85	133	60
ABHD11_+_73153328.23-P1P2	236	142	110	40	125
ABHD11_+_73153340.23-P1P2	217	188	85	1170	63
ABHD11_+_73153363.23-P1P2	207	193	17	47	143
ABHD12B_+_51338711.23-P1P2	402	257	76	280	343
ABHD12B_+_51338721.23-P1P2	161	180	51	319	37
ABHD12B_+_51338741.23-P1P2	231	237	112	476	364
ABHD12B_+_51338757.23-P1P2	190	106	24	16	329
ABHD12B_+_51338760.23-P1P2	579	611	134	291	445
ABHD12B_+_51338763.23-P1P2	190	232	2	34	78
ABHD12B_+_51338772.23-P1P2	106	180	30	8	133
ABHD12B_-_51338731.23-P1P2	479	277	47	59	172
ABHD12B_-_51338748.23-P1P2	97	47	11	13	51
ABHD12B_-_51338791.23-P1P2	280	264	180	117	420
ABHD12_+_25371569.23-P1P2	177	41	96	389	128
ABHD12_+_25371576.23-P1P2	181	134	37	66	52
ABHD12_+_25371579.23-P1P2	249	190	0	419	121
ABHD12_+_25371613.23-P1P2	307	487	78	787	319
ABHD12_-_25371495.23-P1P2	282	191	14	27	39
ABHD12_-_25371526.23-P1P2	260	168	62	110	179
ABHD12_-_25371649.23-P1P2	204	142	31	124	132
ABHD12_-_25371663.23-P1P2	201	54	32	67	164
ABHD12_-_25371679.23-P1P2	343	309	18	129	161
ABHD12_-_25371768.23-P1P2	661	546	18	193	127
ABHD13_+_108870634.23-P1P2	259	313	36	26	47
ABHD13_+_108870666.23-P1P2	188	73	35	7	156
ABHD13_+_108870669.23-P1P2	85	2	0	0	41
ABHD13_+_108870683.23-P1P2	417	401	32	37	587
ABHD13_+_108870692.23-P1P2	212	296	162	2820	136
ABHD13_+_108870695.23-P1P2	165	107	98	37	93
ABHD13_-_108870596.23-P1P2	242	268	37	33	484
ABHD13_-_108870639.23-P1P2	62	0	0	4	19
ABHD13_-_108870652.23-P1P2	175	263	39	2978	71
ABHD13_-_108870764.23-P1P2	632	666	194	1072	519
ABHD14A_+_52008867.23-P1P2	288	189	22	79	166
ABHD14A_+_52008900.23-P1P2	394	248	43	72	214
ABHD14A_+_52008930.23-P1P2	404	235	128	152	272
ABHD14A_+_52008969.23-P1P2	411	413	28	259	291
ABHD14A_+_52008993.23-P1P2	46	47	7	183	61
ABHD14A_+_52009025.23-P1P2	394	568	200	954	249
ABHD14A_-_52008686.23-P1P2	274	153	178	7	548
ABHD14A_-_52008702.23-P1P2	237	149	66	188	123
ABHD14A_-_52008842.23-P1P2	127	12	4	0	6
ABHD14A_-_52008948.23-P1P2	254	325	153	40	434
ABHD14B_+_52008150.23-P1	396	435	178	207	484
ABHD14B_+_52008184.23-P1	417	685	75	508	639
ABHD14B_+_52008190.23-P1	471	260	38	14	522
ABHD14B_+_52008290.23-P1	554	474	116	672	703
ABHD14B_+_52008333.23-P1	380	378	73	133	429
ABHD14B_+_52008458.23-P1	379	455	51	71	192
ABHD14B_+_52017411.23-P2	543	429	72	225	360
ABHD14B_+_52017455.23-P2	307	238	84	29	278
ABHD14B_+_52017468.23-P2	387	674	14506	237	2415
ABHD14B_+_52017506.23-P2	402	253	138	895	240
ABHD14B_-_52008086.23-P1	154	58	0	12	10
ABHD14B_-_52008218.23-P1	267	289	31	17	325
ABHD14B_-_52008280.23-P1	399	249	12	20	390
ABHD14B_-_52008297.23-P1	658	780	422	194	340
ABHD14B_-_52017485.23-P2	112	69	4	34	49
ABHD14B_-_52017521.23-P2	292	229	70	153	228
ABHD14B_-_52017533.23-P2	352	311	81	195	151
ABHD14B_-_52017547.23-P2	59	91	20	0	2
ABHD14B_-_52017596.23-P2	267	170	146	198	265
ABHD14B_-_52017631.23-P2	161	21	9	349	23
ABHD15_+_27894467.23-P1P2	93	3	0	10	23
ABHD15_+_27894498.23-P1P2	246	313	42	131	558
ABHD15_-_27894145.23-P1P2	282	492	379	225	335
ABHD15_-_27894151.23-P1P2	269	282	61	161	127
ABHD15_-_27894212.23-P1P2	115	251	117	47	135
ABHD15_-_27894236.23-P1P2	490	408	126	589	130
ABHD15_-_27894296.23-P1P2	99	127	194	1	39
ABHD15_-_27894315.23-P1P2	209	367	16	200	270
ABHD15_-_27894474.23-P1P2	146	96	11	45	81
ABHD15_-_27894583.23-P1P2	356	420	4	470	472
ABHD16A_+_31671120.23-P1P2	215	72	17	4	12
ABHD16A_+_31671138.23-P1P2	207	270	62	2647	195
ABHD16A_+_31671151.23-P1P2	157	130	51	9	57
ABHD16A_+_31671163.23-P1P2	175	103	7	39	30
ABHD16A_+_31671198.23-P1P2	102	62	25	7	125
ABHD16A_-_31670881.23-P1P2	240	93	43	119	81
ABHD16A_-_31671242.23-P1P2	192	20	5	56	60
ABHD16A_-_31671274.23-P1P2	186	43	18	0	116
ABHD16A_-_31671350.23-P1P2	392	410	1309	59	206
ABHD16A_-_31671359.23-P1P2	298	213	125	143	207
ABHD16B_+_62492650.23-P1P2	172	45	9	88	21
ABHD16B_+_62492726.23-P1P2	286	259	85	43	185
ABHD16B_+_62492825.23-P1P2	312	336	60	231	144
ABHD16B_+_62492838.23-P1P2	383	248	90	102	207
ABHD16B_-_62492635.23-P1P2	276	180	43	321	85
ABHD16B_-_62492639.23-P1P2	268	408	338	498	1062
ABHD16B_-_62492668.23-P1P2	224	179	27	38	189
ABHD16B_-_62492685.23-P1P2	286	134	38	61	82
ABHD16B_-_62492796.23-P1P2	113	145	41	8	78
ABHD16B_-_62492805.23-P1P2	250	140	35	0	95
ABHD17A_+_1885562.23-P1P2	298	298	97	1081	180
ABHD17A_+_1885661.23-P1P2	300	192	18	7	177
ABHD17A_-_1885582.23-P1P2	402	735	43	727	327
ABHD17A_-_1885603.23-P1P2	231	394	91	297	122
ABHD17A_-_1885626.23-P1P2	288	134	10	8	81
ABHD17A_-_1885642.23-P1P2	319	380	92	220	113
ABHD17A_-_1885658.23-P1P2	317	277	53	376	211
ABHD17A_-_1885670.23-P1P2	251	281	7	38	307
ABHD17A_-_1885676.23-P1P2	140	79	48	0	143
ABHD17A_-_1885696.23-P1P2	144	195	6	64	45
ABHD17B_+_74526138.23-P1P2	145	127	11	102	140
ABHD17B_+_74526142.23-P1P2	399	350	205	289	1006
ABHD17B_+_74526189.23-P1P2	263	106	18	15	680
ABHD17B_+_74526192.23-P1P2	461	361	79	235	286
ABHD17B_+_74526203.23-P1P2	266	293	15	23	198
ABHD17B_+_74526310.23-P1P2	466	672	57	583	302
ABHD17B_+_74526412.23-P1P2	211	7	15	3	81
ABHD17B_-_74526219.23-P1P2	311	209	313	171	474
ABHD17B_-_74526388.23-P1P2	426	399	96	750	321
ABHD17B_-_74526506.23-P1P2	703	693	134	850	474
ABHD17C_+_80987479.23-P1P2	205	156	52	55	355
ABHD17C_+_80987533.23-P1P2	57	17	0	2	7
ABHD17C_+_80987552.23-P1P2	329	349	24	872	152
ABHD17C_+_80987555.23-P1P2	311	204	46	26	224
ABHD17C_-_80987115.23-P1P2	235	239	72	58	209
ABHD17C_-_80987377.23-P1P2	77	89	0	13	39
ABHD17C_-_80987401.23-P1P2	155	172	16	7	226
ABHD17C_-_80987413.23-P1P2	289	109	10	52	261
ABHD17C_-_80987478.23-P1P2	155	304	117	183	109
ABHD17C_-_80987551.23-P1P2	330	170	43	96	59
ABHD1_+_27346561.23-P1P2	51	157	2	13	14
ABHD1_+_27346650.23-P1P2	462	110	19	951	129
ABHD1_-_27346119.23-P1P2	526	551	171	1020	714
ABHD1_-_27346456.23-P1P2	599	545	65	293	276
ABHD1_-_27346483.23-P1P2	127	159	19	365	426
ABHD1_-_27346510.23-P1P2	200	355	26	214	293
ABHD1_-_27346531.23-P1P2	246	256	90	135	45
ABHD1_-_27346534.23-P1P2	273	104	53	5	396
ABHD1_-_27346543.23-P1P2	301	158	138	511	212
ABHD1_-_27346571.23-P1P2	173	264	41	98	105
ABHD2_+_89631401.23-P1P2	276	154	44	67	522
ABHD2_+_89631483.23-P1P2	242	69	35	749	138
ABHD2_+_89631536.23-P1P2	175	101	30	35	120
ABHD2_+_89631540.23-P1P2	177	173	42	409	133
ABHD2_-_89631511.23-P1P2	161	72	6	1	216
ABHD2_-_89631532.23-P1P2	130	76	59	13	180
ABHD2_-_89631570.23-P1P2	444	479	44	247	654
ABHD2_-_89631578.23-P1P2	211	130	60	3	92
ABHD2_-_89631602.23-P1P2	121	157	13	137	166
ABHD2_-_89631642.23-P1P2	139	220	22	49	125
ABHD3_+_19284586.23-P1P2	399	327	173	247	382
ABHD3_+_19284717.23-P1P2	349	357	45	399	370
ABHD3_+_19284728.23-P1P2	72	44	16	6	7
ABHD3_+_19284800.23-P1P2	179	63	29	0	196
ABHD3_-_19284909.23-P1P2	55	1	0	0	6
ABHD3_-_19284913.23-P1P2	271	247	428	61	251
ABHD3_-_19284953.23-P1P2	310	270	90	688	221
ABHD3_-_19284965.23-P1P2	52	79	8	5	39
ABHD3_-_19284969.23-P1P2	21	2	0	0	0
ABHD3_-_19284988.23-P1P2	206	297	83	147	211
ABHD4_+_23066970.23-P1P2	125	122	20	520	12
ABHD4_+_23067000.23-P1P2	309	319	142	215	364
ABHD4_+_23067075.23-P1P2	180	191	45	872	184
ABHD4_+_23067082.23-P1P2	179	319	48	27	120
ABHD4_+_23067093.23-P1P2	325	480	85	284	101
ABHD4_+_23067128.23-P1P2	370	549	96	1683	60
ABHD4_+_23067144.23-P1P2	144	24	2	19	142
ABHD4_+_23067148.23-P1P2	423	587	65	183	325
ABHD4_-_23067003.23-P1P2	243	258	26	78	116
ABHD4_-_23067092.23-P1P2	196	135	73	22	82
ABHD5_+_43732218.23-P1P2	207	86	17	60	42
ABHD5_+_43732238.23-P1P2	138	85	75	38	55
ABHD5_-_43732094.23-P1P2	55	53	14	9	57
ABHD5_-_43732225.23-P1P2	251	169	68	50	140
ABHD5_-_43732256.23-P1P2	208	30	4	53	29
ABHD5_-_43732264.23-P1P2	66	7	38	11	133
ABHD5_-_43732268.23-P1P2	277	129	35	138	267
ABHD5_-_43732287.23-P1P2	212	246	15	37	149
ABHD5_-_43732293.23-P1P2	250	242	141	17	113
ABHD5_-_43732315.23-P1P2	348	196	20	17	110
ABHD6_+_58223170.23-P1P2	79	13	2	0	22
ABHD6_+_58223176.23-P1P2	258	271	28	533	181
ABHD6_+_58223253.23-P1P2	279	170	22	429	97
ABHD6_+_58223259.23-P1P2	147	71	12	142	52
ABHD6_+_58223345.23-P1P2	136	179	22	0	13
ABHD6_+_58223423.23-P1P2	119	25	5	0	7
ABHD6_-_58223268.23-P1P2	244	177	27	21	111
ABHD6_-_58223389.23-P1P2	182	85	37	20	280
ABHD6_-_58223402.23-P1P2	127	96	10	92	107
ABHD6_-_58223476.23-P1P2	169	297	65	660	305
ABHD8_+_17414242.23-P1P2	275	336	100	1173	202
ABHD8_+_17414312.23-P1P2	85	117	30	0	168
ABHD8_+_17414325.23-P1P2	159	121	27	167	116
ABHD8_+_17414344.23-P1P2	279	236	67	46	350
ABHD8_+_17414376.23-P1P2	37	5	16	182	3
ABHD8_+_17414468.23-P1P2	133	24	3	12	11
ABHD8_-_17414352.23-P1P2	189	162	14	97	337
ABHD8_-_17414358.23-P1P2	148	46	7	7	69
ABHD8_-_17414392.23-P1P2	360	369	122	679	169
ABHD8_-_17414456.23-P1P2	332	272	171	291	199
ABI1_+_27149885.23-P1P2	0	9	0	0	0
ABI1_+_27149957.23-P1P2	139	17	3	4	15
ABI1_+_27149964.23-P1P2	44	4	5	4	21
ABI1_+_27149978.23-P1P2	259	140	23	15	496
ABI1_+_27149987.23-P1P2	200	231	114	250	132
ABI1_+_27150020.23-P1P2	151	50	1	18	36
ABI1_+_27150099.23-P1P2	316	264	90	47	60
ABI1_+_27150121.23-P1P2	214	157	27	14	69
ABI1_-_27150085.23-P1P2	300	184	25	114	344
ABI1_-_27150166.23-P1P2	189	115	22	30	214
ABI2_+_204192729.23-P1P2	138	125	19	670	54
ABI2_+_204192895.23-P1P2	213	119	48	3	176
ABI2_+_204192901.23-P1P2	249	242	50	1587	165
ABI2_+_204192907.23-P1P2	313	394	25	234	120
ABI2_+_204193039.23-P1P2	196	201	66	27	48
ABI2_-_204192495.23-P1P2	153	99	10	8	132
ABI2_-_204192641.23-P1P2	166	86	17	756	119
ABI2_-_204192933.23-P1P2	276	163	46	202	213
ABI2_-_204192963.23-P1P2	386	77	71	689	208
ABI2_-_204193048.23-P1P2	150	322	347	13	157
ABI3BP_+_100712278.23-P1P2	182	68	17	5	263
ABI3BP_+_100712307.23-P1P2	361	278	105	214	290
ABI3BP_+_100712343.23-P1P2	239	67	40	22	156
ABI3BP_+_100712585.23-P1P2	177	134	87	51	47
ABI3BP_+_100712665.23-P1P2	182	313	57	218	225
ABI3BP_-_100712320.23-P1P2	229	78	15	120	75
ABI3BP_-_100712323.23-P1P2	282	91	4	30	340
ABI3BP_-_100712349.23-P1P2	236	427	187	249	310
ABI3BP_-_100712361.23-P1P2	305	210	42	386	248
ABI3BP_-_100712883.23-P1P2	267	134	12	433	836
ABI3_+_47287471.23-P1P2	117	162	228	7	135
ABI3_+_47287501.23-P1P2	186	255	3	193	45
ABI3_+_47287607.23-P1P2	198	156	23	163	67
ABI3_+_47287732.23-P1P2	145	88	3	20	79
ABI3_+_47287750.23-P1P2	234	317	5	38	204
ABI3_+_47287920.23-P1P2	229	241	174	13	578
ABI3_-_47287417.23-P1P2	223	209	51	54	463
ABI3_-_47287527.23-P1P2	279	266	65	451	255
ABI3_-_47288005.23-P1P2	239	355	10	176	240
ABI3_-_47288028.23-P1P2	443	696	201	376	458
ABL1_+_133588872.23-ENST00000372348.2	263	396	1357	24	309
ABL1_+_133588879.23-ENST00000372348.2	95	12	1	0	18
ABL1_+_133588883.23-ENST00000372348.2	422	511	125	564	377
ABL1_+_133588936.23-ENST00000372348.2	225	133	12	147	63
ABL1_+_133588940.23-ENST00000372348.2	226	81	59	10	157
ABL1_+_133588960.23-ENST00000372348.2	95	18	9	11	9
ABL1_+_133589009.23-ENST00000372348.2	399	658	70	166	250
ABL1_+_133589018.23-ENST00000372348.2	149	54	84	40	98
ABL1_-_133589169.23-ENST00000372348.2	244	211	156	101	168
ABL1_-_133589216.23-ENST00000372348.2	147	61	27	5	63
ABL2_+_179112332.23-P1	210	141	40	62	234
ABL2_+_179112367.23-P1	84	45	66	21	39
ABL2_+_179112726.23-P1	215	366	209	254	132
ABL2_+_179198984.23-P2	241	226	10	7	270
ABL2_+_179198988.23-P2	348	454	34	74	188
ABL2_+_179199028.23-P2	303	419	170	245	85
ABL2_+_179199057.23-P2	474	111	66	66	1726
ABL2_+_179199060.23-P2	289	131	65	196	216
ABL2_+_179199071.23-P2	98	170	39	53	8
ABL2_+_179199081.23-P2	225	197	69	8	82
ABL2_+_179199110.23-P2	189	37	5	7	56
ABL2_-_179112293.23-P1	118	92	1	8	30
ABL2_-_179112315.23-P1	503	466	94	1985	615
ABL2_-_179112359.23-P1	134	212	7	306	190
ABL2_-_179112398.23-P1	387	814	76	37	272
ABL2_-_179112561.23-P1	241	154	31	89	157
ABL2_-_179112743.23-P1	337	160	66	95	161
ABL2_-_179112762.23-P1	69	74	39	125	53
ABL2_-_179198903.23-P2	130	15	3	144	2
ABL2_-_179199180.23-P2	255	311	69	125	186
ABLIM1_+_116418002.23-ENST00000277895.5	256	187	137	61	420
ABLIM1_+_116418018.23-ENST00000277895.5	74	21	7	0	168
ABLIM1_+_116418129.23-ENST00000277895.5	300	361	117	463	576
ABLIM1_+_116418165.23-ENST00000277895.5	193	148	5	0	102
ABLIM1_+_116418171.23-ENST00000277895.5	90	101	20	0	21
ABLIM1_+_116418517.23-ENST00000277895.5	101	107	0	307	98
ABLIM1_-_116418089.23-ENST00000277895.5	278	353	155	145	360
ABLIM1_-_116418175.23-ENST00000277895.5	248	285	39	222	171
ABLIM1_-_116418330.23-ENST00000277895.5	415	305	118	425	399
ABLIM1_-_116418611.23-ENST00000277895.5	310	398	127	136	176
ABLIM2_+_8160638.23-P1P2	213	55	51	587	106
ABLIM2_+_8160651.23-P1P2	140	115	17	22	117
ABLIM2_+_8160844.23-P1P2	73	80	3	3	35
ABLIM2_-_8160657.23-P1P2	71	34	47	13	11
ABLIM2_-_8160692.23-P1P2	198	176	89	9	157
ABLIM2_-_8160715.23-P1P2	224	172	74	363	151
ABLIM2_-_8160741.23-P1P2	392	488	113	652	367
ABLIM2_-_8160767.23-P1P2	198	309	85	709	114
ABLIM2_-_8160770.23-P1P2	365	388	25	255	114
ABLIM2_-_8160838.23-P1P2	272	262	26	659	192
ABLIM3_+_148520905.23-P1P2	147	195	200	3	31
ABLIM3_+_148520930.23-P1P2	462	368	57	99	641
ABLIM3_+_148520962.23-P1P2	177	125	32	410	130
ABLIM3_+_148520978.23-P1P2	195	187	58	256	77
ABLIM3_-_148520736.23-P1P2	202	239	76	133	428
ABLIM3_-_148520884.23-P1P2	154	129	1	431	16
ABLIM3_-_148520914.23-P1P2	324	276	50	339	184
ABLIM3_-_148520948.23-P1P2	308	211	53	188	246
ABLIM3_-_148521021.23-P1P2	135	85	20	251	130
ABLIM3_-_148521091.23-P1P2	372	575	111	1143	465
ABO_+_136131039.23-P2	445	411	114	524	553
ABO_+_136131048.23-P2	103	6	205	0	89
ABO_+_136131061.23-P2	201	261	35	60	99
ABO_+_136131066.23-P2	203	93	19	10	173
ABO_+_136131069.23-P2	110	17	26	67	25
ABO_+_136131302.23-P2	229	301	49	137	129
ABO_+_136150762.23-P1	351	239	81	470	169
ABO_+_136150807.23-P1	360	311	101	179	215
ABO_+_136150834.23-P1	182	141	129	6	53
ABO_+_136150864.23-P1	137	13	11	16	13
ABO_+_136150917.23-P1	306	212	19	221	129
ABO_-_136131009.23-P2	183	379	65	378	62
ABO_-_136131057.23-P2	116	126	42	1157	22
ABO_-_136131158.23-P2	89	164	44	0	37
ABO_-_136131257.23-P2	81	89	0	0	51
ABO_-_136150725.23-P1	232	79	61	118	107
ABO_-_136150729.23-P1	143	4	9	0	1
ABO_-_136150767.23-P1	50	7	0	0	6
ABO_-_136150814.23-P1	237	211	157	126	238
ABO_-_136150916.23-P1	144	207	25	69	208
ABRACL_+_139349712.23-P1P2	222	390	38	43	302
ABRACL_+_139349742.23-P1P2	174	204	42	35	112
ABRACL_+_139349757.23-P1P2	267	149	16	33	501
ABRACL_+_139349778.23-P1P2	210	177	4	232	32
ABRACL_+_139349873.23-P1P2	168	21	13	3	75
ABRACL_+_139349879.23-P1P2	248	135	6	11	194
ABRACL_-_139349667.23-P1P2	306	524	125	212	437
ABRACL_-_139349685.23-P1P2	177	91	0	33	127
ABRACL_-_139349704.23-P1P2	144	237	91	41	344
ABRACL_-_139349725.23-P1P2	76	19	1	4	10
ABRA_+_107782619.23-P1P2	92	82	24	350	82
ABRA_+_107782691.23-P1P2	258	142	52	513	157
ABRA_+_107782808.23-P1P2	322	173	49	319	103
ABRA_+_107782827.23-P1P2	291	331	99	133	228
ABRA_-_107782516.23-P1P2	328	486	96	59	375
ABRA_-_107782520.23-P1P2	110	187	25	34	102
ABRA_-_107782542.23-P1P2	393	356	189	351	251
ABRA_-_107782633.23-P1P2	132	20	2	24	99
ABRA_-_107782639.23-P1P2	237	121	5	53	72
ABRA_-_107782658.23-P1P2	140	130	15	78	292
ABR_+_1083266.23-P1P2	145	33	7	475	32
ABR_+_1083388.23-P1P2	292	338	55	119	332
ABR_+_1083391.23-P1P2	125	124	25	8	66
ABR_+_1083395.23-P1P2	91	24	0	3	9
ABR_+_1083406.23-P1P2	354	400	27	354	342
ABR_-_1083385.23-P1P2	171	205	45	74	198
ABR_-_1083401.23-P1P2	215	372	80	145	123
ABR_-_1083422.23-P1P2	210	309	36	34	205
ABR_-_1083425.23-P1P2	209	87	16	31	126
ABR_-_1083439.23-P1P2	251	337	25	699	255
ABT1_+_26596978.23-P1P2	295	878	77	120	3945
ABT1_+_26596983.23-P1P2	250	131	67	28	449
ABT1_+_26596992.23-P1P2	121	25	119	118	29
ABT1_+_26597028.23-P1P2	264	232	31	190	142
ABT1_+_26597060.23-P1P2	84	51	2	2	39
ABT1_+_26597066.23-P1P2	273	238	67	60	170
ABT1_+_26597073.23-P1P2	299	525	205	55	193
ABT1_+_26597096.23-P1P2	450	347	45	303	216
ABT1_+_26597113.23-P1P2	170	253	142	93	380
ABT1_+_26597128.23-P1P2	189	81	3	132	204
ABTB1_+_127391465.23-P1P2	176	74	5	220	90
ABTB1_+_127391507.23-P1P2	178	26	16	11	30
ABTB1_+_127391554.23-P1P2	127	11	0	1	13
ABTB1_+_127391592.23-P1P2	186	249	20	437	212
ABTB1_+_127391600.23-P1P2	196	143	31	93	194
ABTB1_+_127391620.23-P1P2	198	238	39	5	153
ABTB1_+_127391638.23-P1P2	218	176	29	79	141
ABTB1_+_127391759.23-P1P2	244	278	97	189	172
ABTB1_-_127391603.23-P1P2	136	212	19	127	319
ABTB1_-_127391678.23-P1P2	145	115	30	155	183
ABTB2_+_34379701.23-P1P2	85	20	8	101	9
ABTB2_+_34379742.23-P1P2	358	56	31	32	211
ABTB2_-_34379672.23-P1P2	154	162	0	46	210
ABTB2_-_34379675.23-P1P2	295	256	154	352	219
ABTB2_-_34379720.23-P1P2	185	121	32	18	123
ABTB2_-_34379729.23-P1P2	218	154	21	60	88
ABTB2_-_34379752.23-P1P2	136	66	22	650	15
ABTB2_-_34379760.23-P1P2	459	179	42	1180	210
ABTB2_-_34379769.23-P1P2	386	193	51	1007	123
ABTB2_-_34379880.23-P1P2	145	160	24	0	13
ACAA1_+_38178669.23-P1P2	165	154	22	21	142
ACAA1_+_38178673.23-P1P2	278	282	192	34	286
ACAA1_+_38178706.23-P1P2	213	130	80	11	76
ACAA1_+_38178741.23-P1P2	348	219	22	78	680
ACAA1_+_38178759.23-P1P2	196	172	25	273	158
ACAA1_+_38178792.23-P1P2	303	173	65	100	254
ACAA1_-_38178721.23-P1P2	276	172	27	29	220
ACAA1_-_38178769.23-P1P2	198	122	21	18	243
ACAA1_-_38178773.23-P1P2	120	151	37	554	403
ACAA1_-_38178885.23-P1P2	309	320	153	494	626
ACAA2_+_47339923.23-P1P2	169	202	28	12	36
ACAA2_+_47340020.23-P1P2	242	53	5	14	67
ACAA2_+_47340025.23-P1P2	305	349	96	48	266
ACAA2_+_47340045.23-P1P2	231	173	148	676	379
ACAA2_+_47340186.23-P1P2	411	543	232	1446	362
ACAA2_+_47340202.23-P1P2	336	420	28	13	245
ACAA2_-_47340018.23-P1P2	245	328	115	254	190
ACAA2_-_47340063.23-P1P2	609	994	227	1404	594
ACAA2_-_47340072.23-P1P2	303	368	60	132	13
ACAA2_-_47340335.23-P1P2	286	65	93	20	119
ACACA_+_35716160.23-P1P2	289	213	26	725	48
ACACA_+_35716176.23-P1P2	239	358	23	450	53
ACACA_+_35716325.23-P1P2	259	118	16	136	49
ACACA_+_35716420.23-P1P2	339	240	16	221	455
ACACA_-_35716078.23-P1P2	313	101	85	1320	254
ACACA_-_35716092.23-P1P2	205	299	35	132	229
ACACA_-_35716150.23-P1P2	142	97	21	9	85
ACACA_-_35716165.23-P1P2	306	247	62	785	154
ACACA_-_35716319.23-P1P2	117	281	31	415	67
ACACA_-_35716353.23-P1P2	240	75	99	45	1391
ACACB_+_109568775.23-P1	282	261	94	197	276
ACACB_+_109568920.23-P1	202	104	138	264	69
ACACB_+_109568928.23-P1	151	9	1	4	0
ACACB_+_109569064.23-P1	386	185	207	563	492
ACACB_+_109569097.23-P1	396	302	33	105	364
ACACB_+_109592194.23-P2	281	316	152	44	404
ACACB_+_109592204.23-P2	248	178	24	1659	343
ACACB_+_109592314.23-P2	138	68	102	4	140
ACACB_+_109592381.23-P2	203	160	38	0	185
ACACB_-_109568975.23-P1	252	197	61	227	149
ACACB_-_109568981.23-P1	304	353	74	3889	441
ACACB_-_109569004.23-P1	206	177	86	196	290
ACACB_-_109569055.23-P1	193	101	119	2	180
ACACB_-_109569073.23-P1	97	70	20	197	154
ACACB_-_109592083.23-P2	73	0	2	0	128
ACACB_-_109592276.23-P2	568	1186	74	485	251
ACACB_-_109592346.23-P2	181	201	11	67	141
ACACB_-_109592361.23-P2	246	168	227	161	381
ACACB_-_109592373.23-P2	205	84	0	3	274
ACACB_-_109592392.23-P2	147	84	33	114	121
ACAD10_+_112123731.23-P1P2	206	286	22	870	112
ACAD10_+_112123741.23-P1P2	121	176	85	81	57
ACAD10_+_112123750.23-P1P2	390	238	141	1306	378
ACAD10_+_112123782.23-P1P2	283	451	119	1126	346
ACAD10_-_112123488.23-P1P2	178	180	20	75	320
ACAD10_-_112123648.23-P1P2	522	661	110	837	413
ACAD10_-_112123798.23-P1P2	509	280	91	528	248
ACAD10_-_112123835.23-P1P2	685	1242	64	309	520
ACAD10_-_112123838.23-P1P2	556	287	63	520	367
ACAD10_-_112123868.23-P1P2	61	42	3	0	15
ACAD11_+_132378672.23-P1P2	53	57	86	37	30
ACAD11_+_132378720.23-P1P2	707	299	191	84	71
ACAD11_+_132378803.23-P1P2	265	319	117	241	305
ACAD11_+_132379064.23-P1P2	454	242	89	88	168
ACAD11_+_132379288.23-P1P2	561	627	95	1862	229
ACAD11_-_132378980.23-P1P2	495	650	118	442	622
ACAD11_-_132379124.23-P1P2	235	147	8	65	87
ACAD11_-_132379184.23-P1P2	367	251	106	36	154
ACAD11_-_132379325.23-P1P2	205	130	41	32	235
ACAD11_-_132379335.23-P1P2	368	482	135	742	700
ACAD8_+_134123256.23-P1P2	340	338	58	338	111
ACAD8_+_134123328.23-P1P2	302	208	64	140	276
ACAD8_+_134123383.23-P1P2	496	549	133	406	331
ACAD8_-_134123217.23-P1P2	318	282	16	36	137
ACAD8_-_134123261.23-P1P2	345	304	100	3181	24
ACAD8_-_134123272.23-P1P2	371	352	124	128	481
ACAD8_-_134123275.23-P1P2	97	6	0	0	5
ACAD8_-_134123354.23-P1P2	401	279	243	367	263
ACAD8_-_134123391.23-P1P2	533	384	75	415	632
ACAD8_-_134123455.23-P1P2	502	343	127	239	357
ACAD9_+_128598196.23-P1P2	66	112	12	107	68
ACAD9_+_128598208.23-P1P2	264	276	93	72	297
ACAD9_+_128598234.23-P1P2	180	183	59	140	297
ACAD9_+_128598251.23-P1P2	59	168	8	18	82
ACAD9_+_128598399.23-P1P2	218	316	50	302	154
ACAD9_-_128597939.23-P1P2	100	84	5	0	28
ACAD9_-_128598289.23-P1P2	240	87	21	212	125
ACAD9_-_128598316.23-P1P2	308	406	145	527	375
ACAD9_-_128598349.23-P1P2	516	706	219	1334	433
ACAD9_-_128598356.23-P1P2	291	500	57	1306	201
ACADL_+_211090135.23-P1P2	280	422	43	1094	163
ACADL_+_211090261.23-P1P2	249	231	118	791	114
ACADL_+_211090310.23-P1P2	276	446	11	511	260
ACADL_+_211090435.23-P1P2	188	189	41	21	246
ACADL_+_211090495.23-P1P2	42	204	20	18	141
ACADL_+_211090665.23-P1P2	309	317	124	82	226
ACADL_-_211090152.23-P1P2	213	265	11	135	248
ACADL_-_211090181.23-P1P2	126	148	9	88	43
ACADL_-_211090294.23-P1P2	145	345	79	38	28
ACADL_-_211090307.23-P1P2	168	106	12	16	31
ACADM_+_76189998.23-P1P2	206	614	38	176	201
ACADM_+_76190009.23-P1P2	147	167	25	1182	71
ACADM_+_76190056.23-P1P2	214	203	54	123	160
ACADM_+_76190205.23-P1P2	209	171	33	74	88
ACADM_+_76190222.23-P1P2	215	103	29	13	314
ACADM_+_76190303.23-P1P2	248	348	85	18	203
ACADM_+_76190358.23-P1P2	404	804	283	925	289
ACADM_+_76190391.23-P1P2	109	39	13	8	220
ACADM_-_76190263.23-P1P2	335	239	82	412	262
ACADM_-_76190275.23-P1P2	426	316	66	521	302
ACADSB_+_124768262.23-P1P2	445	310	138	1034	567
ACADSB_+_124768268.23-P1P2	1159	1578	240261	188	5351
ACADSB_+_124768280.23-P1P2	430	417	202	115	411
ACADSB_+_124768326.23-P1P2	213	345	96	16	384
ACADSB_+_124768332.23-P1P2	287	120	73	51	260
ACADSB_+_124768338.23-P1P2	149	134	108	5	18
ACADSB_+_124768388.23-P1P2	521	521	142	1169	218
ACADSB_-_124768367.23-P1P2	271	141	12	0	67
ACADSB_-_124768371.23-P1P2	339	125	7	5	187
ACADSB_-_124768386.23-P1P2	151	81	0	284	14
ACADS_+_121163479.23-P1P2	256	256	52	26	416
ACADS_+_121163487.23-P1P2	250	155	96	27	281
ACADS_+_121163556.23-P1P2	208	360	333	82	133
ACADS_+_121163587.23-P1P2	491	754	114	496	407
ACADS_-_121163513.23-P1P2	293	284	38	277	134
ACADS_-_121163527.23-P1P2	268	266	20	28	192
ACADS_-_121163531.23-P1P2	137	114	12	0	19
ACADS_-_121163542.23-P1P2	239	248	18	73	197
ACADS_-_121163653.23-P1P2	159	27	3	30	195
ACADS_-_121163657.23-P1P2	321	122	18	39	155
ACADVL_+_7122943.23-P1P2	244	253	25	33	281
ACADVL_+_7123187.23-P1P2	140	96	26	178	243
ACADVL_-_7123046.23-P1P2	287	523	49	46	108
ACADVL_-_7123063.23-P1P2	356	315	60	559	232
ACADVL_-_7123067.23-P1P2	233	218	57	29	121
ACADVL_-_7123086.23-P1P2	205	430	307	100	199
ACADVL_-_7123089.23-P1P2	364	220	70	128	204
ACADVL_-_7123126.23-P1P2	110	30	12	9	34
ACADVL_-_7123139.23-P1P2	214	115	11	683	103
ACADVL_-_7123220.23-P1P2	199	247	98	131	44
ACAN_+_89346271.23-P1P2	98	81	3	27	251
ACAN_+_89346371.23-P1P2	238	311	26	162	97
ACAN_+_89346461.23-P1P2	147	16	39	22	217
ACAN_+_89346468.23-P1P2	230	231	52	9	168
ACAN_+_89346481.23-P1P2	349	395	196	64	384
ACAN_+_89346492.23-P1P2	175	224	158	2	289
ACAN_+_89346533.23-P1P2	135	98	4	43	138
ACAN_+_89346595.23-P1P2	129	43	5	1605	87
ACAN_-_89346496.23-P1P2	418	493	162	681	620
ACAN_-_89346562.23-P1P2	212	132	42	12	240
ACAP1_+_7239561.23-P1P2	271	389	37	242	211
ACAP1_+_7239704.23-P1P2	55	60	3	0	0
ACAP1_+_7239809.23-P1P2	173	174	47	8	198
ACAP1_+_7239840.23-P1P2	216	285	13	240	226
ACAP1_-_7239588.23-P1P2	130	108	11	27	97
ACAP1_-_7239650.23-P1P2	95	10	0	38	17
ACAP1_-_7239780.23-P1P2	204	52	6	16	28
ACAP1_-_7239785.23-P1P2	269	35	169	49	31
ACAP1_-_7239827.23-P1P2	259	156	50	112	120
ACAP1_-_7239866.23-P1P2	217	276	32	4	182
ACAP2_+_195163836.23-P1P2	106	66	6	0	28
ACAP2_+_195163917.23-P1P2	192	439	17920	72	1075
ACAP2_+_195163956.23-P1P2	62	39	6	18	21
ACAP2_+_195163965.23-P1P2	358	394	25	188	509
ACAP2_+_195163975.23-P1P2	284	135	27	197	224
ACAP2_-_195163847.23-P1P2	231	372	28	35	119
ACAP2_-_195163885.23-P1P2	148	196	21	55	407
ACAP2_-_195163900.23-P1P2	341	89	116	44	62
ACAP2_-_195163913.23-P1P2	261	303	38	133	117
ACAP2_-_195163944.23-P1P2	439	428	81	1527	109
ACAP3_+_1243298.23-P1P2	127	0	11	58	12
ACAP3_+_1243301.23-P1P2	259	149	8	91	153
ACAP3_+_1243333.23-P1P2	255	224	61	183	126
ACAP3_+_1243491.23-P1P2	134	65	32	6	193
ACAP3_+_1243496.23-P1P2	332	187	139	159	315
ACAP3_-_1243489.23-P1P2	124	151	28	3	154
ACAP3_-_1243504.23-P1P2	270	265	17	31	106
ACAP3_-_1243527.23-P1P2	467	678	31	267	784
ACAP3_-_1243537.23-P1P2	134	196	50	24	106
ACAP3_-_1243763.23-P1P2	688	1108	202	2550	723
ACAT1_+_107992094.23-P1P2	249	238	20	17	152
ACAT1_+_107992111.23-P1P2	205	138	67	4	114
ACAT1_+_107992121.23-P1P2	327	488	69	99	130
ACAT1_+_107992179.23-P1P2	208	209	66	823	213
ACAT1_+_107992182.23-P1P2	131	220	4	16	238
ACAT1_-_107992055.23-P1P2	211	253	59	333	100
ACAT1_-_107992083.23-P1P2	182	149	16	28	106
ACAT1_-_107992171.23-P1P2	213	334	84	595	347
ACAT1_-_107992230.23-P1P2	249	201	76	26	525
ACAT1_-_107992267.23-P1P2	257	205	46	22	386
ACAT2_+_160183024.23-P1P2	156	52	22	89	42
ACAT2_+_160183137.23-P1P2	209	196	99	328	70
ACAT2_+_160183335.23-P1P2	169	146	2	65	217
ACAT2_+_160183365.23-P1P2	243	82	7	19	248
ACAT2_+_160183370.23-P1P2	258	243	10	194	259
ACAT2_+_160183421.23-P1P2	222	360	39	288	94
ACAT2_-_160182982.23-P1P2	323	356	93	545	469
ACAT2_-_160182997.23-P1P2	215	282	94	94	118
ACAT2_-_160183054.23-P1P2	272	388	27	112	182
ACAT2_-_160183208.23-P1P2	365	565	154	329	308
ACBD3_+_226374366.23-P1P2	135	87	9	10	67
ACBD3_+_226374437.23-P1P2	162	212	144	71	71
ACBD3_+_226374447.23-P1P2	316	473	70	91	313
ACBD3_+_226374526.23-P1P2	151	292	46	1973	159
ACBD3_+_226374560.23-P1P2	118	8	6	0	0
ACBD3_+_226374563.23-P1P2	189	123	32	1499	123
ACBD3_+_226374628.23-P1P2	347	313	104	333	165
ACBD3_+_226374659.23-P1P2	305	90	12	770	97
ACBD3_+_226374662.23-P1P2	96	35	4	2	53
ACBD3_-_226374743.23-P1P2	129	31	13	25	128
ACBD4_+_43209852.23-P2	320	414	104	1895	265
ACBD4_+_43212810.23-P1	93	116	22	36	185
ACBD4_+_43212843.23-P1	176	197	45	12	218
ACBD4_+_43212871.23-P1	151	108	11	287	40
ACBD4_+_43212875.23-P1	241	247	143	439	565
ACBD4_+_43212888.23-P1	266	87	89	98	137
ACBD4_+_43213006.23-P1	232	342	29	31	341
ACBD4_-_43209789.23-P2	515	174	48	60	214
ACBD4_-_43209820.23-P2	148	161	8	79	143
ACBD4_-_43209827.23-P2	295	218	74	906	367
ACBD4_-_43209846.23-P2	253	193	84	87	223
ACBD4_-_43209872.23-P2	282	153	49	44	146
ACBD4_-_43209892.23-P2	287	240	27	48	219
ACBD4_-_43209902.23-P2	181	125	99	112	63
ACBD4_-_43209908.23-P2	139	30	0	3	18
ACBD4_-_43209914.23-P2	138	73	30	37	96
ACBD4_-_43212753.23-P1	255	486	28	43	286
ACBD4_-_43212901.23-P1	108	77	64	98	108
ACBD4_-_43212959.23-P1	246	182	81	300	411
ACBD4_-_43213050.23-P1	194	40	16	60	68
ACBD5_+_27529710.23-P1P2	295	142	23	76	197
ACBD5_+_27529713.23-P1P2	370	545	150	319	210
ACBD5_+_27529754.23-P1P2	160	134	103	0	318
ACBD5_+_27529765.23-P1P2	69	120	9	8	88
ACBD5_+_27529828.23-P1P2	112	119	36	28	215
ACBD5_-_27529563.23-P1P2	249	309	160	2221	52
ACBD5_-_27529872.23-P1P2	98	11	4	2	26
ACBD5_-_27529876.23-P1P2	277	261	21	41	105
ACBD5_-_27529882.23-P1P2	97	21	49	2	116
ACBD5_-_27529897.23-P1P2	100	94	190	79	87
ACBD6_+_180471815.23-P1P2	219	168	57	200	189
ACBD6_+_180472052.23-P1P2	216	155	17	21	47
ACBD6_-_180471803.23-P1P2	219	95	30	301	95
ACBD6_-_180471818.23-P1P2	365	233	74	135	320
ACBD6_-_180471832.23-P1P2	218	388	53	39	337
ACBD6_-_180471892.23-P1P2	250	282	51	296	301
ACBD6_-_180471955.23-P1P2	136	65	4	145	50
ACBD6_-_180472029.23-P1P2	202	340	81	38	560
ACBD6_-_180472042.23-P1P2	328	451	83	759	252
ACBD6_-_180472118.23-P1P2	278	392	99	144	186
ACBD7_+_15130668.23-P1P2	104	128	40	65	86
ACBD7_+_15130765.23-P1P2	374	393	193	44	139
ACBD7_+_15130776.23-P1P2	269	531	40	48	98
ACBD7_+_15130788.23-P1P2	196	129	28	157	86
ACBD7_+_15130807.23-P1P2	524	334	57	110	248
ACBD7_+_15130822.23-P1P2	409	372	73	2718	327
ACBD7_+_15130859.23-P1P2	320	394	152	789	253
ACBD7_-_15130872.23-P1P2	227	87	90	402	512
ACBD7_-_15130938.23-P1P2	160	211	181	163	166
ACBD7_-_15130948.23-P1P2	238	212	26	544	329
ACCSL_+_44069288.23-ENST00000378832.1	242	180	54	1591	307
ACCSL_+_44069312.23-ENST00000378832.1	205	266	30	64	191
ACCSL_+_44069382.23-ENST00000378832.1	70	47	0	3	43
ACCSL_+_44069477.23-ENST00000378832.1	198	154	34	45	62
ACCSL_-_44069270.23-ENST00000378832.1	125	189	94	17	89
ACCSL_-_44069273.23-ENST00000378832.1	67	0	0	0	2
ACCSL_-_44069360.23-ENST00000378832.1	276	214	5	34	194
ACCSL_-_44069395.23-ENST00000378832.1	241	55	25	316	310
ACCSL_-_44069432.23-ENST00000378832.1	170	80	42	4	97
ACCSL_-_44069495.23-ENST00000378832.1	425	518	81	210	343
ACCS_+_44087641.23-P1P2	78	127	0	11	53
ACCS_+_44087724.23-P1P2	356	418	13	64	158
ACCS_+_44087774.23-P1P2	201	302	57	1090	149
ACCS_+_44087834.23-P1P2	513	297	89	19	227
ACCS_+_44087946.23-P1P2	342	321	178	255	306
ACCS_+_44087951.23-P1P2	129	132	51	17	86
ACCS_-_44087667.23-P1P2	213	184	6	25	46
ACCS_-_44087743.23-P1P2	341	384	126	226	242
ACCS_-_44087876.23-P1P2	112	99	39	52	77
ACCS_-_44087880.23-P1P2	352	129	373	201	384
ACD_+_67694237.23-P1P2	273	111	44	21	288
ACD_+_67694309.23-P1P2	331	251	228	140	3742
ACD_+_67694314.23-P1P2	346	123	19	1811	91
ACD_+_67694506.23-P1P2	433	536	55	246	780
ACD_-_67694194.23-P1P2	186	156	110	41	153
ACD_-_67694270.23-P1P2	353	305	90	130	173
ACD_-_67694284.23-P1P2	250	204	14	517	96
ACD_-_67694307.23-P1P2	255	356	69	45	223
ACD_-_67694320.23-P1P2	182	176	24	67	214
ACD_-_67694431.23-P1P2	164	339	141	80	177
ACE2_+_15619116.23-P1P2	164	201	6	192	148
ACE2_+_15619196.23-P1P2	302	350	72	56	446
ACE2_+_15619290.23-P1P2	231	271	101	56	93
ACE2_+_15619304.23-P1P2	382	303	45	23	240
ACE2_+_15619553.23-P1P2	340	343	205	366	356
ACE2_-_15619129.23-P1P2	152	279	38	92	106
ACE2_-_15619133.23-P1P2	157	20	0	4	99
ACE2_-_15619216.23-P1P2	352	278	27	34	214
ACE2_-_15619428.23-P1P2	420	421	55	61	95
ACE2_-_15619538.23-P1P2	209	225	175	1181	178
ACER1_+_6333705.23-P1P2	368	605	85	89	482
ACER1_+_6333724.23-P1P2	285	439	32	616	132
ACER1_+_6333747.23-P1P2	48	73	5	0	12
ACER1_+_6333815.23-P1P2	340	558	283	54	463
ACER1_+_6333819.23-P1P2	316	758	194	285	154
ACER1_-_6333680.23-P1P2	170	37	2	3	149
ACER1_-_6333720.23-P1P2	325	152	38	10	97
ACER1_-_6333764.23-P1P2	387	351	64	372	295
ACER1_-_6333850.23-P1P2	415	417	87	804	313
ACER1_-_6333854.23-P1P2	215	204	76	45	224
ACER2_+_19408732.23-P1P2	248	279	79	400	260
ACER2_+_19408750.23-P1P2	209	241	25	122	82
ACER2_+_19408797.23-P1P2	188	335	6	34	91
ACER2_+_19408824.23-P1P2	127	48	16	19	92
ACER2_+_19408838.23-P1P2	422	393	128	466	300
ACER2_+_19408842.23-P1P2	246	322	108	76	277
ACER2_-_19408834.23-P1P2	178	222	72	6	122
ACER2_-_19408852.23-P1P2	171	248	102	160	189
ACER2_-_19408909.23-P1P2	103	127	16	309	80
ACER2_-_19408914.23-P1P2	51	18	0	5	3
ACER3_+_76571718.23-P1P2	417	136	47	193	210
ACER3_+_76571727.23-P1P2	263	116	305	106	246
ACER3_+_76571753.23-P1P2	157	133	34	106	100
ACER3_+_76571786.23-P1P2	118	134	42	6	57
ACER3_+_76571799.23-P1P2	180	83	41	46	160
ACER3_-_76571473.23-P1P2	130	61	79	4	20
ACER3_-_76571689.23-P1P2	382	617	83	24	649
ACER3_-_76571769.23-P1P2	142	108	66	12	110
ACER3_-_76571797.23-P1P2	210	46	29	18	94
ACER3_-_76571867.23-P1P2	118	262	43	229	96
ACE_+_61553993.23-P1	223	314	22	59	116
ACE_+_61554244.23-P1	175	295	25	133	271
ACE_+_61554293.23-P1	221	142	97	56	122
ACE_+_61561999.23-P2	270	180	14	3	197
ACE_+_61562033.23-P2	305	217	95	87	166
ACE_+_61562052.23-P2	253	293	46	63	400
ACE_+_61562082.23-P2	311	354	97	27	103
ACE_+_61562089.23-P2	177	105	90	5	36
ACE_+_61562124.23-P2	298	128	164	92	328
ACE_-_61554057.23-P1	97	77	2	23	121
ACE_-_61554150.23-P1	187	118	4	0	198
ACE_-_61554169.23-P1	204	113	44	24	136
ACE_-_61554274.23-P1	107	90	8	38	110
ACE_-_61554336.23-P1	179	163	26	28	92
ACE_-_61554351.23-P1	244	254	48	148	374
ACE_-_61554354.23-P1	100	78	10	3	55
ACE_-_61561930.23-P2	257	102	46	110	97
ACE_-_61562051.23-P2	425	472	104	84	655
ACE_-_61562062.23-P2	350	471	33	410	166
ACE_-_61562117.23-P2	460	400	28	850	481
ACHE_+_100493600.23-P1	45	6	8	0	5
ACHE_+_100493634.23-P1	239	83	21	1043	9
ACHE_+_100493638.23-P1	103	78	10	0	7
ACHE_+_100493652.23-P1	113	76	0	0	6
ACHE_+_100493669.23-P1	244	252	276	297	164
ACHE_+_100493693.23-P1	333	167	79	7	238
ACHE_+_100493697.23-P1	157	168	30	41	120
ACHE_+_100494723.23-P2	391	616	4	218	153
ACHE_+_100494775.23-P2	87	123	19	17	27
ACHE_+_100494786.23-P2	205	196	23	657	96
ACHE_+_100494847.23-P2	180	244	45	246	131
ACHE_+_100495116.23-P2	194	207	101	170	486
ACHE_-_100493615.23-P1	216	103	142	45	532
ACHE_-_100493665.23-P1	337	143	174	19	157
ACHE_-_100493746.23-P1	315	341	25	45	100
ACHE_-_100494741.23-P2	167	50	1	10	48
ACHE_-_100494778.23-P2	267	173	27	159	533
ACHE_-_100494875.23-P2	101	84	16	23	45
ACHE_-_100494954.23-P2	379	334	77	76	126
ACHE_-_100495006.23-P2	161	167	12	34	73
ACIN1_+_23540956.23-P2	311	252	43	1022	246
ACIN1_+_23564397.23-P1	364	480	166	1221	327
ACIN1_+_23564412.23-P1	301	161	18	208	446
ACIN1_+_23564430.23-P1	207	220	18	181	168
ACIN1_+_23564439.23-P1	306	252	60	2	226
ACIN1_+_23564452.23-P1	206	126	38	22	77
ACIN1_+_23564521.23-P1	315	239	143	10	254
ACIN1_+_23564543.23-P1	535	456	222	691	364
ACIN1_+_23564612.23-P1	392	160	61	347	202
ACIN1_-_23540875.23-P2	317	855	8	991	178
ACIN1_-_23540887.23-P2	314	196	39	606	159
ACIN1_-_23540961.23-P2	142	99	3	699	41
ACIN1_-_23540994.23-P2	241	170	81	70	27
ACIN1_-_23541092.23-P2	568	431	86	458	636
ACIN1_-_23541096.23-P2	213	108	0	32	358
ACIN1_-_23541184.23-P2	140	51	7	75	13
ACIN1_-_23541279.23-P2	412	322	74	389	375
ACIN1_-_23541282.23-P2	364	246	62	159	103
ACIN1_-_23564466.23-P1	166	305	39	18	404
ACIN1_-_23564717.23-P1	156	129	31	23	42
ACKR2_+_42850384.23-P1P2	314	459	92	160	211
ACKR2_+_42850731.23-P1P2	69	34	39	95	57
ACKR2_+_42850737.23-P1P2	317	457	27	1450	202
ACKR2_+_42850740.23-P1P2	397	602	238	63	455
ACKR2_+_42850788.23-P1P2	266	188	28	507	96
ACKR2_-_42850481.23-P1P2	457	571	26	323	345
ACKR2_-_42850769.23-P1P2	95	263	18	147	198
ACKR2_-_42850826.23-P1P2	187	162	19	505	75
ACKR2_-_42850840.23-P1P2	352	367	158	1230	270
ACKR2_-_42850889.23-P1P2	345	320	73	153	140
ACKR3_+_237476203.23-P2	542	575	45	349	281
ACKR3_+_237476211.23-P2	212	148	49	21	140
ACKR3_+_237476250.23-P2	338	313	46	182	197
ACKR3_+_237476319.23-P2	165	81	52	116	29
ACKR3_+_237476323.23-P2	212	138	34	56	289
ACKR3_+_237478210.23-P1	85	54	8	41	287
ACKR3_+_237478213.23-P1	242	74	8	75	161
ACKR3_+_237478274.23-P1	17	23	0	0	4
ACKR3_+_237478402.23-P1	477	358	179	1558	594
ACKR3_-_237476056.23-P2	152	20	1	11	101
ACKR3_-_237476063.23-P2	94	17	12	0	16
ACKR3_-_237476398.23-P2	474	335	201	311	411
ACKR3_-_237476409.23-P2	73	0	0	2	77
ACKR3_-_237476421.23-P2	138	85	28	77	143
ACKR3_-_237478118.23-P1	404	265	54	1122	234
ACKR3_-_237478270.23-P1	419	197	35	16	175
ACKR3_-_237478314.23-P1	216	264	103	390	203
ACKR3_-_237478326.23-P1	328	356	2966	11	283
ACKR3_-_237478329.23-P1	328	96	19	57	830
ACKR3_-_237478364.23-P1	185	229	16	63	424
ACKR4_+_132315805.23-P1P2	520	381	155	614	566
ACKR4_+_132315826.23-P1P2	174	279	89	67	123
ACKR4_+_132315890.23-P1P2	142	69	35	106	47
ACKR4_+_132315966.23-P1P2	167	113	23	30	181
ACKR4_-_132315586.23-P1P2	244	498	80	30	238
ACKR4_-_132315833.23-P1P2	205	211	40	97	165
ACKR4_-_132315917.23-P1P2	474	403	77	1101	203
ACKR4_-_132316046.23-P1P2	7	5	0	0	2
ACKR4_-_132316078.23-P1P2	136	51	15	3	13
ACKR4_-_132316111.23-P1P2	289	168	136	229	111
ACLY_+_40075309.23-P1P2	220	210	26	93	105
ACLY_+_40075331.23-P1P2	164	70	17	17	167
ACLY_+_40075334.23-P1P2	158	90	23	10	48
ACLY_+_40075360.23-P1P2	221	18	4	69	54
ACLY_+_40075410.23-P1P2	193	231	35	278	185
ACLY_+_40075420.23-P1P2	169	116	108	290	192
ACLY_-_40075328.23-P1P2	201	86	6	7	147
ACLY_-_40075349.23-P1P2	108	95	47	177	89
ACLY_-_40075370.23-P1P2	269	278	84	55	157
ACLY_-_40075506.23-P1P2	372	201	63	17	284
ACMSD_+_135595903.23-P1P2	165	267	25	81	154
ACMSD_+_135595919.23-P1P2	259	270	17	29	111
ACMSD_+_135595993.23-P1P2	229	343	45	1055	118
ACMSD_+_135596001.23-P1P2	286	232	59	52	83
ACMSD_+_135596015.23-P1P2	133	259	3	168	79
ACMSD_-_135595762.23-P1P2	56	71	12	6	0
ACMSD_-_135596117.23-P1P2	330	358	79	52	756
ACMSD_-_135596123.23-P1P2	288	300	8	71	271
ACMSD_-_135596149.23-P1P2	263	456	145	610	159
ACMSD_-_135596161.23-P1P2	401	444	115	748	337
ACN9_+_96746850.23-P1P2	105	83	44	81	115
ACN9_+_96746862.23-P1P2	143	106	0	5	33
ACN9_+_96746913.23-P1P2	156	132	44	21	216
ACN9_+_96746931.23-P1P2	238	178	4	283	196
ACN9_+_96746949.23-P1P2	109	81	49	26	88
ACN9_-_96746823.23-P1P2	279	338	170	165	278
ACN9_-_96746878.23-P1P2	246	265	87	297	72
ACN9_-_96746889.23-P1P2	241	90	5	18	93
ACN9_-_96746906.23-P1P2	276	353	56	8	218
ACN9_-_96747023.23-P1P2	351	468	73	92	76
ACO1_+_32384442.23-P1P2	225	174	200	40	381
ACO1_+_32384466.23-P1P2	245	257	92	3217	258
ACO1_+_32384475.23-P1P2	275	121	4	68	3
ACO1_+_32384489.23-P1P2	263	502	29	631	475
ACO1_+_32384509.23-P1P2	371	330	244	269	120
ACO1_+_32384531.23-P1P2	66	17	0	7	16
ACO1_+_32384534.23-P1P2	235	212	123	142	89
ACO1_-_32384508.23-P1P2	293	320	24	48	755
ACO1_-_32384518.23-P1P2	278	294	26	119	280
ACO1_-_32384545.23-P1P2	310	415	35	1499	85
ACO2_+_41864775.23-P1P2	531	164	212	388	556
ACO2_+_41864787.23-P1P2	541	433	124	431	342
ACO2_+_41864958.23-P1P2	314	249	35	68	471
ACO2_+_41864997.23-P1P2	592	1102	4427	2198	1997
ACO2_+_41865000.23-P1P2	576	479	180	676	621
ACO2_+_41865026.23-P1P2	180	12	7	483	23
ACO2_+_41865057.23-P1P2	304	228	21	311	165
ACO2_-_41865017.23-P1P2	301	357	35	28	333
ACO2_-_41865034.23-P1P2	85	61	10	3	82
ACO2_-_41865037.23-P1P2	153	26	844	118	99
ACOT11_+_55007574.23-P2	203	200	62	12	627
ACOT11_+_55007739.23-P2	155	39	84	42	98
ACOT11_+_55007767.23-P2	206	401	120	1	180
ACOT11_+_55007792.23-P2	256	125	65	145	34
ACOT11_+_55007805.23-P2	206	287	46	30	489
ACOT11_+_55007843.23-P2	178	72	9	1	184
ACOT11_+_55007912.23-P2	284	156	11	34	263
ACOT11_+_55013701.23-P1	152	321	18	6	517
ACOT11_+_55013737.23-P1	180	126	18	1	23
ACOT11_-_55007734.23-P2	252	108	14	69	211
ACOT11_-_55007812.23-P2	283	290	15	5	201
ACOT11_-_55007895.23-P2	199	161	8	83	137
ACOT11_-_55013718.23-P1	306	338	114	453	803
ACOT11_-_55013727.23-P1	366	399	140	244	170
ACOT11_-_55013779.23-P1	322	218	146	325	313
ACOT11_-_55013804.23-P1	256	359	94	1230	280
ACOT11_-_55013822.23-P1	220	328	11	95	10
ACOT11_-_55013844.23-P1	225	205	129	80	172
ACOT11_-_55013850.23-P1	122	152	22	121	94
ACOT11_-_55013857.23-P1	95	72	2	17	26
ACOT12_+_80689971.23-P1P2	241	152	8	5	432
ACOT12_+_80690102.23-P1P2	312	218	235	39	345
ACOT12_-_80690107.23-P1P2	339	328	72	1326	63
ACOT12_-_80690141.23-P1P2	76	80	48	3	115
ACOT12_-_80690160.23-P1P2	163	158	19	75	191
ACOT12_-_80690172.23-P1P2	401	257	89	118	477
ACOT12_-_80690194.23-P1P2	177	172	26	129	46
ACOT12_-_80690199.23-P1P2	274	462	71	263	399
ACOT12_-_80690203.23-P1P2	165	368	73	251	155
ACOT12_-_80690206.23-P1P2	270	354	60	18	71
ACOT13_+_24667080.23-P1P2	305	158	50	551	159
ACOT13_+_24667097.23-P1P2	732	894	53	1393	629
ACOT13_+_24667133.23-P1P2	408	394	101	29	245
ACOT13_+_24667157.23-P1P2	146	147	68	76	99
ACOT13_-_24667168.23-P1P2	70	94	0	30	82
ACOT13_-_24667190.23-P1P2	528	869	321	946	428
ACOT13_-_24667212.23-P1P2	293	381	166	135	375
ACOT13_-_24667239.23-P1P2	235	332	55	21	117
ACOT13_-_24667248.23-P1P2	424	594	85	608	596
ACOT13_-_24667290.23-P1P2	359	615	211	519	361
ACOT1_+_74003432.23-P1P2	192	230	3	6	42
ACOT1_+_74003620.23-P1P2	80	55	26	3	246
ACOT1_+_74003625.23-P1P2	310	433	59	179	291
ACOT1_+_74003810.23-P1P2	116	202	29	206	111
ACOT1_+_74003818.23-P1P2	292	266	132	269	465
ACOT1_+_74003838.23-P1P2	209	269	89	19	142
ACOT1_+_74003843.23-P1P2	262	239	55	107	164
ACOT1_-_74003313.23-P1P2	108	91	8	13	60
ACOT1_-_74003317.23-P1P2	137	105	13	36	167
ACOT1_-_74003420.23-P1P2	67	43	15	5	593
ACOT2_+_74035431.23-P1P2	281	358	44	547	199
ACOT2_+_74035440.23-P1P2	315	351	33	55	346
ACOT2_+_74035647.23-P1P2	264	221	42	7	9
ACOT2_+_74035703.23-P1P2	139	234	19	107	49
ACOT2_+_74035719.23-P1P2	161	71	118	100	81
ACOT2_+_74035734.23-P1P2	271	374	87	344	789
ACOT2_+_74035740.23-P1P2	294	284	54	14	233
ACOT2_+_74035935.23-P1P2	192	95	5	1	224
ACOT2_-_74035447.23-P1P2	299	375	63	143	281
ACOT2_-_74035746.23-P1P2	33	31	0	4	4
ACOT4_+_74058416.23-P1P2	102	4	1	86	22
ACOT4_+_74058507.23-P1P2	224	146	35	29	709
ACOT4_+_74058581.23-P1P2	302	238	46	42	174
ACOT4_+_74058629.23-P1P2	184	173	30	41	260
ACOT4_+_74058635.23-P1P2	191	192	13	18	166
ACOT4_+_74058687.23-P1P2	615	509	74	5455	274
ACOT4_+_74058714.23-P1P2	351	419	106	54	318
ACOT4_-_74058384.23-P1P2	223	129	27	166	169
ACOT4_-_74058526.23-P1P2	253	48	24	37	117
ACOT4_-_74058717.23-P1P2	127	167	18	17	44
ACOT6_+_74077287.23-P1P2	212	313	39	55	134
ACOT6_+_74077533.23-P1P2	439	663	121	597	273
ACOT6_+_74077555.23-P1P2	331	459	230	12	381
ACOT6_-_74077350.23-P1P2	139	184	14	1010	95
ACOT6_-_74077372.23-P1P2	246	343	30	30	300
ACOT6_-_74077412.23-P1P2	219	238	40	28	332
ACOT6_-_74077428.23-P1P2	233	490	32	139	569
ACOT6_-_74077492.23-P1P2	64	93	63	60	6
ACOT6_-_74077523.23-P1P2	363	458	42	943	318
ACOT6_-_74077567.23-P1P2	230	413	14	231	212
ACOT7_+_6453742.23-P1P2	229	215	165	29	187
ACOT7_+_6453851.23-P1P2	366	185	59	211	251
ACOT7_+_6453960.23-P1P2	96	35	4	1	65
ACOT7_-_6453463.23-P1P2	370	335	80	721	419
ACOT7_-_6453488.23-P1P2	392	368	81	155	579
ACOT7_-_6453531.23-P1P2	225	212	63	581	147
ACOT7_-_6453616.23-P1P2	395	280	129	177	303
ACOT7_-_6453630.23-P1P2	242	318	132	155	188
ACOT7_-_6453633.23-P1P2	213	149	45	232	610
ACOT7_-_6453750.23-P1P2	87	24	40	18	127
ACOT8_+_44486272.23-P1P2	449	516	53	66	432
ACOT8_+_44486276.23-P1P2	98	162	13	68	137
ACOT8_+_44486286.23-P1P2	874	820	265	360	540
ACOT8_+_44486363.23-P1P2	380	374	43	144	237
ACOT8_+_44486381.23-P1P2	386	850	156	180	389
ACOT8_-_44486095.23-P1P2	701	810	83	418	702
ACOT8_-_44486122.23-P1P2	512	123	32	42	538
ACOT8_-_44486189.23-P1P2	180	183	86	9	95
ACOT8_-_44486206.23-P1P2	584	589	83	75	296
ACOT8_-_44486218.23-P1P2	217	210	39	15	51
ACOT9_+_23761452.23-P1P2	86	34	0	0	25
ACOT9_+_23761456.23-P1P2	249	128	21	33	113
ACOT9_+_23761499.23-P1P2	323	285	13	172	165
ACOT9_+_23761633.23-P1P2	218	245	36	1035	173
ACOT9_+_23761640.23-P1P2	59	2	16	8	58
ACOT9_-_23761424.23-P1P2	292	185	153	82	453
ACOT9_-_23761467.23-P1P2	181	289	20	143	214
ACOT9_-_23761470.23-P1P2	325	305	115	26	363
ACOT9_-_23761587.23-P1P2	133	76	17	2	69
ACOT9_-_23761605.23-P1P2	173	109	21	129	94
ACOX1_+_73975656.23-P1P2	194	47	2	5	209
ACOX1_+_73975689.23-P1P2	285	434	67	222	191
ACOX1_-_73975358.23-P1P2	344	33	3	23	164
ACOX1_-_73975391.23-P1P2	360	252	36	1629	162
ACOX1_-_73975436.23-P1P2	235	74	62	32	36
ACOX1_-_73975461.23-P1P2	420	302	84	172	187
ACOX1_-_73975592.23-P1P2	305	413	68	93	298
ACOX1_-_73975629.23-P1P2	221	407	62	28	226
ACOX1_-_73975635.23-P1P2	296	316	150	19	299
ACOX1_-_73975639.23-P1P2	213	93	0	10	110
ACOX2_+_58512666.23-P2	327	464	77	128	387
ACOX2_+_58512674.23-P2	260	180	66	526	456
ACOX2_+_58512677.23-P2	133	220	49	13	36
ACOX2_+_58512747.23-P2	37	29	11	3	2
ACOX2_+_58522947.23-P1	245	365	48	1725	328
ACOX2_+_58523057.23-P1	45	5	0	2	0
ACOX2_+_58523093.23-P1	175	157	24	697	166
ACOX2_+_58523101.23-P1	128	22	34	13	60
ACOX2_+_58523116.23-P1	151	208	75	409	569
ACOX2_+_58523168.23-P1	371	541	141	591	269
ACOX2_+_58523184.23-P1	321	287	2445	1064	1056
ACOX2_-_58512577.23-P2	317	625	81	106	360
ACOX2_-_58512608.23-P2	228	261	85	36	53
ACOX2_-_58512642.23-P2	251	80	23	277	96
ACOX2_-_58512649.23-P2	265	308	21	34	73
ACOX2_-_58512733.23-P2	119	63	128	149	166
ACOX2_-_58512758.23-P2	208	177	186	19	169
ACOX2_-_58522962.23-P1	244	139	9	59	254
ACOX2_-_58523068.23-P1	143	285	15	125	23
ACOX2_-_58523158.23-P1	285	376	444	52	151
ACOX3_+_8430197.23-P1	181	302	112	26	199
ACOX3_+_8430200.23-P1	329	260	56	435	79
ACOX3_+_8430236.23-P1	287	349	68	169	214
ACOX3_+_8430268.23-P1	110	59	28	4	66
ACOX3_+_8430295.23-P1	356	468	55	271	480
ACOX3_+_8430311.23-P1	113	159	17	2901	191
ACOX3_+_8430398.23-P1	218	171	77	105	235
ACOX3_+_8442464.23-P2	317	281	1485	13	336
ACOX3_+_8442486.23-P2	576	893	183	239	556
ACOX3_+_8442547.23-P2	118	101	8	4	12
ACOX3_-_8430215.23-P1	211	130	71	957	264
ACOX3_-_8430281.23-P1	225	255	64	97	95
ACOX3_-_8430302.23-P1	190	14	5	7	20
ACOX3_-_8442512.23-P2	345	164	95	14	539
ACOX3_-_8442528.23-P2	309	305	19	31	189
ACOX3_-_8442552.23-P2	284	460	353	263	241
ACOX3_-_8442586.23-P2	268	321	183	327	233
ACOX3_-_8442629.23-P2	216	321	57	126	62
ACOX3_-_8442659.23-P2	204	145	260	17	300
ACOX3_-_8442882.23-P2	310	164	59	59	493
ACOXL_+_111489845.23-P1P2	340	356	45	1531	202
ACOXL_+_111490003.23-P1P2	256	108	29	66	156
ACOXL_+_111490006.23-P1P2	168	219	19	83	192
ACOXL_+_111490027.23-P1P2	168	134	63	148	379
ACOXL_+_111490035.23-P1P2	318	236	84	2317	293
ACOXL_-_111489910.23-P1P2	213	54	28	21	135
ACOXL_-_111489963.23-P1P2	317	464	187	201	118
ACOXL_-_111490053.23-P1P2	131	97	14	190	85
ACOXL_-_111490111.23-P1P2	282	316	122	98	347
ACOXL_-_111490115.23-P1P2	142	86	161	12	689
ACP1_+_264557.23-P1P2	595	695	263	704	819
ACP1_+_264759.23-P1P2	123	46	0	197	97
ACP1_+_264763.23-P1P2	205	269	141	57	73
ACP1_+_264780.23-P1P2	270	150	190	764	105
ACP1_+_264794.23-P1P2	223	121	83	35	160
ACP1_+_264814.23-P1P2	456	741	330	206	536
ACP1_+_264847.23-P1P2	296	182	26	33	174
ACP1_-_264789.23-P1P2	289	350	19	787	378
ACP1_-_264826.23-P1P2	137	73	50	1	657
ACP1_-_264867.23-P1P2	428	469	77	367	568
ACP2_+_47270640.23-P1P2	147	195	6	5	168
ACP2_-_47270431.23-P1P2	267	374	101	219	170
ACP2_-_47270484.23-P1P2	304	568	39	86	354
ACP2_-_47270495.23-P1P2	279	262	24	213	133
ACP2_-_47270499.23-P1P2	281	405	110	75	268
ACP2_-_47270511.23-P1P2	155	175	23	102	284
ACP2_-_47270515.23-P1P2	321	315	537	830	184
ACP2_-_47270521.23-P1P2	251	335	2995	21	119
ACP2_-_47270526.23-P1P2	298	224	119	109	283
ACP2_-_47270745.23-P1P2	394	347	110	149	344
ACP5_+_11688556.23-P1	38	13	1	0	54
ACP5_+_11688559.23-P1	235	143	9	21	137
ACP5_+_11688649.23-P1	87	118	11	128	120
ACP5_+_11688655.23-P1	388	248	246	206	604
ACP5_+_11688792.23-P1	411	399	55	234	325
ACP5_+_11689853.23-P2	306	193	182	114	364
ACP5_+_11689856.23-P2	328	380	75	141	269
ACP5_+_11689904.23-P2	281	343	84	277	394
ACP5_+_11689998.23-P2	460	922	41	668	492
ACP5_+_11690027.23-P2	76	9	32	16	85
ACP5_+_11690087.23-P2	159	111	56	443	40
ACP5_-_11688521.23-P1	314	227	110	16	388
ACP5_-_11688610.23-P1	213	181	57	83	400
ACP5_-_11688616.23-P1	180	168	174	42	565
ACP5_-_11688654.23-P1	108	98	64	27	61
ACP5_-_11688683.23-P1	247	229	81	69	147
ACP5_-_11689912.23-P2	247	552	36	125	132
ACP5_-_11689955.23-P2	414	283	81	911	473
ACP5_-_11689965.23-P2	291	419	310	397	34
ACP5_-_11690024.23-P2	122	205	114	14	165
ACP6_+_147142613.23-P1P2	371	651	34	1419	502
ACP6_+_147142621.23-P1P2	109	6	20	17	38
ACP6_+_147142634.23-P1P2	339	221	5	344	195
ACP6_+_147142638.23-P1P2	268	390	101	112	207
ACP6_+_147142648.23-P1P2	340	511	134	86	171
ACP6_+_147142726.23-P1P2	207	143	6	97	65
ACP6_+_147142752.23-P1P2	88	101	8	1	27
ACP6_+_147142774.23-P1P2	339	154	116	21	1492
ACP6_-_147142631.23-P1P2	301	169	159	1055	279
ACP6_-_147142667.23-P1P2	143	128	46	103	63
ACPL2_+_140950502.23-P1P2	167	162	8	9	234
ACPL2_+_140950517.23-P1P2	275	108	104	320	250
ACPL2_+_140950525.23-P1P2	209	88	17	28	120
ACPL2_+_140950530.23-P1P2	226	308	168	121	343
ACPL2_+_140950544.23-P1P2	182	80	11	609	17
ACPL2_+_140950581.23-P1P2	146	277	23	17	162
ACPL2_-_140950461.23-P1P2	216	348	10	104	43
ACPL2_-_140950562.23-P1P2	134	75	20	0	57
ACPL2_-_140950596.23-P1P2	569	264	24	498	636
ACPL2_-_140950615.23-P1P2	286	417	294	26	212
ACPP_+_132036046.23-P1P2	162	95	34	433	80
ACPP_+_132036084.23-P1P2	227	348	151	301	100
ACPP_+_132036148.23-P1P2	367	521	94	214	286
ACPP_+_132036153.23-P1P2	245	219	122	119	170
ACPP_+_132036157.23-P1P2	130	239	5	406	60
ACPP_+_132036167.23-P1P2	301	511	43	255	463
ACPP_+_132036216.23-P1P2	160	202	29	12	99
ACPP_+_132036233.23-P1P2	108	90	37	8	135
ACPP_-_132036074.23-P1P2	103	67	120	65	255
ACPP_-_132036098.23-P1P2	311	584	93	1364	314
ACPT_+_51293557.23-ENST00000270593.1	47	8	0	0	3
ACPT_+_51293579.23-ENST00000270593.1	157	167	15	57	210
ACPT_-_51293281.23-ENST00000270593.1	211	97	6	3	235
ACPT_-_51293312.23-ENST00000270593.1	309	269	15	78	462
ACPT_-_51293318.23-ENST00000270593.1	243	240	31	61	138
ACPT_-_51293524.23-ENST00000270593.1	63	20	0	0	18
ACPT_-_51293528.23-ENST00000270593.1	256	263	39	337	300
ACPT_-_51293541.23-ENST00000270593.1	236	208	24	85	148
ACPT_-_51293548.23-ENST00000270593.1	131	125	44	636	7
ACPT_-_51293592.23-ENST00000270593.1	310	435	31	232	284
ACRBP_+_6756707.23-P1P2	454	622	217	494	228
ACRBP_+_6756712.23-P1P2	174	90	3	116	89
ACRBP_+_6756739.23-P1P2	74	71	2	118	107
ACRBP_-_6756611.23-P1P2	341	223	37	77	408
ACRBP_-_6756655.23-P1P2	337	273	92	192	253
ACRBP_-_6756661.23-P1P2	385	573	96	331	586
ACRBP_-_6756664.23-P1P2	399	412	89	539	205
ACRBP_-_6756679.23-P1P2	168	153	79	131	48
ACRBP_-_6756689.23-P1P2	41	0	0	0	0
ACRBP_-_6756700.23-P1P2	0	0	0	0	0
ACRC_+_70797790.23-P1P2	95	23	6	0	30
ACRC_+_70797793.23-P1P2	120	129	0	22	107
ACRC_+_70797805.23-P1P2	298	327	55	1176	349
ACRC_+_70797823.23-P1P2	346	268	25	357	161
ACRC_+_70797837.23-P1P2	154	201	13	187	157
ACRC_+_70798113.23-P1P2	181	167	86	21	409
ACRC_+_70798239.23-P1P2	216	159	4	115	177
ACRC_-_70797728.23-P1P2	235	337	24	254	928
ACRC_-_70798096.23-P1P2	218	274	20	77	66
ACRC_-_70798265.23-P1P2	194	176	227	341	266
ACRV1_+_125550803.23-P1P2	274	141	32	199	267
ACRV1_+_125550848.23-P1P2	154	114	22	26	156
ACRV1_+_125550902.23-P1P2	392	461	41	188	477
ACRV1_+_125551094.23-P1P2	217	184	34	241	96
ACRV1_+_125551116.23-P1P2	221	98	61	6	110
ACRV1_+_125551285.23-P1P2	208	230	14	29	15
ACRV1_-_125550822.23-P1P2	159	196	45	55	279
ACRV1_-_125550836.23-P1P2	96	71	29	9	125
ACRV1_-_125550865.23-P1P2	524	330	69	1967	457
ACRV1_-_125551121.23-P1P2	132	49	11	27	399
ACR_+_51176269.23-P1P2	245	301	39	58	99
ACR_+_51176472.23-P1P2	364	569	96	31	170
ACR_+_51176496.23-P1P2	223	341	108	95	119
ACR_+_51176532.23-P1P2	97	62	29	6	355
ACR_-_51176303.23-P1P2	313	270	72	778	137
ACR_-_51176421.23-P1P2	222	136	226	311	134
ACR_-_51176456.23-P1P2	204	354	12	3	87
ACR_-_51176484.23-P1P2	251	249	40	269	160
ACR_-_51176559.23-P1P2	233	114	48	27	284
ACR_-_51176574.23-P1P2	318	186	11	284	300
ACSBG1_+_78526895.23-P1P2	317	158	51	70	61
ACSBG1_+_78527292.23-P1P2	432	633	199	1825	223
ACSBG1_-_78526959.23-P1P2	357	513	215	709	232
ACSBG1_-_78527124.23-P1P2	224	85	25	30	62
ACSBG1_-_78527127.23-P1P2	178	62	4	85	110
ACSBG1_-_78527146.23-P1P2	150	87	126	72	388
ACSBG1_-_78527233.23-P1P2	317	253	118	29	118
ACSBG1_-_78527246.23-P1P2	238	143	48	60	224
[truncated: 207,081+ more rows]
